# Supplementary material for: Transcriptome Analysis of lncRNA–mRNA Interactions in Chronic Atrophic Gastritis
Source: Front Genet. 2021 Jan 11;11:612951. doi: 10.3389/fgene.2020.612951 (PMC7831747; doi:10.3389/fgene.2020.612951)
Supplement: Supplementary file 3 [file Table_2.XLSX]

## Sheet: LncRNA Expression
Transcript level LncRNA expression for all samples Column A: Transcript_id, the Ensembl transcript identifier. Column B: gene_short_name, the gene name. Column C: gene_id, the Ensembl gene identifier. Column D: biotype, including 3prime_overlapping_ncrna, antisense, lincRNA, retained_intron, sense_intronic, processed_transcript, misc_RNA, long_noncoding. Column E: strand, transcription direction.…
							FPKM Values										Counts										Annotations
transcript_id	gene_short_name	gene_id	biotype	strand	locus	Length	W-01_FPKM	W-02_FPKM	W-03_FPKM	W-04_FPKM	W-05_FPKM	F-01_FPKM	F-02_FPKM	F-03_FPKM	F-04_FPKM	F-05_FPKM	W-01_count	W-02_count	W-03_count	W-04_count	W-05_count	F-01_count	F-02_count	F-03_count	F-04_count	F-05_count	LncRNA_Source	LncRNA_length	relationship	associated_gene_transID	association_gene_acc	association_gene_name	associated_gene_strand	associated_gene_start	associated_gene_end
21A_dna	21A_dna	21A_dna	long_noncoding	+	chr8:123673024-123706345	33321	0	0	0	0	0	0	0	0	0	0	0	0	0	0	0	0	0	0	0	0	lncRNAdb	324	intergenic
AA174084	AA174084	AA174084	long_noncoding	-	chr13:104214361-104214967	606	0	0	0	0	0	0	0	0	0	0	0	0	0	0	0	0	0	0	0	0	Genbank	601	intergenic
AB447886	AB447886	AB447886	long_noncoding	+	chr17:74553845-74583038	29193	2.76381	6.04615	0.477979	2.36476e-07	2.82904	2.51895	3.80388	1.13411	2.15783	5.95813	51.9334	114.315	9.11347	4.49908e-06	53.3745	47.6941	72.2353	21.4266	40.8997	112.687	lncRNAdisease	2186	intergenic
AB458446	AB458446	AB458446	long_noncoding	+	chr8:128084938-128104844	19906	0.185983	0.285594	0	0.0281181	0.0755873	0.404122	0.0786932	0.273999	0.651691	0.512975	22.0421	33.8808	0	3.33906	8.96408	47.953	9.34211	32.5014	77.3426	60.8588	Genbank	12756	intergenic
AF041410	AF041410	AF041410	long_noncoding	+	chr19:45836691-45874176	37485	0	0	0	0	0	0	0	0	0	0	0	0	0	0	0	0	0	0	0	0	NRED	569	exon sense-overlapping	ENST00000598357	ENST00000598357	L47234.1	+	45842444	45842639
AF041410	AF041410	AF041410	long_noncoding	+	chr19:45836691-45874176	37485	0	0	0	0	0	0	0	0	0	0	0	0	0	0	0	0	0	0	0	0	NRED	569	intron sense-overlapping	ENST00000589373	ENST00000589373	KLC3	+	45836691	45853645
AF052103	AF052103	AF052103	long_noncoding	+	chr16:85399033-85400346	1313	0.630582	0.865656	0	0.506357	1.06404	2.02388	0.341114	1.62497	1.79576	0.394916	6.78217	9.41133	0	5.56509	11.5253	22.0584	3.73684	17.6436	19.608	4.29591	NRED	1329	intergenic
AF056438	AF056438	AF056438	long_noncoding	+	chr5:10342924-10343235	311	0	0	0	0	0	0	0	0	0	0	0	0	0	0	0	0	0	0	0	0	RNAdb	318	intergenic
AF070541	AF070541	AF070541	long_noncoding	+	chr18:31158578-31331158	172580	0	0	0	0	0	0	1.57658e-19	0	5.78783e-53	0	0	0	0	0	0	0	2.09331e-18	0	7.6641e-52	0	NRED	1576	intergenic
AF070625	AF070625	AF070625	long_noncoding	-	chr13:110637210-110638912	1702	0	0	0	0	0	0	0	0	0	0	0	0	0	0	0	0	0	0	0	0	NRED	1728	intergenic
AF075011	AF075011	AF075011	long_noncoding	+	chr13:52495386-52495723	337	0	0	0	0	0	0	0	0	0	0	0	0	0	0	0	0	0	0	0	0	RNAdb	338	intergenic
AF080092	AF080092	AF080092	long_noncoding	+	chr11:65184125-65213011	28886	0	0	1.74785e-156	0	0	0	0	0	0	0	0	0	5.45197e-156	0	0	0	0	0	0	0	lncRNAdb	481	intergenic
AF086048	AF086048	AF086048	long_noncoding	-	chr22:44882179-44882794	615	1.42484	0	0	1.2648	0	2.00335	0	0.435219	0.754985	2.33788	5.9344	0	0	5.56509	0	8.63154	0	1.85722	3.268	10.0238	RNAdb	623	intergenic
AF088045	AF088045	AF088045	long_noncoding	+	chr12:68074919-68075475	556	1.87982	1.26348	5.83227	0	2.78083	0.511297	1.71763	0	1.44417	1.53542	6.78217	4.70567	22.6528	0	10.2447	1.91812	6.53948	0	5.44666	5.72788	NRED	569	intergenic
AF339807	AF339807	AF339807	long_noncoding	+	chr13:88346626-88348527	1901	0	0	0	0	0	0	0.0668346	0	0	0	0	0	0	0	0	0	0.933465	0	0	0	NRED	1670	intergenic
AI671175	AI671175	AI671175	long_noncoding	+	chr6:26086517-26086964	447	0	0	0	0	0	0	0	0	0	0	0	0	0	0	0	0	0	0	0	0	RNAdb	446	intergenic
AI916326	AI916326	AI916326	long_noncoding	+	chr6:26086517-26086964	447	0	0	0	0	0	0	0	0	0	0	0	0	0	0	0	0	0	0	0	0	RNAdb	411	intergenic
AJ001873	AJ001873	AJ001873	long_noncoding	+	chr21:38737778-38889753	151975	9.36211e-28	9.68048e-21	1.92943	0	2.97291e-07	6.9397e-05	0.000688535	0.474346	1.06937e-13	1.77438e-11	1.58063e-26	1.64566e-19	33.1079	0	5.04187e-06	0.00118161	0.011762	8.05706	1.82295e-12	3.01749e-10	NRED	1962	exon sense-overlapping	ENST00000597817	ENST00000597817	AP001421.1	+	38888739	38888973
AJ297963	AJ297963	AJ297963	long_noncoding	-	chrY:8607613-8608010	397	0	0	0	0	0	0	0	0	0	0	0	0	0	0	0	0	0	0	0	0	RNAdb	399	intergenic
AK021432	AK021432	AK021432	long_noncoding	+	chr10:131585646-131587555	1909	0.620971	0.456326	0	0.468841	1.01146	1.10261	1.23944	0.95761	1.25086	2.90638	10.1733	7.52907	0	7.79113	16.6476	18.2221	20.5526	15.7864	20.6973	47.971	NRED	1909	intergenic
AK021458	AK021458	AK021458	long_noncoding	+	chr9:139011794-139013253	1459	0.489074	0.307298	0	0	0	0.234345	0.151494	0.455338	0.531487	0	5.9344	3.76453	0	0	0	2.87718	1.86842	5.57167	6.53599	0	NRED	1459	intergenic
AK021609	AK021609	AK021609	long_noncoding	+	chr20:42097797-42100649	2852	0.492705	0.36192	0.663313	0	0.493735	0.674986	0.0595599	0.536142	0.556867	0.137615	7.62995	5.6468	10.4551	0	7.6835	10.5497	0.934211	8.3575	8.71465	2.14796	NRED	1935	intergenic
AK021689	AK021689	AK021689	long_noncoding	+	chr13:88346626-88348527	1901	0	0	0	0	0	0	4.78142e-05	0	0	0	0	0	0	0	0	0	0.000745914	0	0	0	NRED	1803	intergenic
AK021960	AK021960	AK021960	long_noncoding	+	chr1:111219522-111221143	1621	0.186139	0.341484	0	0	0	0.277845	0.0673891	0.337286	0.393911	1.71386	2.54332	4.70567	0	0	0	3.83624	0.934211	4.64305	5.44666	23.6275	NRED	1815	intergenic
AK022045	PRINS	PRINS	long_noncoding	+	chr10:23983674-24836772	853098	0.44491	0	0.811271	0	0.200812	0.949144	0.857531	0.533204	0.226726	0.746693	8.47772	0	15.6827	0	3.84175	18.2221	16.5112	10.2147	4.35733	14.3197	lncRNAdisease	2199	exon sense-overlapping	ENST00000430453	ENST00000430453	KIAA1217	+	24544256	24820821
AK022045	PRINS	PRINS	long_noncoding	+	chr10:23983674-24836772	853098	0.44491	0	0.811271	0	0.200812	0.949144	0.857531	0.533204	0.226726	0.746693	8.47772	0	15.6827	0	3.84175	18.2221	16.5112	10.2147	4.35733	14.3197	lncRNAdisease	2199	intron sense-overlapping	ENST00000376456	ENST00000376456	KIAA1217	+	24497719	24816871
AK022045	PRINS	PRINS	long_noncoding	+	chr10:23983674-24836772	853098	0.44491	0	0.811271	0	0.200812	0.949144	0.857531	0.533204	0.226726	0.746693	8.47772	0	15.6827	0	3.84175	18.2221	16.5112	10.2147	4.35733	14.3197	lncRNAdisease	2199	intron sense-overlapping	ENST00000376462	ENST00000376462	KIAA1217	+	23983674	24836772
AK022045	PRINS	PRINS	long_noncoding	+	chr10:23983674-24836772	853098	0.44491	0	0.811271	0	0.200812	0.949144	0.857531	0.533204	0.226726	0.746693	8.47772	0	15.6827	0	3.84175	18.2221	16.5112	10.2147	4.35733	14.3197	lncRNAdisease	2199	intron sense-overlapping	ENST00000438429	ENST00000438429	KIAA1217	+	24528123	24816871
AK022045	PRINS	PRINS	long_noncoding	+	chr10:23983674-24836772	853098	0.44491	0	0.811271	0	0.200812	0.949144	0.857531	0.533204	0.226726	0.746693	8.47772	0	15.6827	0	3.84175	18.2221	16.5112	10.2147	4.35733	14.3197	lncRNAdisease	2199	intron sense-overlapping	NM_001282767	NM_001282767	KIAA1217	+	24497719	24836777
AK022045	PRINS	PRINS	long_noncoding	+	chr10:23983674-24836772	853098	0.44491	0	0.811271	0	0.200812	0.949144	0.857531	0.533204	0.226726	0.746693	8.47772	0	15.6827	0	3.84175	18.2221	16.5112	10.2147	4.35733	14.3197	lncRNAdisease	2199	intron sense-overlapping	NM_001282768	NM_001282768	KIAA1217	+	24497719	24836777
AK022045	PRINS	PRINS	long_noncoding	+	chr10:23983674-24836772	853098	0.44491	0	0.811271	0	0.200812	0.949144	0.857531	0.533204	0.226726	0.746693	8.47772	0	15.6827	0	3.84175	18.2221	16.5112	10.2147	4.35733	14.3197	lncRNAdisease	2199	intron sense-overlapping	NM_019590	NM_019590	KIAA1217	+	24497719	24836777
AK022061	AK022061	AK022061	long_noncoding	-	chr9:19228914-19230326	1412	0.29008	0	0	0	0	0.486266	0.235722	0	0.36759	0	3.39109	0	0	0	0	5.75436	2.80263	0	4.35733	0	NRED	1427	bidirectional	ENST00000434457	ENST00000434457	DENND4C	+	19230432	19372596
AK022061	AK022061	AK022061	long_noncoding	-	chr9:19228914-19230326	1412	0.29008	0	0	0	0	0.486266	0.235722	0	0.36759	0	3.39109	0	0	0	0	5.75436	2.80263	0	4.35733	0	NRED	1427	bidirectional	NM_017925	NM_017925	DENND4C	+	19230762	19374266
AK022063	AK022063	AK022063	long_noncoding	+	chr5:3609858-3612053	2195	0	0	0	0	0	0	0	0	0	0	0	0	0	0	0	0	0	0	0	0	NRED	2196	intergenic
AK022294	AK022294	AK022294	long_noncoding	+	chr17:75965806-75967949	2143	1.45914	0.503045	0.184703	0	0.0685964	1.22852	0.695999	1.34116	1.16159	0.918183	27.1287	9.41133	3.48505	0	1.28058	23.0174	13.079	25.0725	21.7866	17.1836	NRED	2143	intergenic
AK022421	AK022421	AK022421	long_noncoding	-	chr7:98765273-98767719	2446	0.120028	0.330392	0	0.46501	1.89351	1.94906	1.0434	2.21897	0.53362	0.301493	1.69554	4.70567	0	6.67811	26.8923	27.8127	14.9474	31.5728	7.62532	4.29591	NRED	2134	intergenic
AK022848	AK022848	AK022848	long_noncoding	-	chr11:89926781-89931288	4507	1.04371	0.865881	0.212717	0	0.668467	1.35185	1.286	0.598311	0.800627	1.03183	33.9109	28.234	6.9701	0	21.7699	44.1168	42.0395	19.5008	26.144	33.6513	RNAdb	3614	intergenic
AK023372	AK023372	AK023372	long_noncoding	-	chr1:207589902-207597521	7619	0.448068	0	0	0	0	0	0.304584	0.853119	0.142395	0.469219	6.78217	0	0	0	0	0	4.67106	13.0006	2.17866	7.15985	NRED	1777	intergenic
AK023690	AK023690	AK023690	long_noncoding	+	chr9:90792609-90794628	2019	0	0	0	0	0	0.100736	0	0	0	0	0	0	0	0	0	0.95906	0	0	0	0	NRED	1171	intergenic
AK023948	AK023948	AK023948	long_noncoding	+	chr8:133879202-134147147	267945	0.102221	0	0	0	0	0.0383254	0.0372493	0.0371698	0.0434964	0.0859073	2.54332	0	0	0	0	0.95906	0.934211	0.928611	1.08933	2.14796	lncRNAdisease	2807	intron sense-overlapping	ENST00000377869	ENST00000377869	TG	+	133879204	134147143
AK023948	AK023948	AK023948	long_noncoding	+	chr8:133879202-134147147	267945	0.102221	0	0	0	0	0.0383254	0.0372493	0.0371698	0.0434964	0.0859073	2.54332	0	0	0	0	0.95906	0.934211	0.928611	1.08933	2.14796	lncRNAdisease	2807	intron sense-overlapping	ENST00000519178	ENST00000519178	TG	+	133931684	134147071
AK023948	AK023948	AK023948	long_noncoding	+	chr8:133879202-134147147	267945	0.102221	0	0	0	0	0.0383254	0.0372493	0.0371698	0.0434964	0.0859073	2.54332	0	0	0	0	0.95906	0.934211	0.928611	1.08933	2.14796	lncRNAdisease	2807	intron sense-overlapping	ENST00000519543	ENST00000519543	TG	+	133976851	134147147
AK023948	AK023948	AK023948	long_noncoding	+	chr8:133879202-134147147	267945	0.102221	0	0	0	0	0.0383254	0.0372493	0.0371698	0.0434964	0.0859073	2.54332	0	0	0	0	0.95906	0.934211	0.928611	1.08933	2.14796	lncRNAdisease	2807	intron sense-overlapping	NM_003235	NM_003235	TG	+	133879204	134147143
AK023948	AK023948	AK023948	long_noncoding	+	chr8:133879202-134147147	267945	0.102221	0	0	0	0	0.0383254	0.0372493	0.0371698	0.0434964	0.0859073	2.54332	0	0	0	0	0.95906	0.934211	0.928611	1.08933	2.14796	lncRNAdisease	2807	intronic antisense	ENST00000519341	ENST00000519341	SLA	-	134060152	134114907
AK023948	AK023948	AK023948	long_noncoding	+	chr8:133879202-134147147	267945	0.102221	0	0	0	0	0.0383254	0.0372493	0.0371698	0.0434964	0.0859073	2.54332	0	0	0	0	0.95906	0.934211	0.928611	1.08933	2.14796	lncRNAdisease	2807	intronic antisense	ENST00000519747	ENST00000519747	SLA	-	134063136	134114854
AK023948	AK023948	AK023948	long_noncoding	+	chr8:133879202-134147147	267945	0.102221	0	0	0	0	0.0383254	0.0372493	0.0371698	0.0434964	0.0859073	2.54332	0	0	0	0	0.95906	0.934211	0.928611	1.08933	2.14796	lncRNAdisease	2807	intronic antisense	ENST00000521302	ENST00000521302	SLA	-	134063075	134114849
AK023948	AK023948	AK023948	long_noncoding	+	chr8:133879202-134147147	267945	0.102221	0	0	0	0	0.0383254	0.0372493	0.0371698	0.0434964	0.0859073	2.54332	0	0	0	0	0.95906	0.934211	0.928611	1.08933	2.14796	lncRNAdisease	2807	intronic antisense	ENST00000522119	ENST00000522119	SLA	-	134057236	134114721
AK023948	AK023948	AK023948	long_noncoding	+	chr8:133879202-134147147	267945	0.102221	0	0	0	0	0.0383254	0.0372493	0.0371698	0.0434964	0.0859073	2.54332	0	0	0	0	0.95906	0.934211	0.928611	1.08933	2.14796	lncRNAdisease	2807	intronic antisense	ENST00000523610	ENST00000523610	SLA	-	134063100	134114786
AK023948	AK023948	AK023948	long_noncoding	+	chr8:133879202-134147147	267945	0.102221	0	0	0	0	0.0383254	0.0372493	0.0371698	0.0434964	0.0859073	2.54332	0	0	0	0	0.95906	0.934211	0.928611	1.08933	2.14796	lncRNAdisease	2807	intronic antisense	NM_001045556	NM_001045556	SLA	-	134048972	134115310
AK023948	AK023948	AK023948	long_noncoding	+	chr8:133879202-134147147	267945	0.102221	0	0	0	0	0.0383254	0.0372493	0.0371698	0.0434964	0.0859073	2.54332	0	0	0	0	0.95906	0.934211	0.928611	1.08933	2.14796	lncRNAdisease	2807	intronic antisense	NM_001045557	NM_001045557	SLA	-	134048972	134115310
AK023948	AK023948	AK023948	long_noncoding	+	chr8:133879202-134147147	267945	0.102221	0	0	0	0	0.0383254	0.0372493	0.0371698	0.0434964	0.0859073	2.54332	0	0	0	0	0.95906	0.934211	0.928611	1.08933	2.14796	lncRNAdisease	2807	intronic antisense	NM_001282964	NM_001282964	SLA	-	134048972	134115310
AK023948	AK023948	AK023948	long_noncoding	+	chr8:133879202-134147147	267945	0.102221	0	0	0	0	0.0383254	0.0372493	0.0371698	0.0434964	0.0859073	2.54332	0	0	0	0	0.95906	0.934211	0.928611	1.08933	2.14796	lncRNAdisease	2807	intronic antisense	NM_001282965	NM_001282965	SLA	-	134048972	134115310
AK023948	AK023948	AK023948	long_noncoding	+	chr8:133879202-134147147	267945	0.102221	0	0	0	0	0.0383254	0.0372493	0.0371698	0.0434964	0.0859073	2.54332	0	0	0	0	0.95906	0.934211	0.928611	1.08933	2.14796	lncRNAdisease	2807	intronic antisense	NM_006748	NM_006748	SLA	-	134048972	134072603
AK024231	AK024231	AK024231	long_noncoding	+	chr17:42023508-42027711	4203	0	0	0	0	0	0	0	0	0	0	0	0	0	0	0	0	0	0	0	0	NRED	2616	intergenic
AK024525	AK024525	AK024525	long_noncoding	+	chr12:102081391-102082733	1342	0	0	0	0	0	0	0	0	0	0	0	0	0	0	0	0	0	0	0	0	NRED	1357	intergenic
AK024556	AK024556	AK024556	long_noncoding	-	chr5:141689991-142077617	387626	2.266	2.26773	2.03414	0.873183	1.03695	3.83068	2.58322	3.36587	0.86674	0.861548	11.021	11.2936	10.4551	4.45207	5.12233	19.1812	13.079	16.715	4.35733	4.29591	Genbank	708	intron sense-overlapping	NM_001127496	NM_001127496	SPRY4	-	141689991	141704620
AK024556	AK024556	AK024556	long_noncoding	-	chr5:141689991-142077617	387626	2.266	2.26773	2.03414	0.873183	1.03695	3.83068	2.58322	3.36587	0.86674	0.861548	11.021	11.2936	10.4551	4.45207	5.12233	19.1812	13.079	16.715	4.35733	4.29591	Genbank	708	intron sense-overlapping	NM_001293289	NM_001293289	SPRY4	-	141689991	141703982
AK024556	AK024556	AK024556	long_noncoding	-	chr5:141689991-142077617	387626	2.266	2.26773	2.03414	0.873183	1.03695	3.83068	2.58322	3.36587	0.86674	0.861548	11.021	11.2936	10.4551	4.45207	5.12233	19.1812	13.079	16.715	4.35733	4.29591	Genbank	708	intron sense-overlapping	NM_001293290	NM_001293290	SPRY4	-	141689991	141703982
AK024556	AK024556	AK024556	long_noncoding	-	chr5:141689991-142077617	387626	2.266	2.26773	2.03414	0.873183	1.03695	3.83068	2.58322	3.36587	0.86674	0.861548	11.021	11.2936	10.4551	4.45207	5.12233	19.1812	13.079	16.715	4.35733	4.29591	Genbank	708	intron sense-overlapping	NM_030964	NM_030964	SPRY4	-	141689991	141704620
AK024561	AK024561	AK024561	long_noncoding	-	chr9:16914569-16915819	1250	0	0	0	0	0	0	0	0	0	0	0	0	0	0	0	0	0	0	0	0	NRED	1263	intergenic
AK025194	AK025194	AK025194	long_noncoding	-	chr18:2517267-2519259	1992	0.153649	0	0	0	0.539066	0.172324	0	0.334531	0.195497	0.38643	2.54332	0	0	0	8.96408	2.87718	0	5.57167	3.268	6.44387	NRED	1957	intergenic
AK025564	AK025564	AK025564	long_noncoding	-	chr19:12490002-12750912	260910	0.351745	0.242585	0	0	0.0661539	0.148117	0.575463	0	0.448167	1.03316	6.78217	4.70567	0	0	1.28058	2.87718	11.2105	0	8.71465	20.0476	NRED	2233	intron sense-overlapping	ENST00000595562	ENST00000595562	CTD-3105H18.16	-	12502762	12551896
AK026847	AK026847	AK026847	long_noncoding	+	chr1:82458559-82462212	3653	0	0	0	0	0	0.289573	0.0934983	0	0.109415	0.144425	0	0	0	0	0	2.87718	0.934211	0	1.08933	1.43197	NRED	1683	intergenic
AK026867	AK026867	AK026867	long_noncoding	+	chr19:36618668-36620008	1340	0.0769977	0	0	0	0	0	0.166678	0	0	0	0.847772	0	0	0	0	0	1.86842	0	0	0	NRED	1388	intergenic
AK055244	AK055244	AK055244	long_noncoding	+	chr18:31158578-31331158	172580	0	0	0.0214936	0	0	2.29795e-131	9.04028e-17	4.78792e-54	4.35812e-06	6.90854e-13	0	0	0.486321	0	0	5.16894e-130	2.03854e-15	1.07501e-52	9.81175e-05	1.55254e-11	NRED	2542	intergenic
AK055324	AK055324	AK055324	long_noncoding	-	chr19:47140066-47142413	2347	0.0413177	0.136827	0	0	0	0.324916	0.225461	0	0.0526705	0	0.847772	2.8234	0	0	0	6.71342	4.67106	0	1.08933	0	NRED	2347	intergenic
AK055531	AK055531	AK055531	long_noncoding	+	chr20:55733857-55738831	4974	0	0	0	0	0	0.0565773	0	0	0	0	0	0	0	0	0	0.95906	0	0	0	0	RNAdb	1954	intergenic
AK055628	AK055628	AK055628	long_noncoding	-	chr10:127700949-128077024	376075	0.218449	0.000178428	0	0	0	0.106183	0.106257	4.02207e-06	2.32472e-07	0.148845	4.55234	0.00373912	0	0	0	2.22803	2.23551	8.42294e-05	4.88262e-06	3.12009	lncRNAdb	2375	exon sense-overlapping	NM_001288973	NM_001288973	ADAM12	-	127700953	128077127
AK055628	AK055628	AK055628	long_noncoding	-	chr10:127700949-128077024	376075	0.218449	0.000178428	0	0	0	0.106183	0.106257	4.02207e-06	2.32472e-07	0.148845	4.55234	0.00373912	0	0	0	2.22803	2.23551	8.42294e-05	4.88262e-06	3.12009	lncRNAdb	2375	exon sense-overlapping	NM_003474	NM_003474	ADAM12	-	127700953	128077127
AK057226	AK057226	AK057226	long_noncoding	+	chr6:44519313-44521018	1705	0	0	0	0	0	0	0	0	0	0	0	0	0	0	0	0	0	0	0	0	RNAdb	1705	intergenic
AK091357	AK091357	AK091357	long_noncoding	-	chr8:17082472-17084786	2314	0.378123	0.0927455	0	0	0.126449	0.094386	0.183378	0.0457876	0	0	7.62995	1.88227	0	0	2.56117	1.91812	3.73684	0.928611	0	0	RNAdb	2311	intergenic
AK091435	AK091435	AK091435	long_noncoding	+	chrX:118827530-118830022	2492	0	0	0	0	0	0.0435322	0	0	0.0494004	0.195179	0	0	0	0	0	0.95906	0	0	1.08933	4.29591	RNAdb	2491	bidirectional	ENST00000354416	ENST00000354416	SEPT6	-	118750907	118827333
AK091435	AK091435	AK091435	long_noncoding	+	chrX:118827530-118830022	2492	0	0	0	0	0	0.0435322	0	0	0.0494004	0.195179	0	0	0	0	0	0.95906	0	0	1.08933	4.29591	RNAdb	2491	bidirectional	ENST00000394616	ENST00000394616	SEPT6	-	118762889	118826792
AK091435	AK091435	AK091435	long_noncoding	+	chrX:118827530-118830022	2492	0	0	0	0	0	0.0435322	0	0	0.0494004	0.195179	0	0	0	0	0	0.95906	0	0	1.08933	4.29591	RNAdb	2491	bidirectional	ENST00000394617	ENST00000394617	SEPT6	-	118762982	118827120
AK091435	AK091435	AK091435	long_noncoding	+	chrX:118827530-118830022	2492	0	0	0	0	0	0.0435322	0	0	0.0494004	0.195179	0	0	0	0	0	0.95906	0	0	1.08933	4.29591	RNAdb	2491	bidirectional	NM_015129	NM_015129	SEPT6	-	118750908	118827333
AK091435	AK091435	AK091435	long_noncoding	+	chrX:118827530-118830022	2492	0	0	0	0	0	0.0435322	0	0	0.0494004	0.195179	0	0	0	0	0	0.95906	0	0	1.08933	4.29591	RNAdb	2491	bidirectional	NM_145799	NM_145799	SEPT6	-	118750908	118827333
AK091435	AK091435	AK091435	long_noncoding	+	chrX:118827530-118830022	2492	0	0	0	0	0	0.0435322	0	0	0.0494004	0.195179	0	0	0	0	0	0.95906	0	0	1.08933	4.29591	RNAdb	2491	bidirectional	NM_145800	NM_145800	SEPT6	-	118749687	118827333
AK091435	AK091435	AK091435	long_noncoding	+	chrX:118827530-118830022	2492	0	0	0	0	0	0.0435322	0	0	0.0494004	0.195179	0	0	0	0	0	0.95906	0	0	1.08933	4.29591	RNAdb	2491	bidirectional	NM_145802	NM_145802	SEPT6	-	118749687	118827333
AK091892	AK091892	AK091892	long_noncoding	+	chr2:301724-303805	2081	0.282483	0.259647	0	0	0.708171	0.369877	0.0513127	0.153835	0.419655	0.710873	5.08663	4.70567	0	0	12.8058	6.71342	0.934211	2.78583	7.62532	12.8877	RNAdb	2081	intergenic
AK093187	AK093187	AK093187	long_noncoding	-	chr2:231275414-231277244	1830	0	0.119483	0	0	0.244494	0	0	0.117999	0	0.363455	0	1.88227	0	0	3.84175	0	0	1.85722	0	5.72788	RNAdb	1830	intergenic
AK094613	AK094613	AK094613	long_noncoding	+	chr10:79793517-79816570	23053	2.00689	3.57641	0.829917	0.4132	2.39088	3.15409	2.80482	3.48864	4.53055	3.12168	37.3695	67.0114	15.6827	7.79113	44.7016	59.1838	52.7866	65.3176	85.1025	58.5101	lncRNAdb	2146	exon sense-overlapping	NM_001026	NM_001026	RPS24	+	79793517	79800473
AK094613	AK094613	AK094613	long_noncoding	+	chr10:79793517-79816570	23053	2.00689	3.57641	0.829917	0.4132	2.39088	3.15409	2.80482	3.48864	4.53055	3.12168	37.3695	67.0114	15.6827	7.79113	44.7016	59.1838	52.7866	65.3176	85.1025	58.5101	lncRNAdb	2146	exon sense-overlapping	NM_001142282	NM_001142282	RPS24	+	79793517	79800473
AK094613	AK094613	AK094613	long_noncoding	+	chr10:79793517-79816570	23053	2.00689	3.57641	0.829917	0.4132	2.39088	3.15409	2.80482	3.48864	4.53055	3.12168	37.3695	67.0114	15.6827	7.79113	44.7016	59.1838	52.7866	65.3176	85.1025	58.5101	lncRNAdb	2146	exon sense-overlapping	NM_001142283	NM_001142283	RPS24	+	79793517	79800473
AK094613	AK094613	AK094613	long_noncoding	+	chr10:79793517-79816570	23053	2.00689	3.57641	0.829917	0.4132	2.39088	3.15409	2.80482	3.48864	4.53055	3.12168	37.3695	67.0114	15.6827	7.79113	44.7016	59.1838	52.7866	65.3176	85.1025	58.5101	lncRNAdb	2146	exon sense-overlapping	NM_001142284	NM_001142284	RPS24	+	79793517	79800473
AK094613	AK094613	AK094613	long_noncoding	+	chr10:79793517-79816570	23053	2.00689	3.57641	0.829917	0.4132	2.39088	3.15409	2.80482	3.48864	4.53055	3.12168	37.3695	67.0114	15.6827	7.79113	44.7016	59.1838	52.7866	65.3176	85.1025	58.5101	lncRNAdb	2146	exon sense-overlapping	NM_033022	NM_033022	RPS24	+	79793517	79800473
AK094613	AK094613	AK094613	long_noncoding	+	chr10:79793517-79816570	23053	2.00689	3.57641	0.829917	0.4132	2.39088	3.15409	2.80482	3.48864	4.53055	3.12168	37.3695	67.0114	15.6827	7.79113	44.7016	59.1838	52.7866	65.3176	85.1025	58.5101	lncRNAdb	2146	intron sense-overlapping	NM_001142285	NM_001142285	RPS24	+	79793517	79816571
AK123125	AK123125	AK123125	long_noncoding	+	chr4:570956-578655	7699	0	0	0	0	0	0	0	0	0	0	0	0	0	0	0	0	0	0	0	0	RNAdb	1854	intergenic
AK123196	AK123196	AK123196	long_noncoding	+	chr2:46896008-46897917	1909	1.13845	0.513367	0	0	0	0.522287	0.225353	0.50697	0.460844	1.30136	18.651	8.4702	0	0	0	8.63154	3.73684	8.3575	7.62532	21.4796	RNAdb	1909	intergenic
AK123455	AK123455	AK123455	long_noncoding	-	chr14:75477971-75479554	1583	0.382317	0.560982	0	0.493222	0.287107	0.356572	1.17605	0.138525	0.97057	0.37326	5.08663	7.52907	0	6.67811	3.84175	4.7953	15.8816	1.85722	13.072	5.0119	RNAdb	1583	intergenic
AK124192	AK124192	AK124192	long_noncoding	+	chr2:10076488-10079719	3231	0.204945	1.25432e-06	0.0874461	0	1.38674e-07	0.000635527	0.000110334	0.000128069	6.87026e-07	9.57611e-06	4.02712	2.47931e-05	1.74244	0	2.73547e-06	0.0125792	0.00219003	0.00252964	1.36123e-05	0.000189342	RNAdb	2254	intergenic
AK124533	AK124533	AK124533	long_noncoding	-	chr9:32954488-32958868	4380	0.170776	0.236286	0.610036	0.278611	0.321836	0.21656	0.327685	0.0932897	0.327804	0.215677	6.78217	9.41133	24.3953	11.1302	12.8058	8.63154	13.079	3.71444	13.072	8.59182	NRED	4378	intergenic
AK126698	AK126698	AK126698	long_noncoding	+	chr3:195384932-195467994	83062	1.27192	1.65991	0.203007	0.16228	0.530246	1.90681	1.47259	2.36499	2.48597	3.17159	43.3192	56.7268	6.9701	5.56509	18.0996	65.2161	50.4474	80.7892	85.0741	108.407	lncRNAdb	3826	intergenic
AK128082	AK128082	AK128082	long_noncoding	+	chr20:62571181-62680994	109813	0.983557	1.77135	1.48815	1.28131	2.28644	2.373	3.04559	1.50318	1.93936	3.00192	29.672	53.6446	45.3056	38.9557	69.1515	71.9295	92.4869	45.5019	58.8239	90.9301	literatures	3369	natural antisense	ENST00000358711	ENST00000358711	UCKL1	-	62571192	62587769
AK128082	AK128082	AK128082	long_noncoding	+	chr20:62571181-62680994	109813	0.983557	1.77135	1.48815	1.28131	2.28644	2.373	3.04559	1.50318	1.93936	3.00192	29.672	53.6446	45.3056	38.9557	69.1515	71.9295	92.4869	45.5019	58.8239	90.9301	literatures	3369	natural antisense	ENST00000369892	ENST00000369892	UCKL1	-	62571192	62587769
AK128082	AK128082	AK128082	long_noncoding	+	chr20:62571181-62680994	109813	0.983557	1.77135	1.48815	1.28131	2.28644	2.373	3.04559	1.50318	1.93936	3.00192	29.672	53.6446	45.3056	38.9557	69.1515	71.9295	92.4869	45.5019	58.8239	90.9301	literatures	3369	natural antisense	NM_001193379	NM_001193379	UCKL1	-	62571181	62582527
AK128082	AK128082	AK128082	long_noncoding	+	chr20:62571181-62680994	109813	0.983557	1.77135	1.48815	1.28131	2.28644	2.373	3.04559	1.50318	1.93936	3.00192	29.672	53.6446	45.3056	38.9557	69.1515	71.9295	92.4869	45.5019	58.8239	90.9301	literatures	3369	natural antisense	NM_017859	NM_017859	UCKL1	-	62571181	62587800
AL049275	AL049275	AL049275	long_noncoding	-	chr17:34842472-34900674	58202	1.58568	1.16148	0	0.194201	0.453157	2.0242	1.96213	0.983534	1.72134	2.46018	17.8032	13.1759	0	2.22604	5.12233	23.0174	22.4211	11.1433	19.608	27.9234	RNAdb	1386	bidirectional	ENST00000485685	ENST00000485685	GGNBP2	+	34900760	34903596
AL049275	AL049275	AL049275	long_noncoding	-	chr17:34842472-34900674	58202	1.58568	1.16148	0	0.194201	0.453157	2.0242	1.96213	0.983534	1.72134	2.46018	17.8032	13.1759	0	2.22604	5.12233	23.0174	22.4211	11.1433	19.608	27.9234	RNAdb	1386	bidirectional	ENST00000593016	ENST00000593016	GGNBP2	+	34901352	34916658
AL049275	AL049275	AL049275	long_noncoding	-	chr17:34842472-34900674	58202	1.58568	1.16148	0	0.194201	0.453157	2.0242	1.96213	0.983534	1.72134	2.46018	17.8032	13.1759	0	2.22604	5.12233	23.0174	22.4211	11.1433	19.608	27.9234	RNAdb	1386	bidirectional	NM_024835	NM_024835	GGNBP2	+	34900736	34946276
AL049990	AL049990	AL049990	long_noncoding	-	chr4:121952575-121954272	1697	0.176851	0.194749	0	0	0.0885771	0	0.51258	0.12823	0	0.44429	2.54332	2.8234	0	0	1.28058	0	7.47369	1.85722	0	6.44387	NRED	1719	intergenic
AL117546	AL117546	AL117546	long_noncoding	-	chr5:176903631-176906657	3026	0.377774	0.347976	0	0	0.616449	0.531373	0.585413	0.103057	0.361863	0.582272	10.1733	9.41133	0	0	16.6476	14.3859	15.8816	2.78583	9.80399	15.7517	NRED	3037	intergenic
AL137474	AL137474	AL137474	long_noncoding	+	chr7:50518333-50521016	2683	0.149889	0.248315	0	0	0.225653	0.084248	0.204661	0.163442	0	0.18886	3.39109	5.6468	0	0	5.12233	1.91812	4.67106	3.71444	0	4.29591	NRED	2600	bidirectional	ENST00000419119	ENST00000419119	FIGNL1	-	50512839	50517422
AL137474	AL137474	AL137474	long_noncoding	+	chr7:50518333-50521016	2683	0.149889	0.248315	0	0	0.225653	0.084248	0.204661	0.163442	0	0.18886	3.39109	5.6468	0	0	5.12233	1.91812	4.67106	3.71444	0	4.29591	NRED	2600	bidirectional	ENST00000420829	ENST00000420829	FIGNL1	-	50514825	50518034
AL137474	AL137474	AL137474	long_noncoding	+	chr7:50518333-50521016	2683	0.149889	0.248315	0	0	0.225653	0.084248	0.204661	0.163442	0	0.18886	3.39109	5.6468	0	0	5.12233	1.91812	4.67106	3.71444	0	4.29591	NRED	2600	bidirectional	ENST00000422854	ENST00000422854	FIGNL1	-	50514678	50518066
AL137474	AL137474	AL137474	long_noncoding	+	chr7:50518333-50521016	2683	0.149889	0.248315	0	0	0.225653	0.084248	0.204661	0.163442	0	0.18886	3.39109	5.6468	0	0	5.12233	1.91812	4.67106	3.71444	0	4.29591	NRED	2600	bidirectional	ENST00000436590	ENST00000436590	FIGNL1	-	50514609	50517788
AL137474	AL137474	AL137474	long_noncoding	+	chr7:50518333-50521016	2683	0.149889	0.248315	0	0	0.225653	0.084248	0.204661	0.163442	0	0.18886	3.39109	5.6468	0	0	5.12233	1.91812	4.67106	3.71444	0	4.29591	NRED	2600	bidirectional	ENST00000440350	ENST00000440350	FIGNL1	-	50514692	50517393
AL137474	AL137474	AL137474	long_noncoding	+	chr7:50518333-50521016	2683	0.149889	0.248315	0	0	0.225653	0.084248	0.204661	0.163442	0	0.18886	3.39109	5.6468	0	0	5.12233	1.91812	4.67106	3.71444	0	4.29591	NRED	2600	bidirectional	ENST00000448788	ENST00000448788	FIGNL1	-	50514880	50518034
AL137474	AL137474	AL137474	long_noncoding	+	chr7:50518333-50521016	2683	0.149889	0.248315	0	0	0.225653	0.084248	0.204661	0.163442	0	0.18886	3.39109	5.6468	0	0	5.12233	1.91812	4.67106	3.71444	0	4.29591	NRED	2600	bidirectional	NM_001042762	NM_001042762	FIGNL1	-	50511826	50518088
AL137474	AL137474	AL137474	long_noncoding	+	chr7:50518333-50521016	2683	0.149889	0.248315	0	0	0.225653	0.084248	0.204661	0.163442	0	0.18886	3.39109	5.6468	0	0	5.12233	1.91812	4.67106	3.71444	0	4.29591	NRED	2600	bidirectional	NM_001287492	NM_001287492	FIGNL1	-	50511826	50518088
AL137474	AL137474	AL137474	long_noncoding	+	chr7:50518333-50521016	2683	0.149889	0.248315	0	0	0.225653	0.084248	0.204661	0.163442	0	0.18886	3.39109	5.6468	0	0	5.12233	1.91812	4.67106	3.71444	0	4.29591	NRED	2600	bidirectional	NM_001287493	NM_001287493	FIGNL1	-	50511826	50518088
AL137474	AL137474	AL137474	long_noncoding	+	chr7:50518333-50521016	2683	0.149889	0.248315	0	0	0.225653	0.084248	0.204661	0.163442	0	0.18886	3.39109	5.6468	0	0	5.12233	1.91812	4.67106	3.71444	0	4.29591	NRED	2600	bidirectional	NM_001287494	NM_001287494	FIGNL1	-	50511826	50518088
AL137474	AL137474	AL137474	long_noncoding	+	chr7:50518333-50521016	2683	0.149889	0.248315	0	0	0.225653	0.084248	0.204661	0.163442	0	0.18886	3.39109	5.6468	0	0	5.12233	1.91812	4.67106	3.71444	0	4.29591	NRED	2600	bidirectional	NM_001287495	NM_001287495	FIGNL1	-	50511826	50518088
AL137474	AL137474	AL137474	long_noncoding	+	chr7:50518333-50521016	2683	0.149889	0.248315	0	0	0.225653	0.084248	0.204661	0.163442	0	0.18886	3.39109	5.6468	0	0	5.12233	1.91812	4.67106	3.71444	0	4.29591	NRED	2600	bidirectional	NM_001287496	NM_001287496	FIGNL1	-	50511826	50518088
AL137474	AL137474	AL137474	long_noncoding	+	chr7:50518333-50521016	2683	0.149889	0.248315	0	0	0.225653	0.084248	0.204661	0.163442	0	0.18886	3.39109	5.6468	0	0	5.12233	1.91812	4.67106	3.71444	0	4.29591	NRED	2600	bidirectional	NM_022116	NM_022116	FIGNL1	-	50511826	50518088
AL512723	AL512723	AL512723	long_noncoding	+	chr15:22011368-22013531	2163	0.0919905	0	0	2.62392e-07	0	0	0	0	0	0	1.69554	0	0	4.89801e-06	0	0	0	0	0	0	NRED	2141	exon sense-overlapping	ENST00000594169	ENST00000594169	DKFZP547L112	+	22011369	22012050
AL832168	AL832168	AL832168	long_noncoding	+	chr2:118771749-118773247	1498	0.20343	0	0	0.699066	0	0.303361	0.147102	0.221018	0.258018	0	2.54332	0	0	8.90415	0	3.83624	1.86842	2.78583	3.268	0	NRED	1520	bidirectional	ENST00000319432	ENST00000319432	CCDC93	-	118673053	118771709
AL832168	AL832168	AL832168	long_noncoding	+	chr2:118771749-118773247	1498	0.20343	0	0	0.699066	0	0.303361	0.147102	0.221018	0.258018	0	2.54332	0	0	8.90415	0	3.83624	1.86842	2.78583	3.268	0	NRED	1520	bidirectional	NM_019044	NM_019044	CCDC93	-	118673053	118771739
AL832168	AL832168	AL832168	long_noncoding	+	chr2:118771749-118773247	1498	0.20343	0	0	0.699066	0	0.303361	0.147102	0.221018	0.258018	0	2.54332	0	0	8.90415	0	3.83624	1.86842	2.78583	3.268	0	NRED	1520	bidirectional	uc010fld.2	uc010fld.2	CCDC93	-	118693993	118771739
AY010115	AY010115	AY010115	long_noncoding	+	chr11:89926781-89931288	4507	0.0663439	0	0	0	0	0.0249243	0	0.0241589	0	0	2.54332	0	0	0	0	0.95906	0	0.928611	0	0	RNAdb	4240	intergenic
AY034469	Beta-globin transcripts	Beta-globin transcripts_2	long_noncoding	-	chr11:5274419-5667019	392600	0	0	0	0	0	0	0	0	0	0	0	0	0	0	0	0	0	0	0	0	Genbank	1190	intron sense-overlapping	ENST00000380237	ENST00000380237	HBE1	-	5289581	5526834
AY034469	Beta-globin transcripts	Beta-globin transcripts_2	long_noncoding	-	chr11:5274419-5667019	392600	0	0	0	0	0	0	0	0	0	0	0	0	0	0	0	0	0	0	0	0	Genbank	1190	intron sense-overlapping	ENST00000380252	ENST00000380252	HBG2	-	5274419	5526835
AY034469	Beta-globin transcripts	Beta-globin transcripts_2	long_noncoding	-	chr11:5274419-5667019	392600	0	0	0	0	0	0	0	0	0	0	0	0	0	0	0	0	0	0	0	0	Genbank	1190	intron sense-overlapping	ENST00000380259	ENST00000380259	HBG2	-	5274419	5667019
AY034469	Beta-globin transcripts	Beta-globin transcripts_2	long_noncoding	-	chr11:5274419-5667019	392600	0	0	0	0	0	0	0	0	0	0	0	0	0	0	0	0	0	0	0	0	Genbank	1190	intron sense-overlapping	ENST00000396895	ENST00000396895	HBE1	-	5290735	5526847
AY034470	Beta-globin transcripts	Beta-globin transcripts_3	long_noncoding	-	chr11:5274419-5667019	392600	0	0	0	0	0	0	0	0	0	0	0	0	0	0	0	0	0	0	0	0	Genbank	1076	intron sense-overlapping	ENST00000380237	ENST00000380237	HBE1	-	5289581	5526834
AY034470	Beta-globin transcripts	Beta-globin transcripts_3	long_noncoding	-	chr11:5274419-5667019	392600	0	0	0	0	0	0	0	0	0	0	0	0	0	0	0	0	0	0	0	0	Genbank	1076	intron sense-overlapping	ENST00000380252	ENST00000380252	HBG2	-	5274419	5526835
AY034470	Beta-globin transcripts	Beta-globin transcripts_3	long_noncoding	-	chr11:5274419-5667019	392600	0	0	0	0	0	0	0	0	0	0	0	0	0	0	0	0	0	0	0	0	Genbank	1076	intron sense-overlapping	ENST00000380259	ENST00000380259	HBG2	-	5274419	5667019
AY034470	Beta-globin transcripts	Beta-globin transcripts_3	long_noncoding	-	chr11:5274419-5667019	392600	0	0	0	0	0	0	0	0	0	0	0	0	0	0	0	0	0	0	0	0	Genbank	1076	intron sense-overlapping	ENST00000396895	ENST00000396895	HBE1	-	5290735	5526847
AY195961	Beta-globin transcripts	Beta-globin transcripts	long_noncoding	-	chr11:5274419-5667019	392600	0	0	0	0	0	0	0	0	0	0	0	0	0	0	0	0	0	0	0	0	Genbank	410	intron sense-overlapping	ENST00000380237	ENST00000380237	HBE1	-	5289581	5526834
AY195961	Beta-globin transcripts	Beta-globin transcripts	long_noncoding	-	chr11:5274419-5667019	392600	0	0	0	0	0	0	0	0	0	0	0	0	0	0	0	0	0	0	0	0	Genbank	410	intron sense-overlapping	ENST00000380252	ENST00000380252	HBG2	-	5274419	5526835
AY195961	Beta-globin transcripts	Beta-globin transcripts	long_noncoding	-	chr11:5274419-5667019	392600	0	0	0	0	0	0	0	0	0	0	0	0	0	0	0	0	0	0	0	0	Genbank	410	intron sense-overlapping	ENST00000380259	ENST00000380259	HBG2	-	5274419	5667019
AY195961	Beta-globin transcripts	Beta-globin transcripts	long_noncoding	-	chr11:5274419-5667019	392600	0	0	0	0	0	0	0	0	0	0	0	0	0	0	0	0	0	0	0	0	Genbank	410	intron sense-overlapping	ENST00000396895	ENST00000396895	HBE1	-	5290735	5526847
AY726569	AY726569	AY726569	long_noncoding	-	chr13:98084325-98086084	1759	0.339867	0.686366	0	0.732174	0.42565	0.761656	0.739192	0.246497	1.07996	1.66076	5.08663	10.3525	0	11.1302	6.40292	11.5087	11.2105	3.71444	16.34	25.0595	RNAdb	1774	bidirectional	NM_021033	NM_021033	RAP2A	+	98086474	98120252
AY927492	AY927492	AY927492	long_noncoding	+	chr14:105281910-105282244	334	0	0	0	0	0	0	0	0	0	0	0	0	0	0	0	0	0	0	0	0	RNAdb	503	intergenic
AY927553	AY927553	AY927553	long_noncoding	+	chr14:90655773-90656415	642	0	0	0	0	0	0	0	0	0	0	0	0	0	0	0	0	0	0	0	0	RNAdb	643	intergenic
AY927567	AY927567	AY927567	long_noncoding	-	chr7:130014124-130014967	843	0	0	0	0	0	0	0	0	0	0	0	0	0	0	0	0	0	0	0	0	RNAdb	844	intergenic
AY927582	AY927582	AY927582	long_noncoding	-	chr7:116270181-116271062	881	0	0	0	0	0	0	0	0	0	0	0	0	0	0	0	0	0	0	0	0	RNAdb	883	intergenic
AY927595	AY927595	AY927595	long_noncoding	+	chrX:77458394-77459062	668	0	0	0	0	0	0	0	0	0	0	0	0	0	0	0	0	0	0	0	0	RNAdb	670	intergenic
AY927632	AY927632	AY927632	long_noncoding	+	chr13:92011845-92013008	1163	0	0.59719	0	0	0	0.40455	0	0.295062	0.917068	0.756716	0	5.6468	0	0	0	3.83624	0	2.78583	8.71465	7.15985	RNAdb	1164	intergenic
Alpha_250_dna	Alpha_250_dna	Alpha_250_dna	long_noncoding	+	chr5:149822752-149829319	6567	0	0	0	0	0	0	0	0	0	0	0	0	0	0	0	0	0	0	0	0	lncRNAdb	256	intronic antisense	NM_005617	NM_005617	RPS14	-	149823791	149829319
Alpha_250_dna	Alpha_250_dna	Alpha_250_dna	long_noncoding	+	chr5:149822752-149829319	6567	0	0	0	0	0	0	0	0	0	0	0	0	0	0	0	0	0	0	0	0	lncRNAdb	256	natural antisense	NM_001025070	NM_001025070	RPS14	-	149823791	149829319
Alpha_250_dna	Alpha_250_dna	Alpha_250_dna	long_noncoding	+	chr5:149822752-149829319	6567	0	0	0	0	0	0	0	0	0	0	0	0	0	0	0	0	0	0	0	0	lncRNAdb	256	natural antisense	NM_001025071	NM_001025071	RPS14	-	149823791	149829319
Alpha_280_dna	Alpha_280_dna	Alpha_280_dna	long_noncoding	+	chr5:149822752-149829319	6567	0	0	0	0	0	0	0	0	0	0	0	0	0	0	0	0	0	0	0	0	lncRNAdb	290	intronic antisense	NM_005617	NM_005617	RPS14	-	149823791	149829319
Alpha_280_dna	Alpha_280_dna	Alpha_280_dna	long_noncoding	+	chr5:149822752-149829319	6567	0	0	0	0	0	0	0	0	0	0	0	0	0	0	0	0	0	0	0	0	lncRNAdb	290	natural antisense	NM_001025070	NM_001025070	RPS14	-	149823791	149829319
Alpha_280_dna	Alpha_280_dna	Alpha_280_dna	long_noncoding	+	chr5:149822752-149829319	6567	0	0	0	0	0	0	0	0	0	0	0	0	0	0	0	0	0	0	0	0	lncRNAdb	290	natural antisense	NM_001025071	NM_001025071	RPS14	-	149823791	149829319
BC009871	BC009871	BC009871	long_noncoding	+	chr7:155014612-155015558	946	0	0	0	0	0	0	0	0	0	0	0	0	0	0	0	0	0	0	0	0	NRED	965	intergenic
BC019877	BC019877	BC019877	long_noncoding	+	chr2:95963051-96051825	88774	0	0	0	0	0.167319	0.24952	0.30272	0	0.566088	0.8394	0	0	0	0	2.56117	3.83624	4.67106	0	8.71465	12.8877	literatures	2125	intron sense-overlapping	NM_013434	NM_013434	KCNIP3	+	95963071	96051825
BC028623	BC028623	BC028623	long_noncoding	-	chr20:30940477-30945985	5508	0.0186587	0	0	0	0.0844122	0	0.061414	0.0815679	0.0716677	0.235737	0.847772	0	0	0	3.84175	0	2.80263	3.71444	3.268	10.7398	RNAdb	5008	bidirectional	ENST00000375687	ENST00000375687	ASXL1	+	30946154	31027122
BC028623	BC028623	BC028623	long_noncoding	-	chr20:30940477-30945985	5508	0.0186587	0	0	0	0.0844122	0	0.061414	0.0815679	0.0716677	0.235737	0.847772	0	0	0	3.84175	0	2.80263	3.71444	3.268	10.7398	RNAdb	5008	bidirectional	ENST00000497249	ENST00000497249	ASXL1	+	30946613	30960033
BC028623	BC028623	BC028623	long_noncoding	-	chr20:30940477-30945985	5508	0.0186587	0	0	0	0.0844122	0	0.061414	0.0815679	0.0716677	0.235737	0.847772	0	0	0	3.84175	0	2.80263	3.71444	3.268	10.7398	RNAdb	5008	bidirectional	ENST00000542461	ENST00000542461	ASXL1	+	30946161	31016226
BC028623	BC028623	BC028623	long_noncoding	-	chr20:30940477-30945985	5508	0.0186587	0	0	0	0.0844122	0	0.061414	0.0815679	0.0716677	0.235737	0.847772	0	0	0	3.84175	0	2.80263	3.71444	3.268	10.7398	RNAdb	5008	bidirectional	NM_001164603	NM_001164603	ASXL1	+	30946146	30960352
BC028623	BC028623	BC028623	long_noncoding	-	chr20:30940477-30945985	5508	0.0186587	0	0	0	0.0844122	0	0.061414	0.0815679	0.0716677	0.235737	0.847772	0	0	0	3.84175	0	2.80263	3.71444	3.268	10.7398	RNAdb	5008	bidirectional	NM_015338	NM_015338	ASXL1	+	30946146	31027122
BC028623	BC028623	BC028623	long_noncoding	-	chr20:30940477-30945985	5508	0.0186587	0	0	0	0.0844122	0	0.061414	0.0815679	0.0716677	0.235737	0.847772	0	0	0	3.84175	0	2.80263	3.71444	3.268	10.7398	RNAdb	5008	bidirectional	uc002wxs.3	uc002wxs.3	ASXL1	+	30946146	31027122
BC028623	BC028623	BC028623	long_noncoding	-	chr20:30940477-30945985	5508	0.0186587	0	0	0	0.0844122	0	0.061414	0.0815679	0.0716677	0.235737	0.847772	0	0	0	3.84175	0	2.80263	3.71444	3.268	10.7398	RNAdb	5008	bidirectional	uc002wxt.3	uc002wxt.3	ASXL1	+	30946146	30960352
BC030084	BC030084	BC030084	long_noncoding	+	chr3:40503866-40510078	6212	0.960686	0	0	0	0	0	0	0	0	0	4.01028	0	0	0	0	0	0	0	0	0	RNAdb	629	intergenic
BC042589	BC042589	BC042589	long_noncoding	+	chr6:26172304-26175512	3208	0.680635	0.719811	0.602448	0.500962	0.534987	0.766142	0.744848	0.290693	0.529325	0.647038	19.4987	20.7049	17.4252	14.4692	15.367	22.0584	21.4869	8.3575	15.2506	18.6156	RNAdb	3223	intergenic
BC042735	BC042735	BC042735	long_noncoding	+	chr13:25497105-25498565	1460	0	0	0	0	0	0	0	0	0	0	0	0	0	0	0	0	0	0	0	0	RNAdb	1499	bidirectional	NM_018451	NM_018451	CENPJ	-	25456411	25497027
BC043260	BC043260	BC043260	long_noncoding	-	chr7:12723720-12726370	2650	0	0	0	0	0	0	0	0	0	0	0	0	0	0	0	0	0	0	0	0	RNAdb	2673	bidirectional	ENST00000396662	ENST00000396662	ARL4A	+	12726480	12728804
BC043260	BC043260	BC043260	long_noncoding	-	chr7:12723720-12726370	2650	0	0	0	0	0	0	0	0	0	0	0	0	0	0	0	0	0	0	0	0	RNAdb	2673	bidirectional	NM_001037164	NM_001037164	ARL4A	+	12726451	12730558
BC043260	BC043260	BC043260	long_noncoding	-	chr7:12723720-12726370	2650	0	0	0	0	0	0	0	0	0	0	0	0	0	0	0	0	0	0	0	0	RNAdb	2673	bidirectional	NM_001195396	NM_001195396	ARL4A	+	12726910	12730558
BC043260	BC043260	BC043260	long_noncoding	-	chr7:12723720-12726370	2650	0	0	0	0	0	0	0	0	0	0	0	0	0	0	0	0	0	0	0	0	RNAdb	2673	bidirectional	NM_005738	NM_005738	ARL4A	+	12726910	12730558
BC043260	BC043260	BC043260	long_noncoding	-	chr7:12723720-12726370	2650	0	0	0	0	0	0	0	0	0	0	0	0	0	0	0	0	0	0	0	0	RNAdb	2673	bidirectional	NM_212460	NM_212460	ARL4A	+	12726451	12730558
BC064139	BC064139	BC064139	long_noncoding	-	chr1:85618177-85619886	1709	0.877342	0.322065	0.47189	0.453385	0.790995	1.11381	0.635785	1.0815	0.81748	1.86135	12.7166	4.70567	6.9701	6.67811	11.5253	16.304	9.34211	15.7864	11.9827	27.2074	NRED	1750	intergenic
BC094870	BC094870	BC094870	long_noncoding	+	chr7:156811521-156813191	1670	0	0	0	0	0	0	0	0	0	0	0	0	0	0	0	0	0	0	0	0	NRED	2579	intergenic
BX118339	BX118339	BX118339	long_noncoding	-	chr6:21486291-21512123	25832	0	0	0	0	0	0	0	0	0	0	0	0	0	0	0	0	0	0	0	0	Genbank	738	intergenic
D16471	D16471	D16471	long_noncoding	-	chrX:136921679-136924122	2443	0	0	0	0.0513863	0	0	0	0	0	0	0	0	0	1.11302	0	0	0	0	0	0	NRED	2448	intergenic
DHFR_upstream_transcripts_dna	DHFR_upstream_transcripts_dna	DHFR_upstream_transcripts_dna	long_noncoding	+	chr5:79922046-80172279	250233	6.39737	7.90472	22.0786	11.9503	5.08584	8.80924	14.5187	6.5626	9.27259	12.154	24.9534	31.7538	92.2167	49.4215	20.225	35.6262	59.5263	26.2698	37.6855	48.8978	lncRNAdb	587	exon sense-overlapping	NM_002439	NM_002439	MSH3	+	79950466	80172634
DHFR_upstream_transcripts_dna	DHFR_upstream_transcripts_dna	DHFR_upstream_transcripts_dna	long_noncoding	+	chr5:79922046-80172279	250233	6.39737	7.90472	22.0786	11.9503	5.08584	8.80924	14.5187	6.5626	9.27259	12.154	24.9534	31.7538	92.2167	49.4215	20.225	35.6262	59.5263	26.2698	37.6855	48.8978	lncRNAdb	587	natural antisense	ENST00000505337	ENST00000505337	DHFR	-	79923835	79950493
DHFR_upstream_transcripts_dna	DHFR_upstream_transcripts_dna	DHFR_upstream_transcripts_dna	long_noncoding	+	chr5:79922046-80172279	250233	6.39737	7.90472	22.0786	11.9503	5.08584	8.80924	14.5187	6.5626	9.27259	12.154	24.9534	31.7538	92.2167	49.4215	20.225	35.6262	59.5263	26.2698	37.6855	48.8978	lncRNAdb	587	natural antisense	NM_000791	NM_000791	DHFR	-	79922044	79950800
DHFR_upstream_transcripts_dna	DHFR_upstream_transcripts_dna	DHFR_upstream_transcripts_dna	long_noncoding	+	chr5:79922046-80172279	250233	6.39737	7.90472	22.0786	11.9503	5.08584	8.80924	14.5187	6.5626	9.27259	12.154	24.9534	31.7538	92.2167	49.4215	20.225	35.6262	59.5263	26.2698	37.6855	48.8978	lncRNAdb	587	natural antisense	NM_001290354	NM_001290354	DHFR	-	79922044	79950800
DHFR_upstream_transcripts_dna	DHFR_upstream_transcripts_dna	DHFR_upstream_transcripts_dna	long_noncoding	+	chr5:79922046-80172279	250233	6.39737	7.90472	22.0786	11.9503	5.08584	8.80924	14.5187	6.5626	9.27259	12.154	24.9534	31.7538	92.2167	49.4215	20.225	35.6262	59.5263	26.2698	37.6855	48.8978	lncRNAdb	587	natural antisense	NM_001290357	NM_001290357	DHFR	-	79922044	79950800
ENST00000221169	NEFL	ENSG00000104725	processed_transcript	-	chr8:24808467-24814624	6157	0.0229689	0.0508362	0	0.0299645	0.103871	0.207067	0.201398	0.050179	0.0293833	0	0.847772	1.88227	0	1.11302	3.84175	7.67248	7.47369	1.85722	1.08933	0	Ensembl	4083	exon sense-overlapping	NM_006158	NM_006158	NEFL	-	24808468	24814383
ENST00000222396	RP11-551L14.4	ENSG00000226472	lincRNA	-	chr12:31149972-31158938	8966	0	0	0	0	0	0	0	0	0	0	0	0	0	0	0	0	0	0	0	0	Ensembl	616	intergenic
ENST00000225973	CTD-3199J23.4	ENSG00000267267	lincRNA	+	chr17:41177257-41184057	6800	0	0.0761805	0	0	0	0.116335	0	0	0	0	0	1.88199	0	0	0	2.87713	0	0	0	0	Ensembl	2778	exon sense-overlapping	ENST00000544533	ENST00000544533	RND2	+	41177257	41184057
ENST00000225973	CTD-3199J23.4	ENSG00000267267	lincRNA	+	chr17:41177257-41184057	6800	0	0.0761805	0	0	0	0.116335	0	0	0	0	0	1.88199	0	0	0	2.87713	0	0	0	0	Ensembl	2778	exon sense-overlapping	NM_005440	NM_005440	RND2	+	41177257	41184058
ENST00000230113	RP4-763G1.2	ENSG00000235200	lincRNA	+	chr1:67995312-67998012	2700	0	0	0	0	0	0	0	0	0	0	0	0	0	0	0	0	0	0	0	0	Ensembl	408	intergenic
ENST00000233139	SRD5A2	ENSG00000049319	processed_transcript	-	chr2:31747549-31806136	58587	0	0	0	0	0	0	0	0	0	0	0	0	0	0	0	0	0	0	0	0	Ensembl	2372	exon sense-overlapping	NM_000348	NM_000348	SRD5A2	-	31749655	31806040
ENST00000235290	DLEU2	ENSG00000231607	processed_transcript	-	chr13:50556687-51423190	866503	1.08292	8.86109e-21	0	0	1.73512e-51	0.821491	3.7178e-06	1.85349e-52	0.000166071	0.000171841	11.453	9.47473e-20	0	0	1.84828e-50	8.80608	4.00609e-05	1.97923e-51	0.00178354	0.00183847	Ensembl	1294	intergenic
ENST00000237177	CASP8AP2	ENSG00000118412	processed_transcript	+	chr6:90539612-90584155	44543	2.6558	2.21512	1.09478	1.32396	3.49538	3.75801	0.953444	0.000166004	1.67154	3.78251e-05	164.125	137.149	67.9585	82.1302	216.275	232.779	59.1116	0.0102758	103.573	0.00234217	Ensembl	6719	exon sense-overlapping	NM_001137667	NM_001137667	CASP8AP2	+	90539618	90584155
ENST00000237177	CASP8AP2	ENSG00000118412	processed_transcript	+	chr6:90539612-90584155	44543	2.6558	2.21512	1.09478	1.32396	3.49538	3.75801	0.953444	0.000166004	1.67154	3.78251e-05	164.125	137.149	67.9585	82.1302	216.275	232.779	59.1116	0.0102758	103.573	0.00234217	Ensembl	6719	exon sense-overlapping	NM_001137668	NM_001137668	CASP8AP2	+	90539618	90584155
ENST00000237177	CASP8AP2	ENSG00000118412	processed_transcript	+	chr6:90539612-90584155	44543	2.6558	2.21512	1.09478	1.32396	3.49538	3.75801	0.953444	0.000166004	1.67154	3.78251e-05	164.125	137.149	67.9585	82.1302	216.275	232.779	59.1116	0.0102758	103.573	0.00234217	Ensembl	6719	exon sense-overlapping	NM_012115	NM_012115	CASP8AP2	+	90539618	90584155
ENST00000244820	AC105760.3	ENSG00000124835	antisense	-	chr2:237957241-237964810	7569	0	0	0	0	0	0.637193	0.618919	0.285353	0.111232	0.842519	0	0	0	0	0	12.4678	12.1447	5.57167	2.17866	16.4677	Ensembl	2231	intergenic
ENST00000244906	RP11-467L20.10	ENSG00000124915	lincRNA	-	chr11:61447904-61634826	186922	0.596113	0	0	0	0.356362	0	0	0	0	0	4.23886	0	0	0	2.56117	0	0	0	0	0	Ensembl	927	intronic antisense	ENST00000265460	ENST00000265460	MYRF	+	61522860	61555989
ENST00000244906	RP11-467L20.10	ENSG00000124915	lincRNA	-	chr11:61447904-61634826	186922	0.596113	0	0	0	0.356362	0	0	0	0	0	4.23886	0	0	0	2.56117	0	0	0	0	0	Ensembl	927	intronic antisense	NM_001127392	NM_001127392	MYRF	+	61520108	61555990
ENST00000246027	PLK1S1	ENSG00000088970	processed_transcript	+	chr20:21106623-21227260	120637	10.5163	7.593	3.55885e-17	2.01868e-16	7.51976	0.0016965	0.00157307	3.45546	9.2894	9.63532	194.131	141.052	6.66794e-16	3.77394e-15	139.388	0.0315611	0.0293526	64.1417	173.003	179.05	Ensembl	2129	exon sense-overlapping	NM_001163022	NM_001163022	KIZ	+	21106623	21227258
ENST00000246027	PLK1S1	ENSG00000088970	processed_transcript	+	chr20:21106623-21227260	120637	10.5163	7.593	3.55885e-17	2.01868e-16	7.51976	0.0016965	0.00157307	3.45546	9.2894	9.63532	194.131	141.052	6.66794e-16	3.77394e-15	139.388	0.0315611	0.0293526	64.1417	173.003	179.05	Ensembl	2129	exon sense-overlapping	NM_001163023	NM_001163023	KIZ	+	21106623	21227258
ENST00000246027	PLK1S1	ENSG00000088970	processed_transcript	+	chr20:21106623-21227260	120637	10.5163	7.593	3.55885e-17	2.01868e-16	7.51976	0.0016965	0.00157307	3.45546	9.2894	9.63532	194.131	141.052	6.66794e-16	3.77394e-15	139.388	0.0315611	0.0293526	64.1417	173.003	179.05	Ensembl	2129	exon sense-overlapping	NM_001276389	NM_001276389	KIZ	+	21106623	21227258
ENST00000246027	PLK1S1	ENSG00000088970	processed_transcript	+	chr20:21106623-21227260	120637	10.5163	7.593	3.55885e-17	2.01868e-16	7.51976	0.0016965	0.00157307	3.45546	9.2894	9.63532	194.131	141.052	6.66794e-16	3.77394e-15	139.388	0.0315611	0.0293526	64.1417	173.003	179.05	Ensembl	2129	exon sense-overlapping	NM_018474	NM_018474	KIZ	+	21106623	21227258
ENST00000250776	TTTY1B	ENSG00000129816	lincRNA	+	chrY:6258471-6296485	38014	0	0	0	0	0	0	0	0	0	0	0	0	0	0	0	0	0	0	0	0	Ensembl	910	intergenic
ENST00000250805	TTTY1	ENSG00000129845	lincRNA	-	chrY:9573894-9611898	38004	0	0	0	0	0	0	0	0	0	0	0	0	0	0	0	0	0	0	0	0	Ensembl	910	intergenic
ENST00000253470	TTTY11	ENSG00000180910	lincRNA	-	chrY:8651350-8685423	34073	0	0	0	0	0	0	0	0	0	0	0	0	0	0	0	0	0	0	0	0	Ensembl	837	intergenic
ENST00000253803	RP11-798G7.5	ENSG00000131484	antisense	+	chr17:43578684-43676339	97655	0	0	0	0.640189	0	1.74549	1.09691	0.577392	0.652775	0	0	0	0	1.11302	0	2.87718	1.86842	0.928611	1.08933	0	Ensembl	333	intergenic
ENST00000253838	TTTY6	ENSG00000131538	lincRNA	-	chrY:24585086-24631739	46653	0	0	0	0	0	0	0	0	0	0	0	0	0	0	0	0	0	0	0	0	Ensembl	491	intergenic
ENST00000253848	TTTY6B	ENSG00000131548	antisense	+	chrY:24246960-24293631	46671	0	0	0	0	0	0	0	0	0	0	0	0	0	0	0	0	0	0	0	0	Ensembl	491	intergenic
ENST00000255183	RP11-445H22.3	ENSG00000132832	antisense	-	chr20:43285091-43379675	94584	1.30263	0.712407	0	0	0	0	0.699834	0	0	1.1734	10.173	5.64656	0	0	0	0	5.60493	0	0	9.3076	Ensembl	1001	intergenic
ENST00000258817	RP11-84C10.2	ENSG00000136315	lincRNA	+	chr14:21366143-21404414	38271	0	0	0	0	0	0	0	0	0	0	0	0	0	0	0	0	0	0	0	0	Ensembl	605	intergenic
ENST00000262089	SSPO	ENSG00000197558	processed_transcript	+	chr7:149473130-149531068	57938	0.58928	0.0414875	1.0763	1.55031e-05	0.157986	0.416942	0.637546	0.369983	0.19893	0.726308	39.7328	2.80217	72.8679	0.00104895	10.6644	28.1726	43.1143	24.9843	13.4456	49.061	Ensembl	7315	exon sense-overlapping	NM_198455	NM_198455	SSPO	+	149473130	149531053
ENST00000262354	AP000459.4	ENSG00000228592	lincRNA	-	chr21:24733425-24757182	23757	0	0	0	0	0	0	0	0	0	0	0	0	0	0	0	0	0	0	0	0	Ensembl	1725	intergenic
ENST00000262952	UHRF1	ENSG00000034063	processed_transcript	+	chr19:4903091-4962165	59074	0.616178	0.031958	1.03427	0.59868	2.05236	3.38828	2.74033	1.40804	1.66812	2.19214	21.6608	1.12716	36.6437	21.1864	72.3037	119.596	96.8784	49.6417	58.913	77.3299	Ensembl	3895	exon sense-overlapping	NM_001048201	NM_001048201	UHRF1	+	4909441	4962165
ENST00000262952	UHRF1	ENSG00000034063	processed_transcript	+	chr19:4903091-4962165	59074	0.616178	0.031958	1.03427	0.59868	2.05236	3.38828	2.74033	1.40804	1.66812	2.19214	21.6608	1.12716	36.6437	21.1864	72.3037	119.596	96.8784	49.6417	58.913	77.3299	Ensembl	3895	exon sense-overlapping	NM_001290050	NM_001290050	UHRF1	+	4903091	4962165
ENST00000262952	UHRF1	ENSG00000034063	processed_transcript	+	chr19:4903091-4962165	59074	0.616178	0.031958	1.03427	0.59868	2.05236	3.38828	2.74033	1.40804	1.66812	2.19214	21.6608	1.12716	36.6437	21.1864	72.3037	119.596	96.8784	49.6417	58.913	77.3299	Ensembl	3895	exon sense-overlapping	NM_001290051	NM_001290051	UHRF1	+	4910104	4962165
ENST00000262952	UHRF1	ENSG00000034063	processed_transcript	+	chr19:4903091-4962165	59074	0.616178	0.031958	1.03427	0.59868	2.05236	3.38828	2.74033	1.40804	1.66812	2.19214	21.6608	1.12716	36.6437	21.1864	72.3037	119.596	96.8784	49.6417	58.913	77.3299	Ensembl	3895	exon sense-overlapping	NM_001290052	NM_001290052	UHRF1	+	4910378	4962165
ENST00000262952	UHRF1	ENSG00000034063	processed_transcript	+	chr19:4903091-4962165	59074	0.616178	0.031958	1.03427	0.59868	2.05236	3.38828	2.74033	1.40804	1.66812	2.19214	21.6608	1.12716	36.6437	21.1864	72.3037	119.596	96.8784	49.6417	58.913	77.3299	Ensembl	3895	exon sense-overlapping	NM_013282	NM_013282	UHRF1	+	4910378	4962165
ENST00000265616	UBXN8	ENSG00000104691	processed_transcript	+	chr8:30589763-30624522	34759	6.18005e-08	0.202365	0	0	2.48831e-18	4.55729e-16	1.20675e-10	9.18294e-06	8.45325e-06	5.76591e-15	7.3938e-07	2.44467	0	0	2.99596e-17	5.51778e-15	1.46782e-09	0.000110805	0.000102518	6.96903e-14	Ensembl	1439	exon sense-overlapping	NM_001282189	NM_001282189	UBXN8	+	30601681	30624520
ENST00000265616	UBXN8	ENSG00000104691	processed_transcript	+	chr8:30589763-30624522	34759	6.18005e-08	0.202365	0	0	2.48831e-18	4.55729e-16	1.20675e-10	9.18294e-06	8.45325e-06	5.76591e-15	7.3938e-07	2.44467	0	0	2.99596e-17	5.51778e-15	1.46782e-09	0.000110805	0.000102518	6.96903e-14	Ensembl	1439	exon sense-overlapping	NM_001282199	NM_001282199	UBXN8	+	30601681	30624520
ENST00000265616	UBXN8	ENSG00000104691	processed_transcript	+	chr8:30589763-30624522	34759	6.18005e-08	0.202365	0	0	2.48831e-18	4.55729e-16	1.20675e-10	9.18294e-06	8.45325e-06	5.76591e-15	7.3938e-07	2.44467	0	0	2.99596e-17	5.51778e-15	1.46782e-09	0.000110805	0.000102518	6.96903e-14	Ensembl	1439	exon sense-overlapping	NM_005671	NM_005671	UBXN8	+	30601681	30624520
ENST00000269201	LINC00470	ENSG00000132204	lincRNA	-	chr18:1254383-1408345	153962	0	0	0	0	0	0	0	0	0	0	0	0	0	0	0	0	0	0	0	0	Ensembl	343	intergenic
ENST00000273083	GRIP2	ENSG00000144596	processed_transcript	-	chr3:14444075-14583588	139513	5.39785e-142	8.68393e-56	2.34316e-70	1.14244e-206	5.61742e-152	0.000697124	2.50477e-07	2.47103e-09	0.00766036	2.27312e-06	3.86176e-140	6.22283e-54	1.68283e-68	8.20018e-205	4.02313e-150	0.0499742	1.79697e-05	1.77037e-07	0.549296	0.000162904	Ensembl	7751	exon sense-overlapping	NM_001080423	NM_001080423	GRIP2	-	14530618	14581850
ENST00000273083	GRIP2	ENSG00000144596	processed_transcript	-	chr3:14444075-14583588	139513	5.39785e-142	8.68393e-56	2.34316e-70	1.14244e-206	5.61742e-152	0.000697124	2.50477e-07	2.47103e-09	0.00766036	2.27312e-06	3.86176e-140	6.22283e-54	1.68283e-68	8.20018e-205	4.02313e-150	0.0499742	1.79697e-05	1.77037e-07	0.549296	0.000162904	Ensembl	7751	natural antisense	ENST00000454876	ENST00000454876	SLC6A6	+	14444075	14530857
ENST00000273083	GRIP2	ENSG00000144596	processed_transcript	-	chr3:14444075-14583588	139513	5.39785e-142	8.68393e-56	2.34316e-70	1.14244e-206	5.61742e-152	0.000697124	2.50477e-07	2.47103e-09	0.00766036	2.27312e-06	3.86176e-140	6.22283e-54	1.68283e-68	8.20018e-205	4.02313e-150	0.0499742	1.79697e-05	1.77037e-07	0.549296	0.000162904	Ensembl	7751	natural antisense	NM_003043	NM_003043	SLC6A6	+	14444075	14530857
ENST00000276770	TTTY7	ENSG00000147753	lincRNA	+	chrY:6317508-6325947	8439	0	0	0	0	0	0	0	0	0	0	0	0	0	0	0	0	0	0	0	0	Ensembl	1367	intergenic
ENST00000276779	TTTY7B	ENSG00000147761	lincRNA	-	chrY:9544432-9552871	8439	0	0	0	0	0	0	0	0	0	0	0	0	0	0	0	0	0	0	0	0	Ensembl	1367	intergenic
ENST00000279067	LINC00266-1	ENSG00000149656	processed_transcript	+	chr20:62887093-62944485	57392	0.119064	0	0	0.907932	0	0.264063	0	0	0.299107	0	0.847772	0	0	6.67811	0	1.91812	0	0	2.17866	0	Ensembl	928	exon sense-overlapping	ENST00000299468	ENST00000299468	PCMTD2	+	62887096	62926855
ENST00000281228	AC226119.5	ENSG00000253917	processed_transcript	-	chr4:3916909-3957148	40239	0	0	0	0	0	0	0	0.534519	9.97365e-14	0	0	0	0	0	0	0	0	3.71428	6.99159e-13	0	Ensembl	899	intergenic
ENST00000285718	AJ271736.10	ENSG00000270726	processed_transcript	+	chrX:155227245-155257848	30603	3.44358e-05	0.144859	7.87077e-21	3.03523e-08	0.359258	5.30628e-10	1.84174e-07	1.69218e-08	4.67572e-05	2.86441e-06	0.000464987	1.97291	1.08453e-19	4.16982e-07	4.87842	7.24128e-09	2.52363e-06	2.30228e-07	0.000639014	3.90294e-05	Ensembl	1604	intergenic
ENST00000289890	RP11-420K8.1	ENSG00000226438	antisense	-	chr1:39546987-39952849	405862	0	0	0	0	0	0	0	0	0	0	0	0	0	0	0	0	0	0	0	0	Ensembl	558	natural antisense	ENST00000317713	ENST00000317713	MACF1	+	39549838	39952789
ENST00000289890	RP11-420K8.1	ENSG00000226438	antisense	-	chr1:39546987-39952849	405862	0	0	0	0	0	0	0	0	0	0	0	0	0	0	0	0	0	0	0	0	Ensembl	558	natural antisense	ENST00000361689	ENST00000361689	MACF1	+	39549838	39952659
ENST00000289890	RP11-420K8.1	ENSG00000226438	antisense	-	chr1:39546987-39952849	405862	0	0	0	0	0	0	0	0	0	0	0	0	0	0	0	0	0	0	0	0	Ensembl	558	natural antisense	ENST00000372915	ENST00000372915	MACF1	+	39549803	39952652
ENST00000289890	RP11-420K8.1	ENSG00000226438	antisense	-	chr1:39546987-39952849	405862	0	0	0	0	0	0	0	0	0	0	0	0	0	0	0	0	0	0	0	0	Ensembl	558	natural antisense	ENST00000494012	ENST00000494012	MACF1	+	39670366	39720047
ENST00000289890	RP11-420K8.1	ENSG00000226438	antisense	-	chr1:39546987-39952849	405862	0	0	0	0	0	0	0	0	0	0	0	0	0	0	0	0	0	0	0	0	Ensembl	558	natural antisense	ENST00000524432	ENST00000524432	MACF1	+	39571082	39788680
ENST00000289890	RP11-420K8.1	ENSG00000226438	antisense	-	chr1:39546987-39952849	405862	0	0	0	0	0	0	0	0	0	0	0	0	0	0	0	0	0	0	0	0	Ensembl	558	natural antisense	ENST00000536367	ENST00000536367	MACF1	+	39670422	39748740
ENST00000289890	RP11-420K8.1	ENSG00000226438	antisense	-	chr1:39546987-39952849	405862	0	0	0	0	0	0	0	0	0	0	0	0	0	0	0	0	0	0	0	0	Ensembl	558	natural antisense	ENST00000539005	ENST00000539005	MACF1	+	39549838	39952789
ENST00000289890	RP11-420K8.1	ENSG00000226438	antisense	-	chr1:39546987-39952849	405862	0	0	0	0	0	0	0	0	0	0	0	0	0	0	0	0	0	0	0	0	Ensembl	558	natural antisense	ENST00000545844	ENST00000545844	MACF1	+	39549033	39952789
ENST00000289890	RP11-420K8.1	ENSG00000226438	antisense	-	chr1:39546987-39952849	405862	0	0	0	0	0	0	0	0	0	0	0	0	0	0	0	0	0	0	0	0	Ensembl	558	natural antisense	ENST00000564288	ENST00000564288	MACF1	+	39669917	39952849
ENST00000289890	RP11-420K8.1	ENSG00000226438	antisense	-	chr1:39546987-39952849	405862	0	0	0	0	0	0	0	0	0	0	0	0	0	0	0	0	0	0	0	0	Ensembl	558	natural antisense	ENST00000567887	ENST00000567887	MACF1	+	39549733	39952849
ENST00000289890	RP11-420K8.1	ENSG00000226438	antisense	-	chr1:39546987-39952849	405862	0	0	0	0	0	0	0	0	0	0	0	0	0	0	0	0	0	0	0	0	Ensembl	558	natural antisense	NM_012090	NM_012090	MACF1	+	39549838	39952810
ENST00000291374	RP11-474D1.3	ENSG00000214039	lincRNA	-	chr12:130509037-130529602	20565	0	0	0	0	0	0	0	0	0	0	0	0	0	0	0	0	0	0	0	0	Ensembl	3569	intergenic
ENST00000294715	RP11-14N7.2	ENSG00000232527	lincRNA	+	chr1:147574322-149130302	1555980	0	0	0	3.93856	2.66935	0	1.41377	2.02075	0	0	0	0	0	4.45207	2.65237	0	1.55028	2.03604	0	0	Ensembl	268	intergenic
ENST00000295052	AC007364.1	ENSG00000162947	lincRNA	-	chr2:150426147-150715705	289558	0	0	0	0	0	0	0	0	0	0	0	0	0	0	0	0	0	0	0	0	Ensembl	1832	intergenic
ENST00000295549	LINC01116	ENSG00000163364	lincRNA	-	chr2:177494316-177520686	26370	0	0	0	0	0	0	0	0.0790621	0.368995	0.973668	0	0	0	0	0	0	0	0.928611	4.35657	11.4558	Ensembl	1407	intergenic
ENST00000297163	SMAD5-AS1	ENSG00000164621	antisense	-	chr5:135465195-135524435	59240	0	0	0	0	0	0	0	0	0	0	0	0	0	0	0	0	0	0	0	0	Ensembl	1816	intronic antisense	ENST00000507118	ENST00000507118	SMAD5	+	135468535	135489833
ENST00000297163	SMAD5-AS1	ENSG00000164621	antisense	-	chr5:135465195-135524435	59240	0	0	0	0	0	0	0	0	0	0	0	0	0	0	0	0	0	0	0	0	Ensembl	1816	intronic antisense	ENST00000511116	ENST00000511116	SMAD5	+	135468535	135489852
ENST00000297163	SMAD5-AS1	ENSG00000164621	antisense	-	chr5:135465195-135524435	59240	0	0	0	0	0	0	0	0	0	0	0	0	0	0	0	0	0	0	0	0	Ensembl	1816	intronic antisense	ENST00000545279	ENST00000545279	SMAD5	+	135468535	135518422
ENST00000297163	SMAD5-AS1	ENSG00000164621	antisense	-	chr5:135465195-135524435	59240	0	0	0	0	0	0	0	0	0	0	0	0	0	0	0	0	0	0	0	0	Ensembl	1816	intronic antisense	ENST00000545620	ENST00000545620	SMAD5	+	135468535	135518422
ENST00000297163	SMAD5-AS1	ENSG00000164621	antisense	-	chr5:135465195-135524435	59240	0	0	0	0	0	0	0	0	0	0	0	0	0	0	0	0	0	0	0	0	Ensembl	1816	intronic antisense	NM_001001419	NM_001001419	SMAD5	+	135468533	135518422
ENST00000297163	SMAD5-AS1	ENSG00000164621	antisense	-	chr5:135465195-135524435	59240	0	0	0	0	0	0	0	0	0	0	0	0	0	0	0	0	0	0	0	0	Ensembl	1816	natural antisense	ENST00000506223	ENST00000506223	SMAD5	+	135469511	135489691
ENST00000297163	SMAD5-AS1	ENSG00000164621	antisense	-	chr5:135465195-135524435	59240	0	0	0	0	0	0	0	0	0	0	0	0	0	0	0	0	0	0	0	0	Ensembl	1816	natural antisense	ENST00000509297	ENST00000509297	SMAD5	+	135469041	135489452
ENST00000297163	SMAD5-AS1	ENSG00000164621	antisense	-	chr5:135465195-135524435	59240	0	0	0	0	0	0	0	0	0	0	0	0	0	0	0	0	0	0	0	0	Ensembl	1816	natural antisense	ENST00000515005	ENST00000515005	SMAD5	+	135469041	135489452
ENST00000297801	KCP	ENSG00000135253	processed_transcript	-	chr7:128470430-128550773	80343	4.19839e-18	9.58754e-31	4.65276e-85	5.53153e-18	6.86785e-50	2.56842e-23	1.28837e-13	1.103e-50	4.64396e-119	0	1.61541e-16	3.70016e-29	1.80309e-83	2.14136e-16	2.64777e-48	9.91939e-22	4.98294e-12	4.25528e-49	1.79445e-117	0	Ensembl	4249	exon sense-overlapping	NM_001135914	NM_001135914	KCP	-	128516918	128550773
ENST00000297801	KCP	ENSG00000135253	processed_transcript	-	chr7:128470430-128550773	80343	4.19839e-18	9.58754e-31	4.65276e-85	5.53153e-18	6.86785e-50	2.56842e-23	1.28837e-13	1.103e-50	4.64396e-119	0	1.61541e-16	3.70016e-29	1.80309e-83	2.14136e-16	2.64777e-48	9.91939e-22	4.98294e-12	4.25528e-49	1.79445e-117	0	Ensembl	4249	exon sense-overlapping	NM_199349	NM_199349	KCP	-	128530000	128550773
ENST00000297801	KCP	ENSG00000135253	processed_transcript	-	chr7:128470430-128550773	80343	4.19839e-18	9.58754e-31	4.65276e-85	5.53153e-18	6.86785e-50	2.56842e-23	1.28837e-13	1.103e-50	4.64396e-119	0	1.61541e-16	3.70016e-29	1.80309e-83	2.14136e-16	2.64777e-48	9.91939e-22	4.98294e-12	4.25528e-49	1.79445e-117	0	Ensembl	4249	intronic antisense	NM_001195150	NM_001195150	LOC100130705	+	128506463	128512101
ENST00000297801	KCP	ENSG00000135253	processed_transcript	-	chr7:128470430-128550773	80343	4.19839e-18	9.58754e-31	4.65276e-85	5.53153e-18	6.86785e-50	2.56842e-23	1.28837e-13	1.103e-50	4.64396e-119	0	1.61541e-16	3.70016e-29	1.80309e-83	2.14136e-16	2.64777e-48	9.91939e-22	4.98294e-12	4.25528e-49	1.79445e-117	0	Ensembl	4249	intronic antisense	NM_001198909	NM_001198909	ATP6V1F	+	128502856	128505903
ENST00000297801	KCP	ENSG00000135253	processed_transcript	-	chr7:128470430-128550773	80343	4.19839e-18	9.58754e-31	4.65276e-85	5.53153e-18	6.86785e-50	2.56842e-23	1.28837e-13	1.103e-50	4.64396e-119	0	1.61541e-16	3.70016e-29	1.80309e-83	2.14136e-16	2.64777e-48	9.91939e-22	4.98294e-12	4.25528e-49	1.79445e-117	0	Ensembl	4249	intronic antisense	NM_004231	NM_004231	ATP6V1F	+	128502856	128505903
ENST00000299997	ZNF667-AS1	ENSG00000166770	lincRNA	+	chr19:56950693-57012035	61342	0.139202	0.868773	0	0	0	8.44695e-111	1.84766e-22	7.85558e-75	7.79091e-57	1.2878e-38	0.638913	4.08873	0	0	0	3.99832e-110	8.84886e-22	3.686e-74	3.70336e-56	6.06869e-38	Ensembl	660	bidirectional	ENST00000587555	ENST00000587555	ZNF667	-	56953888	56989434
ENST00000299997	ZNF667-AS1	ENSG00000166770	lincRNA	+	chr19:56950693-57012035	61342	0.139202	0.868773	0	0	0	8.44695e-111	1.84766e-22	7.85558e-75	7.79091e-57	1.2878e-38	0.638913	4.08873	0	0	0	3.99832e-110	8.84886e-22	3.686e-74	3.70336e-56	6.06869e-38	Ensembl	660	bidirectional	NM_022103	NM_022103	ZNF667	-	56950692	56988770
ENST00000300167	MIR202HG	ENSG00000166917	antisense	-	chr10:135059981-135061395	1414	0	0	0	0	0	0	0	0	0	0	0	0	0	0	0	0	0	0	0	0	Ensembl	384	intergenic
ENST00000300458	LINC00483	ENSG00000167117	processed_transcript	-	chr17:48838389-48844918	6529	4.91509	1.5598	0	0.395426	1.39505	0.353622	0.833909	0.413282	0.632078	0.882601	120.156	38.3129	0	9.75961	34.2101	8.69551	20.5522	10.1455	15.5553	21.6845	Ensembl	2763	intergenic
ENST00000301683	LINC00671	ENSG00000213373	lincRNA	-	chr17:41026686-41050751	24065	0	0	0	0	0.00015849	1.14807e-07	0	0.000124309	0.000144736	9.59907e-05	0	0	0	0	0.00268191	1.95047e-06	0	0.00210676	0.00246182	0.00162878	Ensembl	1958	intergenic
ENST00000303002	AC013271.3	ENSG00000186148	processed_transcript	+	chr2:110656004-110742667	86663	0	0	0	0	5.97995e-21	2.75332e-22	2.30399e-47	4.76302e-24	0	0	0	0	0	0	5.88437e-20	2.72789e-21	2.29556e-46	4.69938e-23	0	0	Ensembl	1208	intergenic
ENST00000304233	LINC00208	ENSG00000170983	lincRNA	+	chr8:11433821-11438851	5030	0	0	0	0	0	0	0	0	0	0	0	0	0	0	0	0	0	0	0	0	Ensembl	2150	intergenic
ENST00000304488	LINC00917	ENSG00000168367	lincRNA	-	chr16:86365449-86383289	17840	0	0	0	0	0	0	0	0	0	0	0	0	0	0	0	0	0	0	0	0	Ensembl	1588	intergenic
ENST00000304751	RP11-266K4.9	ENSG00000215241	lincRNA	+	chr12:8385107-8395544	10437	2.45752	3.61915	4.03025e-06	2.73715	1.94006	4.9492	6.31651	4.35758	7.10167	16.9815	14.4121	21.6461	2.47484e-05	16.6953	11.5252	29.7353	38.3027	26.0011	42.8096	101.67	Ensembl	795	intergenic
ENST00000305248	FAM138C	ENSG00000218839	lincRNA	-	chr9:34393-35856	1463	0	0	0	0	0	0	0	0	0	0	0	0	0	0	0	0	0	0	0	0	Ensembl	590	intergenic
ENST00000305709	RP11-262H14.4	ENSG00000170161	lincRNA	+	chr9:66513031-66555928	42897	0.606847	0.292672	1.53534e-06	0	0.171306	0.468996	0.143314	0.0929343	1.5962e-05	6.79355e-06	13.5631	6.57535	3.4739e-05	0	3.84175	10.5495	3.23167	2.08661	0.000359365	0.00015267	Ensembl	2541	intergenic
ENST00000306533	RP11-136I14.5	ENSG00000255689	lincRNA	+	chr11:115453014-115471057	18043	0	0	0	0	0	0.934366	0	0	0	0	0	0	0	0	0	1.91812	0	0	0	0	Ensembl	376	intergenic
ENST00000306641	CSPG4P1Y	ENSG00000240450	lincRNA	+	chrY:27610232-27633809	23577	0	0	0	0	0	0	0	0	0	0	0	0	0	0	0	0	0	0	0	0	Ensembl	795	intergenic
ENST00000306853	CSPG4P2Y	ENSG00000244231	processed_transcript	-	chrY:26325462-26338017	12555	0	0	0	0	0	0	0	0	0	0	0	0	0	0	0	0	0	0	0	0	Ensembl	795	intergenic
ENST00000307533	AC093323.3	ENSG00000170846	lincRNA	+	chr4:6672451-6677774	5323	0.000378201	0.000436188	3.23686	0.000516658	0.00059309	2.88267	3.89677	1.43152	1.66677	0.00032615	0.00763152	0.00885242	66.2089	0.0105468	0.0120128	58.5818	79.4079	29.0324	33.9057	0.00662121	Ensembl	2311	intergenic
ENST00000307548	SHANK2-AS3	ENSG00000171671	antisense	+	chr11:70313960-70963623	649663	0	0	0	0	0	0	0	0	0	0	0	0	0	0	0	0	0	0	0	0	Ensembl	1683	intronic antisense	ENST00000294018	ENST00000294018	SHANK2	-	70318973	70742672
ENST00000307548	SHANK2-AS3	ENSG00000171671	antisense	+	chr11:70313960-70963623	649663	0	0	0	0	0	0	0	0	0	0	0	0	0	0	0	0	0	0	0	0	Ensembl	1683	intronic antisense	ENST00000338508	ENST00000338508	SHANK2	-	70315539	70858372
ENST00000307548	SHANK2-AS3	ENSG00000171671	antisense	+	chr11:70313960-70963623	649663	0	0	0	0	0	0	0	0	0	0	0	0	0	0	0	0	0	0	0	0	Ensembl	1683	intronic antisense	ENST00000425049	ENST00000425049	SHANK2	-	70653153	70719227
ENST00000307548	SHANK2-AS3	ENSG00000171671	antisense	+	chr11:70313960-70963623	649663	0	0	0	0	0	0	0	0	0	0	0	0	0	0	0	0	0	0	0	0	Ensembl	1683	intronic antisense	NM_012309	NM_012309	SHANK2	-	70313960	70935842
ENST00000308604	MIR4435-1HG	ENSG00000172965	lincRNA	-	chr2:111953539-112268567	315028	0	0	0	0	0	1.4273e-65	0	0	5.7525e-212	1.03406e-10	0	0	0	0	0	5.30059e-65	0	0	2.14782e-211	3.8185e-10	Ensembl	552	intergenic
ENST00000309331	GRIK1-AS1	ENSG00000174680	antisense	+	chr21:30565800-31312351	746551	0	0	0	0	0	1.37072e-08	0	0	0	0	0	0	0	0	0	8.46842e-08	0	0	0	0	Ensembl	813	intronic antisense	ENST00000309434	ENST00000309434	GRIK1	-	30925875	31311818
ENST00000309331	GRIK1-AS1	ENSG00000174680	antisense	+	chr21:30565800-31312351	746551	0	0	0	0	0	1.37072e-08	0	0	0	0	0	0	0	0	0	8.46842e-08	0	0	0	0	Ensembl	813	intronic antisense	ENST00000327783	ENST00000327783	GRIK1	-	30909253	31311850
ENST00000309331	GRIK1-AS1	ENSG00000174680	antisense	+	chr21:30565800-31312351	746551	0	0	0	0	0	1.37072e-08	0	0	0	0	0	0	0	0	0	8.46842e-08	0	0	0	0	Ensembl	813	intronic antisense	ENST00000389124	ENST00000389124	GRIK1	-	30910026	31311850
ENST00000309331	GRIK1-AS1	ENSG00000174680	antisense	+	chr21:30565800-31312351	746551	0	0	0	0	0	1.37072e-08	0	0	0	0	0	0	0	0	0	8.46842e-08	0	0	0	0	Ensembl	813	intronic antisense	ENST00000399909	ENST00000399909	GRIK1	-	30925572	31312230
ENST00000309331	GRIK1-AS1	ENSG00000174680	antisense	+	chr21:30565800-31312351	746551	0	0	0	0	0	1.37072e-08	0	0	0	0	0	0	0	0	0	8.46842e-08	0	0	0	0	Ensembl	813	intronic antisense	ENST00000399913	ENST00000399913	GRIK1	-	30909253	31311992
ENST00000309331	GRIK1-AS1	ENSG00000174680	antisense	+	chr21:30565800-31312351	746551	0	0	0	0	0	1.37072e-08	0	0	0	0	0	0	0	0	0	8.46842e-08	0	0	0	0	Ensembl	813	intronic antisense	ENST00000399914	ENST00000399914	GRIK1	-	30909253	31312340
ENST00000309331	GRIK1-AS1	ENSG00000174680	antisense	+	chr21:30565800-31312351	746551	0	0	0	0	0	1.37072e-08	0	0	0	0	0	0	0	0	0	8.46842e-08	0	0	0	0	Ensembl	813	intronic antisense	ENST00000535441	ENST00000535441	GRIK1	-	30909550	31311818
ENST00000309331	GRIK1-AS1	ENSG00000174680	antisense	+	chr21:30565800-31312351	746551	0	0	0	0	0	1.37072e-08	0	0	0	0	0	0	0	0	0	8.46842e-08	0	0	0	0	Ensembl	813	intronic antisense	NM_000830	NM_000830	GRIK1	-	30925865	31312282
ENST00000309331	GRIK1-AS1	ENSG00000174680	antisense	+	chr21:30565800-31312351	746551	0	0	0	0	0	1.37072e-08	0	0	0	0	0	0	0	0	0	8.46842e-08	0	0	0	0	Ensembl	813	intronic antisense	NM_175611	NM_175611	GRIK1	-	30909253	31312282
ENST00000309874	RP11-23P13.6	ENSG00000174171	antisense	+	chr15:42120282-42190773	70491	0.559916	0.436784	0.473616	0.514199	0.518771	1.12241	0.828355	1.78158	0.681817	0.093354	14.4121	11.2936	12.3216	13.3562	13.3926	29.0519	21.4869	46.0398	17.6614	2.41436	Ensembl	2900	natural antisense	NM_016642	NM_016642	SPTBN5	-	42140343	42186275
ENST00000310358	SPON1	ENSG00000152268	processed_transcript	+	chr11:13983913-14295237	311324	0.55582	1.02805	3.48107e-05	2.28913e-05	0.55824	1.88376	1.90124e-05	1.86528e-05	0.953888	1.9486e-08	27.2903	50.5961	0.00171879	0.00112932	27.4516	92.7614	0.000937285	0.000917744	46.9912	9.59135e-07	Ensembl	5372	exon sense-overlapping	NM_006108	NM_006108	SPON1	+	13984183	14289679
ENST00000310771	STAG3L5P-PVRIG2P-PILRB	ENSG00000272752	processed_transcript	+	chr7:99905324-99997719	92395	6.9533	4.13486	9.99689e-14	4.321e-05	4.45089	4.88623	7.81085	4.85671	11.8652	12.8086	227.165	135.568	3.29361e-12	0.00142183	145.75	160.336	256.739	159.167	389.579	420.028	Ensembl	3634	exon sense-overlapping	ENST00000419749	ENST00000419749	PILRB	+	99949968	99956631
ENST00000310771	STAG3L5P-PVRIG2P-PILRB	ENSG00000272752	processed_transcript	+	chr7:99905324-99997719	92395	6.9533	4.13486	9.99689e-14	4.321e-05	4.45089	4.88623	7.81085	4.85671	11.8652	12.8086	227.165	135.568	3.29361e-12	0.00142183	145.75	160.336	256.739	159.167	389.579	420.028	Ensembl	3634	exon sense-overlapping	ENST00000422808	ENST00000422808	PILRB	+	99949968	99956631
ENST00000310771	STAG3L5P-PVRIG2P-PILRB	ENSG00000272752	processed_transcript	+	chr7:99905324-99997719	92395	6.9533	4.13486	9.99689e-14	4.321e-05	4.45089	4.88623	7.81085	4.85671	11.8652	12.8086	227.165	135.568	3.29361e-12	0.00142183	145.75	160.336	256.739	159.167	389.579	420.028	Ensembl	3634	exon sense-overlapping	ENST00000431140	ENST00000431140	PILRB	+	99951358	99956637
ENST00000310771	STAG3L5P-PVRIG2P-PILRB	ENSG00000272752	processed_transcript	+	chr7:99905324-99997719	92395	6.9533	4.13486	9.99689e-14	4.321e-05	4.45089	4.88623	7.81085	4.85671	11.8652	12.8086	227.165	135.568	3.29361e-12	0.00142183	145.75	160.336	256.739	159.167	389.579	420.028	Ensembl	3634	exon sense-overlapping	ENST00000432297	ENST00000432297	PILRA	+	99965152	99996925
ENST00000310771	STAG3L5P-PVRIG2P-PILRB	ENSG00000272752	processed_transcript	+	chr7:99905324-99997719	92395	6.9533	4.13486	9.99689e-14	4.321e-05	4.45089	4.88623	7.81085	4.85671	11.8652	12.8086	227.165	135.568	3.29361e-12	0.00142183	145.75	160.336	256.739	159.167	389.579	420.028	Ensembl	3634	exon sense-overlapping	ENST00000438028	ENST00000438028	PILRB	+	99949968	99956631
ENST00000310771	STAG3L5P-PVRIG2P-PILRB	ENSG00000272752	processed_transcript	+	chr7:99905324-99997719	92395	6.9533	4.13486	9.99689e-14	4.321e-05	4.45089	4.88623	7.81085	4.85671	11.8652	12.8086	227.165	135.568	3.29361e-12	0.00142183	145.75	160.336	256.739	159.167	389.579	420.028	Ensembl	3634	exon sense-overlapping	ENST00000438231	ENST00000438231	PILRB	+	99955002	99956612
ENST00000310771	STAG3L5P-PVRIG2P-PILRB	ENSG00000272752	processed_transcript	+	chr7:99905324-99997719	92395	6.9533	4.13486	9.99689e-14	4.321e-05	4.45089	4.88623	7.81085	4.85671	11.8652	12.8086	227.165	135.568	3.29361e-12	0.00142183	145.75	160.336	256.739	159.167	389.579	420.028	Ensembl	3634	exon sense-overlapping	ENST00000443526	ENST00000443526	PILRB	+	99949968	99956631
ENST00000310771	STAG3L5P-PVRIG2P-PILRB	ENSG00000272752	processed_transcript	+	chr7:99905324-99997719	92395	6.9533	4.13486	9.99689e-14	4.321e-05	4.45089	4.88623	7.81085	4.85671	11.8652	12.8086	227.165	135.568	3.29361e-12	0.00142183	145.75	160.336	256.739	159.167	389.579	420.028	Ensembl	3634	exon sense-overlapping	ENST00000444073	ENST00000444073	PILRB	+	99951575	99965355
ENST00000310771	STAG3L5P-PVRIG2P-PILRB	ENSG00000272752	processed_transcript	+	chr7:99905324-99997719	92395	6.9533	4.13486	9.99689e-14	4.321e-05	4.45089	4.88623	7.81085	4.85671	11.8652	12.8086	227.165	135.568	3.29361e-12	0.00142183	145.75	160.336	256.739	159.167	389.579	420.028	Ensembl	3634	exon sense-overlapping	ENST00000448382	ENST00000448382	PILRB	+	99949910	99965356
ENST00000310771	STAG3L5P-PVRIG2P-PILRB	ENSG00000272752	processed_transcript	+	chr7:99905324-99997719	92395	6.9533	4.13486	9.99689e-14	4.321e-05	4.45089	4.88623	7.81085	4.85671	11.8652	12.8086	227.165	135.568	3.29361e-12	0.00142183	145.75	160.336	256.739	159.167	389.579	420.028	Ensembl	3634	exon sense-overlapping	ENST00000452089	ENST00000452089	PILRB	+	99949798	99965356
ENST00000310771	STAG3L5P-PVRIG2P-PILRB	ENSG00000272752	processed_transcript	+	chr7:99905324-99997719	92395	6.9533	4.13486	9.99689e-14	4.321e-05	4.45089	4.88623	7.81085	4.85671	11.8652	12.8086	227.165	135.568	3.29361e-12	0.00142183	145.75	160.336	256.739	159.167	389.579	420.028	Ensembl	3634	exon sense-overlapping	ENST00000455145	ENST00000455145	PILRB	+	99950651	99955882
ENST00000310771	STAG3L5P-PVRIG2P-PILRB	ENSG00000272752	processed_transcript	+	chr7:99905324-99997719	92395	6.9533	4.13486	9.99689e-14	4.321e-05	4.45089	4.88623	7.81085	4.85671	11.8652	12.8086	227.165	135.568	3.29361e-12	0.00142183	145.75	160.336	256.739	159.167	389.579	420.028	Ensembl	3634	exon sense-overlapping	ENST00000457519	ENST00000457519	PILRB	+	99949904	99956631
ENST00000310771	STAG3L5P-PVRIG2P-PILRB	ENSG00000272752	processed_transcript	+	chr7:99905324-99997719	92395	6.9533	4.13486	9.99689e-14	4.321e-05	4.45089	4.88623	7.81085	4.85671	11.8652	12.8086	227.165	135.568	3.29361e-12	0.00142183	145.75	160.336	256.739	159.167	389.579	420.028	Ensembl	3634	exon sense-overlapping	ENST00000608825	ENST00000608825	PILRB	+	99954372	99956662
ENST00000310771	STAG3L5P-PVRIG2P-PILRB	ENSG00000272752	processed_transcript	+	chr7:99905324-99997719	92395	6.9533	4.13486	9.99689e-14	4.321e-05	4.45089	4.88623	7.81085	4.85671	11.8652	12.8086	227.165	135.568	3.29361e-12	0.00142183	145.75	160.336	256.739	159.167	389.579	420.028	Ensembl	3634	exon sense-overlapping	NM_178238	NM_178238	PILRB	+	99955625	99965454
ENST00000310916	TMEM51-AS1	ENSG00000175147	processed_transcript	-	chr1:14925199-15478960	553761	0.487957	2.71754	8.05499	8.88593e-05	0.000100066	7.18999	3.95854	5.93135	0.631369	11.9787	12.8455	71.8563	214.274	0.00236012	0.00264188	190.31	104.999	156.751	16.7242	316.81	Ensembl	2962	natural antisense	NM_201628	NM_201628	KAZN	+	14925212	15444544
ENST00000311990	RP11-244H3.1	ENSG00000241014	processed_transcript	-	chr1:35439956-35497569	57613	1.46932	0.245589	0.529602	3.03712e-100	0.240942	1.07964	2.12323	1.40089	1.80706	2.47789	23.7665	4.00104	8.71262	4.98395e-99	3.91561	17.6183	34.7668	22.803	29.525	40.384	Ensembl	1887	intergenic
ENST00000313064	LINC00471	ENSG00000181798	processed_transcript	-	chr2:232373136-232379050	5914	0.0810278	0.177921	0	0	0.364532	0.723387	0.525718	0	0.717588	0.811672	0.847772	1.88227	0	0	3.84175	7.67248	5.60527	0	7.62532	8.59182	Ensembl	1282	intergenic
ENST00000313156	AC004840.9	ENSG00000175873	lincRNA	+	chr7:2477397-2487485	10088	1.328	1.93551	1.82405	2.27402	1.56945	2.18231	3.20466	2.73774	4.34809	4.85353	23.7376	34.8219	33.108	41.1817	28.1728	39.3215	57.9211	49.2164	78.4319	87.3502	Ensembl	2067	intergenic
ENST00000313495	LINC00670	ENSG00000179136	lincRNA	+	chr17:12453098-12546171	93073	0	0	0	0	0	0.145401	0	0	3.76916e-07	0	0	0	0	0	0	3.83624	0	0	9.95203e-06	0	Ensembl	2953	intergenic
ENST00000313807	EIF3J-AS1	ENSG00000179523	lincRNA	-	chr15:44719431-44829121	109690	1.65441	3.45882	1.9013	1.26731	1.48624	2.89239	3.46515	2.00123	1.16302	3.10577	42.0061	88.2238	48.8	32.4755	37.8494	73.8543	88.6726	51.0169	29.7198	79.2375	Ensembl	2863	bidirectional	NM_001284335	NM_001284335	EIF3J	+	44829265	44855001
ENST00000313807	EIF3J-AS1	ENSG00000179523	lincRNA	-	chr15:44719431-44829121	109690	1.65441	3.45882	1.9013	1.26731	1.48624	2.89239	3.46515	2.00123	1.16302	3.10577	42.0061	88.2238	48.8	32.4755	37.8494	73.8543	88.6726	51.0169	29.7198	79.2375	Ensembl	2863	bidirectional	NM_001284336	NM_001284336	EIF3J	+	44829265	44855001
ENST00000313807	EIF3J-AS1	ENSG00000179523	lincRNA	-	chr15:44719431-44829121	109690	1.65441	3.45882	1.9013	1.26731	1.48624	2.89239	3.46515	2.00123	1.16302	3.10577	42.0061	88.2238	48.8	32.4755	37.8494	73.8543	88.6726	51.0169	29.7198	79.2375	Ensembl	2863	bidirectional	NM_003758	NM_003758	EIF3J	+	44829265	44855001
ENST00000314140	GPHB5	ENSG00000179600	processed_transcript	-	chr14:63779548-63785593	6045	0	0	0	0	0	0	0	0	0	0	0	0	0	0	0	0	0	0	0	0	Ensembl	390	exon sense-overlapping	NM_145171	NM_145171	GPHB5	-	63779548	63785593
ENST00000314315	CSNK1G2-AS1	ENSG00000180846	antisense	-	chr19:1941187-1981337	40150	0	0	0	0	0	0	0	0	0	0	0	0	0	0	0	0	0	0	0	0	Ensembl	1252	intronic antisense	ENST00000591752	ENST00000591752	CSNK1G2	+	1942463	1978347
ENST00000314315	CSNK1G2-AS1	ENSG00000180846	antisense	-	chr19:1941187-1981337	40150	0	0	0	0	0	0	0	0	0	0	0	0	0	0	0	0	0	0	0	0	Ensembl	1252	intronic antisense	NM_001319	NM_001319	CSNK1G2	+	1941160	1981336
ENST00000314481	RP11-544L8__B.4	ENSG00000175967	antisense	+	chr6:114225301-114242806	17505	0.0862884	0.0476132	0	0	0.129838	0.242268	0	0.0470133	0.384858	0.289692	1.69554	0.941133	0	0	2.56117	4.7953	0	0.928611	7.62532	5.72788	Ensembl	2255	intergenic
ENST00000314629	LINC00521	ENSG00000175699	processed_transcript	+	chr14:94463615-94478040	14425	0.116011	0	0	0	0	0	0	0	0	0	1.69466	0	0	0	0	0	0	0	0	0	Ensembl	1721	intergenic
ENST00000315293	RP11-381O7.3	ENSG00000182021	lincRNA	-	chr9:67017399-67032072	14673	0	0	0	0	0	0	0	0	0	0	0	0	0	0	0	0	0	0	0	0	Ensembl	2566	intergenic
ENST00000315302	AC108142.1	ENSG00000177822	antisense	-	chr4:182795590-183724177	928587	0.129122	3.49352e-28	0	0	0	0	1.24095e-21	0	0	0	2.54332	6.92186e-27	0	0	0	0	2.46905e-20	0	0	0	Ensembl	2260	bidirectional	ENST00000512480	ENST00000512480	TENM3	+	183065842	183268082
ENST00000315707	LINC00324	ENSG00000178977	lincRNA	-	chr17:8123959-8127361	3402	1.64696	0.674731	0.381037	0.243932	0.778581	0.633744	0.92315	0.563768	1.25831	0.592086	29.672	12.2347	6.9701	4.45207	14.0864	11.5087	16.8158	10.2147	22.876	10.7398	Ensembl	2082	intergenic
ENST00000316045	ZNF518A	ENSG00000177853	processed_transcript	+	chr10:97889471-98031344	141873	0.610612	0.284098	0.277273	0.866144	1.88735	0.762092	1.84977	1.90165	2.1241	1.14573	18.9168	8.83447	8.6665	27.0368	58.6139	23.7191	57.6748	59.108	66.1523	35.6354	Ensembl	3453	exon sense-overlapping	NM_001278524	NM_001278524	ZNF518A	+	97889471	97923517
ENST00000316045	ZNF518A	ENSG00000177853	processed_transcript	+	chr10:97889471-98031344	141873	0.610612	0.284098	0.277273	0.866144	1.88735	0.762092	1.84977	1.90165	2.1241	1.14573	18.9168	8.83447	8.6665	27.0368	58.6139	23.7191	57.6748	59.108	66.1523	35.6354	Ensembl	3453	exon sense-overlapping	NM_001278525	NM_001278525	ZNF518A	+	97889812	97923517
ENST00000316045	ZNF518A	ENSG00000177853	processed_transcript	+	chr10:97889471-98031344	141873	0.610612	0.284098	0.277273	0.866144	1.88735	0.762092	1.84977	1.90165	2.1241	1.14573	18.9168	8.83447	8.6665	27.0368	58.6139	23.7191	57.6748	59.108	66.1523	35.6354	Ensembl	3453	exon sense-overlapping	NM_001278526	NM_001278526	ZNF518A	+	97889471	97923517
ENST00000316045	ZNF518A	ENSG00000177853	processed_transcript	+	chr10:97889471-98031344	141873	0.610612	0.284098	0.277273	0.866144	1.88735	0.762092	1.84977	1.90165	2.1241	1.14573	18.9168	8.83447	8.6665	27.0368	58.6139	23.7191	57.6748	59.108	66.1523	35.6354	Ensembl	3453	exon sense-overlapping	NM_014803	NM_014803	ZNF518A	+	97889471	97923517
ENST00000316148	RP11-16K12.1	ENSG00000177699	antisense	+	chr15:79252288-79383115	130827	0.260087	0.0573361	0	0	0	0.116664	0.169885	0.169866	0.264699	0	4.23886	0.941133	0	0	0	1.91812	2.80263	2.78583	4.35733	0	Ensembl	1900	natural antisense	NM_001145648	NM_001145648	RASGRF1	-	79252288	79383215
ENST00000316148	RP11-16K12.1	ENSG00000177699	antisense	+	chr15:79252288-79383115	130827	0.260087	0.0573361	0	0	0	0.116664	0.169885	0.169866	0.264699	0	4.23886	0.941133	0	0	0	1.91812	2.80263	2.78583	4.35733	0	Ensembl	1900	natural antisense	NM_002891	NM_002891	RASGRF1	-	79252288	79383215
ENST00000316148	RP11-16K12.1	ENSG00000177699	antisense	+	chr15:79252288-79383115	130827	0.260087	0.0573361	0	0	0	0.116664	0.169885	0.169866	0.264699	0	4.23886	0.941133	0	0	0	1.91812	2.80263	2.78583	4.35733	0	Ensembl	1900	natural antisense	NM_153815	NM_153815	RASGRF1	-	79252288	79298002
ENST00000316347	SEMA3B	ENSG00000012171	processed_transcript	+	chr3:50304989-50314977	9988	8.35812e-05	0.0001231	0.00011768	4.92257e-13	0.241014	7.57918e-05	9.15876e-10	2.33286e-15	6.52324e-05	3.09915e-08	0.0021703	0.00321081	0.00308823	1.28978e-11	6.27661	0.00197892	2.39646e-08	6.08149e-14	0.00170452	8.08537e-07	Ensembl	2922	exon sense-overlapping	NM_001005914	NM_001005914	SEMA3B	+	50304989	50314602
ENST00000316347	SEMA3B	ENSG00000012171	processed_transcript	+	chr3:50304989-50314977	9988	8.35812e-05	0.0001231	0.00011768	4.92257e-13	0.241014	7.57918e-05	9.15876e-10	2.33286e-15	6.52324e-05	3.09915e-08	0.0021703	0.00321081	0.00308823	1.28978e-11	6.27661	0.00197892	2.39646e-08	6.08149e-14	0.00170452	8.08537e-07	Ensembl	2922	exon sense-overlapping	NM_001290060	NM_001290060	SEMA3B	+	50306426	50314602
ENST00000316347	SEMA3B	ENSG00000012171	processed_transcript	+	chr3:50304989-50314977	9988	8.35812e-05	0.0001231	0.00011768	4.92257e-13	0.241014	7.57918e-05	9.15876e-10	2.33286e-15	6.52324e-05	3.09915e-08	0.0021703	0.00321081	0.00308823	1.28978e-11	6.27661	0.00197892	2.39646e-08	6.08149e-14	0.00170452	8.08537e-07	Ensembl	2922	exon sense-overlapping	NM_001290061	NM_001290061	SEMA3B	+	50306592	50314602
ENST00000316347	SEMA3B	ENSG00000012171	processed_transcript	+	chr3:50304989-50314977	9988	8.35812e-05	0.0001231	0.00011768	4.92257e-13	0.241014	7.57918e-05	9.15876e-10	2.33286e-15	6.52324e-05	3.09915e-08	0.0021703	0.00321081	0.00308823	1.28978e-11	6.27661	0.00197892	2.39646e-08	6.08149e-14	0.00170452	8.08537e-07	Ensembl	2922	exon sense-overlapping	NM_001290062	NM_001290062	SEMA3B	+	50310549	50314602
ENST00000316347	SEMA3B	ENSG00000012171	processed_transcript	+	chr3:50304989-50314977	9988	8.35812e-05	0.0001231	0.00011768	4.92257e-13	0.241014	7.57918e-05	9.15876e-10	2.33286e-15	6.52324e-05	3.09915e-08	0.0021703	0.00321081	0.00308823	1.28978e-11	6.27661	0.00197892	2.39646e-08	6.08149e-14	0.00170452	8.08537e-07	Ensembl	2922	exon sense-overlapping	NM_001290063	NM_001290063	SEMA3B	+	50310549	50314602
ENST00000316347	SEMA3B	ENSG00000012171	processed_transcript	+	chr3:50304989-50314977	9988	8.35812e-05	0.0001231	0.00011768	4.92257e-13	0.241014	7.57918e-05	9.15876e-10	2.33286e-15	6.52324e-05	3.09915e-08	0.0021703	0.00321081	0.00308823	1.28978e-11	6.27661	0.00197892	2.39646e-08	6.08149e-14	0.00170452	8.08537e-07	Ensembl	2922	exon sense-overlapping	NM_004636	NM_004636	SEMA3B	+	50304989	50314602
ENST00000316786	C9orf106	ENSG00000179082	processed_transcript	+	chr9:132083294-132087184	3890	0	0.467734	0	0	0.318675	0.170066	0.165333	0.263853	0.347454	0.559052	0	13.1759	0	0	8.96408	4.7953	4.67106	7.42889	9.80399	15.7517	Ensembl	3145	exon sense-overlapping	NM_001012715	NM_001012715	C9orf106	+	132083294	132084882
ENST00000316807	CTD-3064H18.4	ENSG00000180458	antisense	-	chr19:37988062-38210691	222629	0	0	0	0	0	0	0	0	0	0	0	0	0	0	0	0	0	0	0	0	Ensembl	3267	intergenic
ENST00000316962	CEACAM20	ENSG00000176395	processed_transcript	-	chr19:45005728-45033811	28083	5.17543	1.52869	0	0	1.11597e-47	5.25568e-29	1.9495e-25	6.92802e-26	0.122385	0	91.043	27.0698	0	0	1.97164e-46	9.32094e-28	3.46832e-24	1.22583e-24	2.17295	0	Ensembl	2034	exon sense-overlapping	NM_001102598	NM_001102598	CEACAM20	-	45010210	45033548
ENST00000317008	RP11-567M16.3	ENSG00000178412	lincRNA	-	chr18:77398927-77439745	40818	0	0	0	0	0	0	0	0	0	0	0	0	0	0	0	0	0	0	0	0	Ensembl	1111	bidirectional	ENST00000591598	ENST00000591598	CTDP1	+	77440151	77514503
ENST00000317008	RP11-567M16.3	ENSG00000178412	lincRNA	-	chr18:77398927-77439745	40818	0	0	0	0	0	0	0	0	0	0	0	0	0	0	0	0	0	0	0	0	Ensembl	1111	bidirectional	NM_004715	NM_004715	CTDP1	+	77439800	77514510
ENST00000317008	RP11-567M16.3	ENSG00000178412	lincRNA	-	chr18:77398927-77439745	40818	0	0	0	0	0	0	0	0	0	0	0	0	0	0	0	0	0	0	0	0	Ensembl	1111	bidirectional	NM_048368	NM_048368	CTDP1	+	77439800	77514510
ENST00000317114	DLGAP1-AS1	ENSG00000177337	antisense	+	chr18:3496029-4455335	959306	2.10427	2.21029	1.01326	1.03259	0.602728	2.47418	3.14044	3.59983	3.12429	6.46938	35.6064	37.6578	17.4252	17.7152	10.2447	42.2209	53.7656	61.2813	53.3773	110.262	Ensembl	1966	intronic antisense	ENST00000400149	ENST00000400149	DLGAP1	-	3496029	3874274
ENST00000317114	DLGAP1-AS1	ENSG00000177337	antisense	+	chr18:3496029-4455335	959306	2.10427	2.21029	1.01326	1.03259	0.602728	2.47418	3.14044	3.59983	3.12429	6.46938	35.6064	37.6578	17.4252	17.7152	10.2447	42.2209	53.7656	61.2813	53.3773	110.262	Ensembl	1966	intronic antisense	ENST00000515196	ENST00000515196	DLGAP1	-	3502216	4151290
ENST00000317114	DLGAP1-AS1	ENSG00000177337	antisense	+	chr18:3496029-4455335	959306	2.10427	2.21029	1.01326	1.03259	0.602728	2.47418	3.14044	3.59983	3.12429	6.46938	35.6064	37.6578	17.4252	17.7152	10.2447	42.2209	53.7656	61.2813	53.3773	110.262	Ensembl	1966	intronic antisense	ENST00000584874	ENST00000584874	DLGAP1	-	3498836	3880135
ENST00000317114	DLGAP1-AS1	ENSG00000177337	antisense	+	chr18:3496029-4455335	959306	2.10427	2.21029	1.01326	1.03259	0.602728	2.47418	3.14044	3.59983	3.12429	6.46938	35.6064	37.6578	17.4252	17.7152	10.2447	42.2209	53.7656	61.2813	53.3773	110.262	Ensembl	1966	intronic antisense	NM_001003809	NM_001003809	DLGAP1	-	3496029	3845358
ENST00000317114	DLGAP1-AS1	ENSG00000177337	antisense	+	chr18:3496029-4455335	959306	2.10427	2.21029	1.01326	1.03259	0.602728	2.47418	3.14044	3.59983	3.12429	6.46938	35.6064	37.6578	17.4252	17.7152	10.2447	42.2209	53.7656	61.2813	53.3773	110.262	Ensembl	1966	intronic antisense	NM_001242761	NM_001242761	DLGAP1	-	3502142	4455266
ENST00000317114	DLGAP1-AS1	ENSG00000177337	antisense	+	chr18:3496029-4455335	959306	2.10427	2.21029	1.01326	1.03259	0.602728	2.47418	3.14044	3.59983	3.12429	6.46938	35.6064	37.6578	17.4252	17.7152	10.2447	42.2209	53.7656	61.2813	53.3773	110.262	Ensembl	1966	intronic antisense	NM_001242762	NM_001242762	DLGAP1	-	3496029	3874767
ENST00000317114	DLGAP1-AS1	ENSG00000177337	antisense	+	chr18:3496029-4455335	959306	2.10427	2.21029	1.01326	1.03259	0.602728	2.47418	3.14044	3.59983	3.12429	6.46938	35.6064	37.6578	17.4252	17.7152	10.2447	42.2209	53.7656	61.2813	53.3773	110.262	Ensembl	1966	intronic antisense	NM_001242763	NM_001242763	DLGAP1	-	3496029	3874767
ENST00000317114	DLGAP1-AS1	ENSG00000177337	antisense	+	chr18:3496029-4455335	959306	2.10427	2.21029	1.01326	1.03259	0.602728	2.47418	3.14044	3.59983	3.12429	6.46938	35.6064	37.6578	17.4252	17.7152	10.2447	42.2209	53.7656	61.2813	53.3773	110.262	Ensembl	1966	intronic antisense	NM_001242764	NM_001242764	DLGAP1	-	3496029	3874253
ENST00000317114	DLGAP1-AS1	ENSG00000177337	antisense	+	chr18:3496029-4455335	959306	2.10427	2.21029	1.01326	1.03259	0.602728	2.47418	3.14044	3.59983	3.12429	6.46938	35.6064	37.6578	17.4252	17.7152	10.2447	42.2209	53.7656	61.2813	53.3773	110.262	Ensembl	1966	intronic antisense	NM_001242765	NM_001242765	DLGAP1	-	3502142	3845358
ENST00000317114	DLGAP1-AS1	ENSG00000177337	antisense	+	chr18:3496029-4455335	959306	2.10427	2.21029	1.01326	1.03259	0.602728	2.47418	3.14044	3.59983	3.12429	6.46938	35.6064	37.6578	17.4252	17.7152	10.2447	42.2209	53.7656	61.2813	53.3773	110.262	Ensembl	1966	intronic antisense	NM_001242766	NM_001242766	DLGAP1	-	3496029	3845358
ENST00000317114	DLGAP1-AS1	ENSG00000177337	antisense	+	chr18:3496029-4455335	959306	2.10427	2.21029	1.01326	1.03259	0.602728	2.47418	3.14044	3.59983	3.12429	6.46938	35.6064	37.6578	17.4252	17.7152	10.2447	42.2209	53.7656	61.2813	53.3773	110.262	Ensembl	1966	intronic antisense	NM_001308390	NM_001308390	DLGAP1	-	3496029	3874305
ENST00000317114	DLGAP1-AS1	ENSG00000177337	antisense	+	chr18:3496029-4455335	959306	2.10427	2.21029	1.01326	1.03259	0.602728	2.47418	3.14044	3.59983	3.12429	6.46938	35.6064	37.6578	17.4252	17.7152	10.2447	42.2209	53.7656	61.2813	53.3773	110.262	Ensembl	1966	intronic antisense	NM_004746	NM_004746	DLGAP1	-	3496029	4455266
ENST00000317122	RP11-169K16.9	ENSG00000179743	antisense	-	chr1:16160559-16266955	106396	0.80586	2.4548e-20	4.87906e-06	0.559156	0.280303	1.19968	0.434487	1.32165	0.379742	0.58589	17.4556	5.3459e-19	0.000107032	12.2432	6.09295	26.1584	9.49801	28.7634	8.28766	12.7627	Ensembl	2468	natural antisense	NM_015001	NM_015001	SPEN	+	16174358	16266950
ENST00000317292	MIR7-3HG	ENSG00000176840	lincRNA	+	chr19:4769116-4772545	3429	4.73676e-13	0	3.75721e-14	0	4.51223e-13	3.61885e-13	9.74889e-36	7.98062e-10	1.23364e-07	0	2.39772e-12	0	2.00564e-13	0	2.31842e-12	1.88381e-12	5.12921e-35	4.12144e-09	6.44642e-07	0	Ensembl	710	intergenic
ENST00000317596	RP11-290F5.2	ENSG00000180712	lincRNA	-	chr4:185261908-185275130	13222	0.453678	0.775167	0.459458	0.411757	0.614261	0.726974	0.989246	0.305947	0.577887	1.90328	8.47772	14.5756	8.71262	7.79113	11.5253	13.6891	18.6829	5.74844	10.8933	35.7993	Ensembl	2153	intergenic
ENST00000317726	CTD-2369P2.2	ENSG00000175898	lincRNA	-	chr19:10244020-10341962	97942	1.58505	1.6213	0	1.53661	0.170153	1.64922	3.6321	2.40184	2.95006	4.37907	23.7376	24.4695	0	23.3734	2.56117	24.9356	55.1185	36.2158	44.6626	66.1178	Ensembl	1760	exon sense-overlapping	NM_004230	NM_004230	S1PR2	-	10332108	10341948
ENST00000317726	CTD-2369P2.2	ENSG00000175898	lincRNA	-	chr19:10244020-10341962	97942	1.58505	1.6213	0	1.53661	0.170153	1.64922	3.6321	2.40184	2.95006	4.37907	23.7376	24.4695	0	23.3734	2.56117	24.9356	55.1185	36.2158	44.6626	66.1178	Ensembl	1760	intron sense-overlapping	ENST00000588952	ENST00000588952	DNMT1	-	10283765	10341962
ENST00000317726	CTD-2369P2.2	ENSG00000175898	lincRNA	-	chr19:10244020-10341962	97942	1.58505	1.6213	0	1.53661	0.170153	1.64922	3.6321	2.40184	2.95006	4.37907	23.7376	24.4695	0	23.3734	2.56117	24.9356	55.1185	36.2158	44.6626	66.1178	Ensembl	1760	intron sense-overlapping	ENST00000592342	ENST00000592342	DNMT1	-	10286217	10341949
ENST00000318186	WDFY3-AS2	ENSG00000180769	processed_transcript	+	chr4:85590703-85932430	341727	0	0.0494709	0.509332	0	0	0.0988409	0	0.509296	0.0802619	0.634963	0	0.669099	6.9701	0	0	1.33951	0	6.88109	1.08933	8.59182	Ensembl	1594	bidirectional	ENST00000322366	ENST00000322366	WDFY3	-	85590703	85887544
ENST00000318186	WDFY3-AS2	ENSG00000180769	processed_transcript	+	chr4:85590703-85932430	341727	0	0.0494709	0.509332	0	0	0.0988409	0	0.509296	0.0802619	0.634963	0	0.669099	6.9701	0	0	1.33951	0	6.88109	1.08933	8.59182	Ensembl	1594	bidirectional	ENST00000502713	ENST00000502713	WDFY3	-	85781716	85887544
ENST00000318186	WDFY3-AS2	ENSG00000180769	processed_transcript	+	chr4:85590703-85932430	341727	0	0.0494709	0.509332	0	0	0.0988409	0	0.509296	0.0802619	0.634963	0	0.669099	6.9701	0	0	1.33951	0	6.88109	1.08933	8.59182	Ensembl	1594	bidirectional	ENST00000509172	ENST00000509172	WDFY3	-	85781564	85887503
ENST00000318186	WDFY3-AS2	ENSG00000180769	processed_transcript	+	chr4:85590703-85932430	341727	0	0.0494709	0.509332	0	0	0.0988409	0	0.509296	0.0802619	0.634963	0	0.669099	6.9701	0	0	1.33951	0	6.88109	1.08933	8.59182	Ensembl	1594	bidirectional	NM_014991	NM_014991	WDFY3	-	85590692	85887544
ENST00000318291	RP11-218M22.1	ENSG00000177406	antisense	+	chr12:673461-772945	99484	2.66211	3.25512	5.22309	1.38343	4.34665	3.1117	3.62935	3.68741	4.1568	5.22171	50.7764	62.4666	101.066	26.7124	83.2379	59.7988	69.9491	70.7104	79.9659	100.238	Ensembl	2194	intronic antisense	NM_016533	NM_016533	NINJ2	-	673461	772907
ENST00000318291	RP11-218M22.1	ENSG00000177406	antisense	+	chr12:673461-772945	99484	2.66211	3.25512	5.22309	1.38343	4.34665	3.1117	3.62935	3.68741	4.1568	5.22171	50.7764	62.4666	101.066	26.7124	83.2379	59.7988	69.9491	70.7104	79.9659	100.238	Ensembl	2194	natural antisense	ENST00000433832	ENST00000433832	NINJ2	-	674525	752802
ENST00000318291	RP11-218M22.1	ENSG00000177406	antisense	+	chr12:673461-772945	99484	2.66211	3.25512	5.22309	1.38343	4.34665	3.1117	3.62935	3.68741	4.1568	5.22171	50.7764	62.4666	101.066	26.7124	83.2379	59.7988	69.9491	70.7104	79.9659	100.238	Ensembl	2194	natural antisense	NM_001294346	NM_001294346	NINJ2	-	673461	752851
ENST00000319426	LINC00842	ENSG00000223477	lincRNA	-	chr10:47011752-47174093	162341	0	0	0	0	0	0	0.890758	0	0	0	0	0	0	0	0	0	2.80263	0	0	0	Ensembl	486	intergenic
ENST00000319682	RP5-1027G4.3	ENSG00000179447	antisense	-	chr20:19193289-19703581	510292	0	0	0	0	0	0	0	0	0	0	0	0	0	0	0	0	0	0	0	0	Ensembl	1789	intronic antisense	NM_020689	NM_020689	SLC24A3	+	19193289	19703541
ENST00000319701	RP11-380B22.1	ENSG00000179452	lincRNA	+	chr1:181205523-181207740	2217	0	0	0	0	0	0	0	0	0	0	0	0	0	0	0	0	0	0	0	0	Ensembl	259	intergenic
ENST00000320165	FAM138D	ENSG00000206114	lincRNA	-	chr12:147051-149412	2361	0	0	0	0	0	0	0	0	0	0	0	0	0	0	0	0	0	0	0	0	Ensembl	1066	intergenic
ENST00000320202	LINC00301	ENSG00000181995	lincRNA	+	chr11:60383208-60454622	71414	0	0	0	0	0	0	0	0	0	0	0	0	0	0	0	0	0	0	0	0	Ensembl	852	intergenic
ENST00000320322	RP11-998D10.4	ENSG00000178107	lincRNA	+	chr14:21576201-21584862	8661	0	0	0	0	0	0	0	0	0	0	0	0	0	0	0	0	0	0	0	0	Ensembl	358	intergenic
ENST00000320372	AP000345.1	ENSG00000178248	lincRNA	-	chr22:23804272-23829167	24895	0	0	0	0	0	0	0	0	0	0	0	0	0	0	0	0	0	0	0	0	Ensembl	1578	intergenic
ENST00000321214	LINC00304	ENSG00000180422	lincRNA	+	chr16:89225553-89230653	5100	0	0	0.615652	0	1.43646e-05	0	0	0.0881772	2.10739e-07	0	0	0	12.1977	0	0.000281727	0	0	1.73169	4.15156e-06	0	Ensembl	2243	intergenic
ENST00000321336	LINC00982	ENSG00000177133	antisense	-	chr1:2976178-2985001	8823	14.1696	12.4394	20.8147	29.6786	31.4134	25.6138	26.5222	49.5834	54.5722	42.4134	65.5715	59.0136	102.071	144.316	147.761	122.209	128.023	234.528	261.467	201.473	Ensembl	664	intergenic
ENST00000321399	LINC00982	ENSG00000177133	antisense	-	chr1:2976178-2985001	8823	2.16207	1.22894e-05	6.4297	2.58352e-21	2.71981	1.58325	2.10112e-15	3.4901	7.48161	16.1453	41.8922	0.00023955	126.357	5.06652e-20	52.906	30.9042	4.11301e-14	67.9812	146.187	314.809	Ensembl	2226	intergenic
ENST00000321517	LINC00476	ENSG00000175611	processed_transcript	-	chr9:98521512-98776842	255330	2.40367	2.10033	0.9438	1.8135e-05	2.89847	2.74061	2.2725	4.43012	2.36613	3.16549	24.8539	21.962	10.0195	0.000191778	30.1909	28.7314	23.9508	46.2608	24.8529	33.1192	Ensembl	1269	natural antisense	NM_001010895	NM_001010895	ERCC6L2	+	98637899	98731122
ENST00000321517	LINC00476	ENSG00000175611	processed_transcript	-	chr9:98521512-98776842	255330	2.40367	2.10033	0.9438	1.8135e-05	2.89847	2.74061	2.2725	4.43012	2.36613	3.16549	24.8539	21.962	10.0195	0.000191778	30.1909	28.7314	23.9508	46.2608	24.8529	33.1192	Ensembl	1269	natural antisense	NM_020207	NM_020207	ERCC6L2	+	98637899	98780735
ENST00000321800	LINC00469	ENSG00000177338	lincRNA	-	chr17:71733992-71824659	90667	0	0	0	0	0	0	0	0	0	0	0	0	0	0	0	0	0	0	0	0	Ensembl	708	natural antisense	NM_001278587	NM_001278587	LOC100134391	+	71733992	71752696
ENST00000322220	HECW1-IT1	ENSG00000181211	sense_intronic	+	chr7:43152197-43605600	453403	0.053923	0	0	0	0	0	0	0	0	0	0.847772	0	0	0	0	0	0	0	0	0	Ensembl	1839	intron sense-overlapping	NM_001287059	NM_001287059	HECW1	+	43152197	43602938
ENST00000322220	HECW1-IT1	ENSG00000181211	sense_intronic	+	chr7:43152197-43605600	453403	0.053923	0	0	0	0	0	0	0	0	0	0.847772	0	0	0	0	0	0	0	0	0	Ensembl	1839	intron sense-overlapping	NM_015052	NM_015052	HECW1	+	43152197	43602938
ENST00000322227	RP1-62O9.3	ENSG00000177369	processed_transcript	+	chr17:47325600-47336024	10424	0	0	0	0	0	0	0	0	0	0	0	0	0	0	0	0	0	0	0	0	Ensembl	2317	intergenic
ENST00000322353	AC012487.2	ENSG00000214184	antisense	-	chr2:109065016-109150652	85636	0.467508	0.251422	1.3367	0	0	0.508736	0	0.996061	0.57479	0	1.69554	0.941133	5.21706	0	0	1.91812	0	3.71444	2.17866	0	Ensembl	558	natural antisense	NM_181453	NM_181453	GCC2	+	109065576	109125854
ENST00000322982	TRIL	ENSG00000176734	processed_transcript	-	chr7:28992973-28998961	5988	0.487184	0.414775	0.765236	0.17077	0.00204267	0.010091	1.02829	5.742e-05	0.624046	0.884369	22.0205	18.796	34.7997	7.75886	0.0924836	0.457559	46.6833	0.00260124	28.3088	40.0816	Ensembl	4961	exon sense-overlapping	NM_014817	NM_014817	TRIL	-	28992973	28998029
ENST00000323355	LINC00305	ENSG00000179676	lincRNA	-	chr18:61747242-62090836	343594	0	0	0	0	0	0	0	0	0	0	0	0	0	0	0	0	0	0	0	0	Ensembl	873	intergenic
ENST00000323380	MTUS2-AS1	ENSG00000179141	antisense	-	chr13:29598747-30077892	479145	0	0	0	0	0	0	0	1.29623e-12	0	0	0	0	0	0	0	0	0	2.23844e-11	0	0	Ensembl	1992	natural antisense	ENST00000542829	ENST00000542829	MTUS2	+	30002845	30077394
ENST00000323380	MTUS2-AS1	ENSG00000179141	antisense	-	chr13:29598747-30077892	479145	0	0	0	0	0	0	0	1.29623e-12	0	0	0	0	0	0	0	0	0	2.23844e-11	0	0	Ensembl	1992	natural antisense	NM_001033602	NM_001033602	MTUS2	+	29598747	30080084
ENST00000323380	MTUS2-AS1	ENSG00000179141	antisense	-	chr13:29598747-30077892	479145	0	0	0	0	0	0	0	1.29623e-12	0	0	0	0	0	0	0	0	0	2.23844e-11	0	0	Ensembl	1992	natural antisense	NM_015233	NM_015233	MTUS2	+	30002776	30080084
ENST00000323689	RP11-651P23.5	ENSG00000242791	lincRNA	+	chr3:149478891-149942977	464086	0.56873	0	0	0	0	0	0	0	0	0	0.847772	0	0	0	0	0	0	0	0	0	Ensembl	331	intronic antisense	ENST00000494827	ENST00000494827	PFN2	-	149683643	149740598
ENST00000323689	RP11-651P23.5	ENSG00000242791	lincRNA	+	chr3:149478891-149942977	464086	0.56873	0	0	0	0	0	0	0	0	0	0.847772	0	0	0	0	0	0	0	0	0	Ensembl	331	intronic antisense	ENST00000497148	ENST00000497148	PFN2	-	149683947	149768575
ENST00000324348	AC025335.1	ENSG00000179859	antisense	-	chr17:7816641-7819271	2630	0.914992	0.252616	1.70282	0	1.4348	1.02846	0.499662	0.665099	0.875339	1.66512	20.3465	5.6468	38.3355	0	32.0146	23.0174	11.2105	14.8578	19.608	37.2312	Ensembl	2529	intergenic
ENST00000324446	TTTY14	ENSG00000176728	lincRNA	-	chrY:21034386-21239433	205047	0.392256	0.0747504	0	0	0.111875	0.363578	3.32689e-96	0.842897	1.54196e-81	0	4.89295	0.941133	0	0	1.40403	4.58743	4.21625e-95	10.6005	1.94865e-80	0	Ensembl	1495	intergenic
ENST00000324630	AP000487.4	ENSG00000254495	antisense	-	chr11:70116805-70282690	165885	0	0	0	0	0	0	0	0	0	0	0	0	0	0	0	0	0	0	0	0	Ensembl	394	intronic antisense	ENST00000528750	ENST00000528750	PPFIA1	+	70189856	70208569
ENST00000324630	AP000487.4	ENSG00000254495	antisense	-	chr11:70116805-70282690	165885	0	0	0	0	0	0	0	0	0	0	0	0	0	0	0	0	0	0	0	0	Ensembl	394	intronic antisense	NM_003626	NM_003626	PPFIA1	+	70116805	70230607
ENST00000324630	AP000487.4	ENSG00000254495	antisense	-	chr11:70116805-70282690	165885	0	0	0	0	0	0	0	0	0	0	0	0	0	0	0	0	0	0	0	0	Ensembl	394	intronic antisense	NM_177423	NM_177423	PPFIA1	+	70116805	70224598
ENST00000324988	LINC00314	ENSG00000178457	lincRNA	+	chr21:29385681-29395552	9871	0	0	0	0	0	0	0	0	0	0	0	0	0	0	0	0	0	0	0	0	Ensembl	607	intergenic
ENST00000325042	AC073072.5	ENSG00000179428	antisense	-	chr7:22765013-22771621	6608	0	0	0	0	0.226389	0	0.0816878	0.163786	0.191101	0	0	0	0	0	2.56117	0	0.934211	1.85722	2.17866	0	Ensembl	1364	intronic antisense	ENST00000401651	ENST00000401651	IL6	+	22766765	22769422
ENST00000325042	AC073072.5	ENSG00000179428	antisense	-	chr7:22765013-22771621	6608	0	0	0	0	0.226389	0	0.0816878	0.163786	0.191101	0	0	0	0	0	2.56117	0	0.934211	1.85722	2.17866	0	Ensembl	1364	intronic antisense	ENST00000407492	ENST00000407492	IL6	+	22766832	22771621
ENST00000325042	AC073072.5	ENSG00000179428	antisense	-	chr7:22765013-22771621	6608	0	0	0	0	0.226389	0	0.0816878	0.163786	0.191101	0	0	0	0	0	2.56117	0	0.934211	1.85722	2.17866	0	Ensembl	1364	natural antisense	ENST00000401630	ENST00000401630	IL6	+	22766842	22771348
ENST00000325042	AC073072.5	ENSG00000179428	antisense	-	chr7:22765013-22771621	6608	0	0	0	0	0.226389	0	0.0816878	0.163786	0.191101	0	0	0	0	0	2.56117	0	0.934211	1.85722	2.17866	0	Ensembl	1364	natural antisense	ENST00000404625	ENST00000404625	IL6	+	22765502	22771621
ENST00000325042	AC073072.5	ENSG00000179428	antisense	-	chr7:22765013-22771621	6608	0	0	0	0	0.226389	0	0.0816878	0.163786	0.191101	0	0	0	0	0	2.56117	0	0.934211	1.85722	2.17866	0	Ensembl	1364	natural antisense	ENST00000406575	ENST00000406575	IL6	+	22766858	22769434
ENST00000325042	AC073072.5	ENSG00000179428	antisense	-	chr7:22765013-22771621	6608	0	0	0	0	0.226389	0	0.0816878	0.163786	0.191101	0	0	0	0	0	2.56117	0	0.934211	1.85722	2.17866	0	Ensembl	1364	natural antisense	ENST00000420258	ENST00000420258	IL6	+	22766818	22770076
ENST00000325042	AC073072.5	ENSG00000179428	antisense	-	chr7:22765013-22771621	6608	0	0	0	0	0.226389	0	0.0816878	0.163786	0.191101	0	0	0	0	0	2.56117	0	0.934211	1.85722	2.17866	0	Ensembl	1364	natural antisense	NM_000600	NM_000600	IL6	+	22766765	22771621
ENST00000325660	ZNRF3-AS1	ENSG00000177993	antisense	-	chr22:29279579-29453475	173896	0	0	0	0	0	0.0505014	0	0	0	0	0	0	0	0	0	0.95906	0	0	0	0	Ensembl	2170	intronic antisense	ENST00000406323	ENST00000406323	ZNRF3	+	29383039	29449953
ENST00000325660	ZNRF3-AS1	ENSG00000177993	antisense	-	chr22:29279579-29453475	173896	0	0	0	0	0	0.0505014	0	0	0	0	0	0	0	0	0	0.95906	0	0	0	0	Ensembl	2170	intronic antisense	NM_001206998	NM_001206998	ZNRF3	+	29279754	29453476
ENST00000325660	ZNRF3-AS1	ENSG00000177993	antisense	-	chr22:29279579-29453475	173896	0	0	0	0	0	0.0505014	0	0	0	0	0	0	0	0	0	0.95906	0	0	0	0	Ensembl	2170	intronic antisense	NM_032173	NM_032173	ZNRF3	+	29313376	29453476
ENST00000325723	CYP4F8	ENSG00000186526	processed_transcript	+	chr19:15726028-15741448	15420	3.622e-06	0	0	0	0	0	0	0	0	0	3.82379e-05	0	0	0	0	0	0	0	0	0	Ensembl	1292	exon sense-overlapping	NM_007253	NM_007253	CYP4F8	+	15726028	15740447
ENST00000325845	PDXDC2P	ENSG00000196696	processed_transcript	-	chr16:70010199-70099851	89652	1.10897e-05	0.000207495	1.5178e-06	6.41732e-06	0.000110969	0.000484642	6.83692e-16	6.78234e-08	0.000349932	0.000171018	0.000277174	0.00521027	3.83548e-05	0.000161902	0.002782	0.0121827	1.72244e-14	1.70211e-06	0.0088034	0.00429538	Ensembl	2820	intergenic
ENST00000325963	RP11-403I13.4	ENSG00000223779	lincRNA	+	chr1:149239530-149265510	25980	2.16714e-06	2.54674e-07	7.3131e-07	2.88853e-07	5.75e-07	3.57628e-07	3.23696e-07	3.84174e-07	2.51223e-07	2.80899e-07	9.99183e-05	1.17717e-05	3.39198e-05	1.33857e-05	2.65548e-05	1.65401e-05	1.49889e-05	1.77521e-05	1.1624e-05	1.29856e-05	Ensembl	5057	intergenic
ENST00000326227	MMP12	ENSG00000110347	processed_transcript	-	chr11:102733466-102745764	12298	1.69012	1.26803	0.322219	0.171952	0.199768	0.828575	0.000500299	1.27163	2.56901	2.4996	27.0506	20.4427	5.24614	2.79253	3.21253	13.3805	0.00810712	20.4827	41.5377	40.3129	Ensembl	1865	exon sense-overlapping	NM_002426	NM_002426	MMP12	-	102733463	102745764
ENST00000326341	ADORA2A-AS1	ENSG00000178803	antisense	-	chr22:24666785-24924358	257573	0.101978	0	0.143952	0	0	0	0	0.11286	0	0	2.29078	0	3.27341	0	0	0	0	2.54677	0	0	Ensembl	2553	intronic antisense	ENST00000424232	ENST00000424232	ADORA2A	+	24819564	24829635
ENST00000326341	ADORA2A-AS1	ENSG00000178803	antisense	-	chr22:24666785-24924358	257573	0.101978	0	0.143952	0	0	0	0	0.11286	0	0	2.29078	0	3.27341	0	0	0	0	2.54677	0	0	Ensembl	2553	intronic antisense	ENST00000439591	ENST00000439591	ADORA2A	+	24828807	24829602
ENST00000326341	ADORA2A-AS1	ENSG00000178803	antisense	-	chr22:24666785-24924358	257573	0.101978	0	0.143952	0	0	0	0	0.11286	0	0	2.29078	0	3.27341	0	0	0	0	2.54677	0	0	Ensembl	2553	intronic antisense	ENST00000444262	ENST00000444262	ADORA2A	+	24820376	24837313
ENST00000326341	ADORA2A-AS1	ENSG00000178803	antisense	-	chr22:24666785-24924358	257573	0.101978	0	0.143952	0	0	0	0	0.11286	0	0	2.29078	0	3.27341	0	0	0	0	2.54677	0	0	Ensembl	2553	intronic antisense	ENST00000464977	ENST00000464977	ADORA2A	+	24820365	24829391
ENST00000326341	ADORA2A-AS1	ENSG00000178803	antisense	-	chr22:24666785-24924358	257573	0.101978	0	0.143952	0	0	0	0	0.11286	0	0	2.29078	0	3.27341	0	0	0	0	2.54677	0	0	Ensembl	2553	intronic antisense	ENST00000486108	ENST00000486108	ADORA2A	+	24819598	24829697
ENST00000326341	ADORA2A-AS1	ENSG00000178803	antisense	-	chr22:24666785-24924358	257573	0.101978	0	0.143952	0	0	0	0	0.11286	0	0	2.29078	0	3.27341	0	0	0	0	2.54677	0	0	Ensembl	2553	intronic antisense	ENST00000496258	ENST00000496258	ADORA2A	+	24823529	24829622
ENST00000326341	ADORA2A-AS1	ENSG00000178803	antisense	-	chr22:24666785-24924358	257573	0.101978	0	0.143952	0	0	0	0	0.11286	0	0	2.29078	0	3.27341	0	0	0	0	2.54677	0	0	Ensembl	2553	natural antisense	ENST00000413389	ENST00000413389	UPB1	+	24863205	24922636
ENST00000326341	ADORA2A-AS1	ENSG00000178803	antisense	-	chr22:24666785-24924358	257573	0.101978	0	0.143952	0	0	0	0	0.11286	0	0	2.29078	0	3.27341	0	0	0	0	2.54677	0	0	Ensembl	2553	natural antisense	ENST00000436735	ENST00000436735	ADORA2A	+	24828134	24829565
ENST00000326341	ADORA2A-AS1	ENSG00000178803	antisense	-	chr22:24666785-24924358	257573	0.101978	0	0.143952	0	0	0	0	0.11286	0	0	2.29078	0	3.27341	0	0	0	0	2.54677	0	0	Ensembl	2553	natural antisense	ENST00000472248	ENST00000472248	ADORA2A	+	24828086	24829460
ENST00000326341	ADORA2A-AS1	ENSG00000178803	antisense	-	chr22:24666785-24924358	257573	0.101978	0	0.143952	0	0	0	0	0.11286	0	0	2.29078	0	3.27341	0	0	0	0	2.54677	0	0	Ensembl	2553	natural antisense	NM_000675	NM_000675	ADORA2A	+	24823529	24838328
ENST00000326341	ADORA2A-AS1	ENSG00000178803	antisense	-	chr22:24666785-24924358	257573	0.101978	0	0.143952	0	0	0	0	0.11286	0	0	2.29078	0	3.27341	0	0	0	0	2.54677	0	0	Ensembl	2553	natural antisense	NM_001278497	NM_001278497	ADORA2A	+	24828086	24838328
ENST00000326341	ADORA2A-AS1	ENSG00000178803	antisense	-	chr22:24666785-24924358	257573	0.101978	0	0.143952	0	0	0	0	0.11286	0	0	2.29078	0	3.27341	0	0	0	0	2.54677	0	0	Ensembl	2553	natural antisense	NM_001278498	NM_001278498	ADORA2A	+	24828086	24838328
ENST00000326341	ADORA2A-AS1	ENSG00000178803	antisense	-	chr22:24666785-24924358	257573	0.101978	0	0.143952	0	0	0	0	0.11286	0	0	2.29078	0	3.27341	0	0	0	0	2.54677	0	0	Ensembl	2553	natural antisense	NM_001278499	NM_001278499	ADORA2A	+	24823529	24838328
ENST00000326341	ADORA2A-AS1	ENSG00000178803	antisense	-	chr22:24666785-24924358	257573	0.101978	0	0.143952	0	0	0	0	0.11286	0	0	2.29078	0	3.27341	0	0	0	0	2.54677	0	0	Ensembl	2553	natural antisense	NM_001278500	NM_001278500	ADORA2A	+	24819564	24838328
ENST00000326677	ZFAS1	ENSG00000177410	antisense	+	chr20:47835883-47905797	69914	8.80817e-95	3.54904	0	5.64493	4.9135	0.872253	8.61964e-50	3.18992e-42	1.14662	6.14308	2.74552e-94	11.4757	0	18.9213	15.6897	2.844	2.85852e-49	1.02694e-41	3.76154	19.9008	Ensembl	504	bidirectional	ENST00000371744	ENST00000371744	ZNFX1	-	47872344	47894578
ENST00000326677	ZFAS1	ENSG00000177410	antisense	+	chr20:47835883-47905797	69914	8.80817e-95	3.54904	0	5.64493	4.9135	0.872253	8.61964e-50	3.18992e-42	1.14662	6.14308	2.74552e-94	11.4757	0	18.9213	15.6897	2.844	2.85852e-49	1.02694e-41	3.76154	19.9008	Ensembl	504	bidirectional	ENST00000371752	ENST00000371752	ZNFX1	-	47862433	47894602
ENST00000326677	ZFAS1	ENSG00000177410	antisense	+	chr20:47835883-47905797	69914	8.80817e-95	3.54904	0	5.64493	4.9135	0.872253	8.61964e-50	3.18992e-42	1.14662	6.14308	2.74552e-94	11.4757	0	18.9213	15.6897	2.844	2.85852e-49	1.02694e-41	3.76154	19.9008	Ensembl	504	bidirectional	ENST00000371754	ENST00000371754	ZNFX1	-	47854482	47894963
ENST00000326677	ZFAS1	ENSG00000177410	antisense	+	chr20:47835883-47905797	69914	8.80817e-95	3.54904	0	5.64493	4.9135	0.872253	8.61964e-50	3.18992e-42	1.14662	6.14308	2.74552e-94	11.4757	0	18.9213	15.6897	2.844	2.85852e-49	1.02694e-41	3.76154	19.9008	Ensembl	504	bidirectional	NM_021035	NM_021035	ZNFX1	-	47862438	47894756
ENST00000326734	FAM87B	ENSG00000177757	lincRNA	+	chr1:714149-755214	41065	0	0	0	0	0	0	0	0	0	0	0	0	0	0	0	0	0	0	0	0	Ensembl	1944	intergenic
ENST00000326989	CTD-2568A17.5	ENSG00000180279	lincRNA	+	chr19:51320936-51322134	1198	1.34828e-06	0	0	0	0	0	0	0	0	0	9.70194e-06	0	0	0	0	0	0	0	0	0	Ensembl	936	intergenic
ENST00000326995	NR2E3	ENSG00000031544	processed_transcript	+	chr15:72084976-72110600	25624	0.195046	0	0.697226	1.36225e-06	2.25732e-05	0.120395	0.317076	0.295082	8.90007e-40	6.23968e-07	3.34826	0	12.1615	2.37052e-05	0.000389223	2.08404	5.50631	5.09573	1.54239e-38	1.07879e-05	Ensembl	1991	exon sense-overlapping	NM_014249	NM_014249	NR2E3	+	72102887	72110597
ENST00000328344	LINC00334	ENSG00000182586	lincRNA	+	chr21:46654254-46678645	24391	0	0	0	0	0	0	0	0	0	1.02724	0	0	0	0	0	0	0	0	0	3.57993	Ensembl	530	intergenic
ENST00000328819	TTTY8B	ENSG00000185700	lincRNA	-	chrY:6338813-6341671	2858	0	0	0	0	0	0	0	0	0	0	0	0	0	0	0	0	0	0	0	0	Ensembl	531	intergenic
ENST00000329244	WASIR2	ENSG00000231439	antisense	+	chr16:61552-88321	26769	0.0012599	0	0	0	0	0	0	0	0	0	0.010779	0	0	0	0	0	0	0	0	0	Ensembl	1080	intergenic
ENST00000329536	RP11-435B5.4	ENSG00000185044	lincRNA	-	chr1:143347957-143467651	119694	0	0	0	0	0	0	0	0	0	0	0	0	0	0	0	0	0	0	0	0	Ensembl	300	intergenic
ENST00000329684	TTTY8	ENSG00000183385	lincRNA	+	chrY:9528708-9531566	2858	0	0	0	0	0	0	0	0	0	0	0	0	0	0	0	0	0	0	0	0	Ensembl	531	intergenic
ENST00000329743	CECR5-AS1	ENSG00000185837	antisense	+	chr22:17618400-17646335	27935	0	0	0	0	0	0	0	0	0	0	0	0	0	0	0	0	0	0	0	0	Ensembl	339	natural antisense	NM_017829	NM_017829	CECR5	-	17618409	17646177
ENST00000330148	FAM87A	ENSG00000182366	lincRNA	-	chr8:325930-333174	7244	0	0	0	0	0	0	0	0	0	0	0	0	0	0	0	0	0	0	0	0	Ensembl	4013	intergenic
ENST00000330337	TTTY13	ENSG00000184991	lincRNA	-	chrY:23745485-23756552	11067	0	0	0	0	0	0	0	0	0	0	0	0	0	0	0	0	0	0	0	0	Ensembl	659	intergenic
ENST00000330602	CTA-833B7.2	ENSG00000183822	antisense	-	chr22:37243414-37274057	30643	0	0	0	0	0	0	0	0	0	0	0	0	0	0	0	0	0	0	0	0	Ensembl	994	natural antisense	ENST00000447071	ENST00000447071	NCF4	+	37257029	37271874
ENST00000330602	CTA-833B7.2	ENSG00000183822	antisense	-	chr22:37243414-37274057	30643	0	0	0	0	0	0	0	0	0	0	0	0	0	0	0	0	0	0	0	0	Ensembl	994	natural antisense	NM_000631	NM_000631	NCF4	+	37257029	37274059
ENST00000330602	CTA-833B7.2	ENSG00000183822	antisense	-	chr22:37243414-37274057	30643	0	0	0	0	0	0	0	0	0	0	0	0	0	0	0	0	0	0	0	0	Ensembl	994	natural antisense	NM_013416	NM_013416	NCF4	+	37257029	37274059
ENST00000330825	TPT1-AS1	ENSG00000170919	antisense	+	chr13:45911007-45965872	54865	1.7695	1.38285	0.321789	1.36565	0.769279	1.92076	2.34941	1.81461	1.61949	2.76767	45.0286	35.3506	8.27745	35.0727	19.6345	49.1537	60.2541	46.3624	41.4762	70.7684	Ensembl	2869	intergenic
ENST00000331096	RP1-46F2.2	ENSG00000185847	lincRNA	+	chr12:111374388-111396012	21624	0	0	0	0	0	0	0	0	0	0	0	0	0	0	0	0	0	0	0	0	Ensembl	364	intergenic
ENST00000331787	TTTY14	ENSG00000176728	lincRNA	-	chrY:21034386-21239433	205047	0.115766	0	2.98981	4.50905	3.99386	6.07185e-14	5.11139e-24	4.16985e-34	1.51964	0	0.372862	0	10.4551	15.5823	13.1678	2.04279e-13	1.74817e-23	1.38571e-33	5.14306	0	Ensembl	515	intron sense-overlapping	NM_001291737	NM_001291737	CD24	-	21152525	21154962
ENST00000331787	TTTY14	ENSG00000176728	lincRNA	-	chrY:21034386-21239433	205047	0.115766	0	2.98981	4.50905	3.99386	6.07185e-14	5.11139e-24	4.16985e-34	1.51964	0	0.372862	0	10.4551	15.5823	13.1678	2.04279e-13	1.74817e-23	1.38571e-33	5.14306	0	Ensembl	515	intron sense-overlapping	NM_001291738	NM_001291738	CD24	-	21152525	21438350
ENST00000331787	TTTY14	ENSG00000176728	lincRNA	-	chrY:21034386-21239433	205047	0.115766	0	2.98981	4.50905	3.99386	6.07185e-14	5.11139e-24	4.16985e-34	1.51964	0	0.372862	0	10.4551	15.5823	13.1678	2.04279e-13	1.74817e-23	1.38571e-33	5.14306	0	Ensembl	515	intron sense-overlapping	NM_001291739	NM_001291739	CD24	-	21152525	21154528
ENST00000331787	TTTY14	ENSG00000176728	lincRNA	-	chrY:21034386-21239433	205047	0.115766	0	2.98981	4.50905	3.99386	6.07185e-14	5.11139e-24	4.16985e-34	1.51964	0	0.372862	0	10.4551	15.5823	13.1678	2.04279e-13	1.74817e-23	1.38571e-33	5.14306	0	Ensembl	515	intron sense-overlapping	NM_013230	NM_013230	CD24	-	21152525	21154800
ENST00000331856	RP11-69E11.4	ENSG00000182109	antisense	-	chr1:39957317-40024379	67062	2.56141	2.19764	2.46496	2.93	0.580766	4.13421	3.81235	4.19445	4.0192	4.71172	49.9923	43.1486	48.7906	57.8749	11.3794	81.2833	75.1679	82.2948	79.1025	92.5389	Ensembl	2241	natural antisense	NM_181809	NM_181809	BMP8A	+	39957317	39995541
ENST00000331944	LINC00152	ENSG00000222041	lincRNA	+	chr2:87754886-87906324	151438	1.51704	1.08505	0	0	0.746882	1.92001	1.62675	0	0.725078	4.91056	5.08663	3.76453	0	0	2.56117	6.71342	5.77876	0	2.54978	17.067	Ensembl	529	intergenic
ENST00000332012	LINC00482	ENSG00000185168	lincRNA	-	chr17:79277570-79283048	5478	0.388458	0.164964	0.589508	0.817738	0	0.108967	0.158712	0	1.05083	0.5294	6.78217	2.89935	10.4551	14.4692	0	1.91812	2.80263	0	18.5186	9.30781	Ensembl	2023	intergenic
ENST00000332440	LINC00313	ENSG00000185186	lincRNA	-	chr21:44881973-44899414	17441	0.221637	0	0	0	0	0	0.232135	0	0.546216	1.63233	0.847772	0	0	0	0	0	0.934211	0	2.17866	6.44387	Ensembl	579	intergenic
ENST00000332468	RP1-130H16.16	ENSG00000241528	antisense	-	chr22:30727976-30825045	97069	1.06123	1.32232	1.56356	0.546584	0	2.13538	2.7607	0.922061	1.88334	1.06462	12.7166	15.9993	19.1678	6.67811	0	25.8946	33.6316	11.1433	22.876	12.8877	Ensembl	1443	exon sense-overlapping	ENST00000421022	ENST00000421022	RNF215	-	30773834	30775763
ENST00000332468	RP1-130H16.16	ENSG00000241528	antisense	-	chr22:30727976-30825045	97069	1.06123	1.32232	1.56356	0.546584	0	2.13538	2.7607	0.922061	1.88334	1.06462	12.7166	15.9993	19.1678	6.67811	0	25.8946	33.6316	11.1433	22.876	12.8877	Ensembl	1443	natural antisense	ENST00000405659	ENST00000405659	CCDC157	+	30752623	30772818
ENST00000332468	RP1-130H16.16	ENSG00000241528	antisense	-	chr22:30727976-30825045	97069	1.06123	1.32232	1.56356	0.546584	0	2.13538	2.7607	0.922061	1.88334	1.06462	12.7166	15.9993	19.1678	6.67811	0	25.8946	33.6316	11.1433	22.876	12.8877	Ensembl	1443	natural antisense	NM_001017437	NM_001017437	CCDC157	+	30752626	30772818
ENST00000332587	LINC00158	ENSG00000185433	lincRNA	-	chr21:26758132-26804013	45881	0.000110131	0	0	0	1.85158e-07	5.75419e-07	1.11993e-07	0	0	0	0.001354	0	0	0	2.29051e-06	7.1571e-06	1.39923e-06	0	0	0	Ensembl	1476	intergenic
ENST00000332935	AC005037.3	ENSG00000183308	antisense	+	chr2:201773695-201950473	176778	2.31766e-79	0.454139	2.45937	2.67952e-46	3.64581e-45	0	2.42362e-27	6.28546e-43	4.51837e-63	0	1.4139e-78	2.8234	15.6827	1.69763e-45	2.25191e-44	0	1.52687e-26	3.89882e-42	2.83038e-62	0	Ensembl	820	natural antisense	ENST00000410039	ENST00000410039	ORC2	-	201814276	201828100
ENST00000332935	AC005037.3	ENSG00000183308	antisense	+	chr2:201773695-201950473	176778	2.31766e-79	0.454139	2.45937	2.67952e-46	3.64581e-45	0	2.42362e-27	6.28546e-43	4.51837e-63	0	1.4139e-78	2.8234	15.6827	1.69763e-45	2.25191e-44	0	1.52687e-26	3.89882e-42	2.83038e-62	0	Ensembl	820	natural antisense	NM_006190	NM_006190	ORC2	-	201774893	201828424
ENST00000332935	AC005037.3	ENSG00000183308	antisense	+	chr2:201773695-201950473	176778	2.31766e-79	0.454139	2.45937	2.67952e-46	3.64581e-45	0	2.42362e-27	6.28546e-43	4.51837e-63	0	1.4139e-78	2.8234	15.6827	1.69763e-45	2.25191e-44	0	1.52687e-26	3.89882e-42	2.83038e-62	0	Ensembl	820	natural antisense	NM_173822	NM_173822	FAM126B	-	201838440	201936392
ENST00000332965	Z83851.3	ENSG00000182057	lincRNA	+	chr22:42556018-42739622	183604	0.672498	0.645779	0	0	0.252054	0.0937621	0	0.273458	0.637742	0	6.78217	6.58793	0	0	2.56117	0.95906	0	2.78583	6.53599	0	Ensembl	1242	intronic antisense	ENST00000515426	ENST00000515426	TCF20	-	42610852	42739622
ENST00000333145	PAX8-AS1	ENSG00000189223	processed_transcript	+	chr2:113969098-114036527	67429	1.64709e-14	3.89352e-19	1.9029e-33	2.56177e-40	0.00010507	2.41968e-24	2.52267e-29	5.45545e-51	2.85617e-21	1.28314e-53	3.33601e-13	7.9313e-18	3.90669e-32	5.24882e-39	0.00213609	4.93556e-23	5.15971e-28	1.11053e-49	5.83162e-20	2.6146e-52	Ensembl	2319	intronic antisense	NM_013953	NM_013953	PAX8	-	113973573	114036498
ENST00000333145	PAX8-AS1	ENSG00000189223	processed_transcript	+	chr2:113969098-114036527	67429	1.64709e-14	3.89352e-19	1.9029e-33	2.56177e-40	0.00010507	2.41968e-24	2.52267e-29	5.45545e-51	2.85617e-21	1.28314e-53	3.33601e-13	7.9313e-18	3.90669e-32	5.24882e-39	0.00213609	4.93556e-23	5.15971e-28	1.11053e-49	5.83162e-20	2.6146e-52	Ensembl	2319	intronic antisense	NM_013992	NM_013992	PAX8	-	113973573	114036498
ENST00000333145	PAX8-AS1	ENSG00000189223	processed_transcript	+	chr2:113969098-114036527	67429	1.64709e-14	3.89352e-19	1.9029e-33	2.56177e-40	0.00010507	2.41968e-24	2.52267e-29	5.45545e-51	2.85617e-21	1.28314e-53	3.33601e-13	7.9313e-18	3.90669e-32	5.24882e-39	0.00213609	4.93556e-23	5.15971e-28	1.11053e-49	5.83162e-20	2.6146e-52	Ensembl	2319	natural antisense	ENST00000263334	ENST00000263334	PAX8	-	113977668	114035971
ENST00000333145	PAX8-AS1	ENSG00000189223	processed_transcript	+	chr2:113969098-114036527	67429	1.64709e-14	3.89352e-19	1.9029e-33	2.56177e-40	0.00010507	2.41968e-24	2.52267e-29	5.45545e-51	2.85617e-21	1.28314e-53	3.33601e-13	7.9313e-18	3.90669e-32	5.24882e-39	0.00213609	4.93556e-23	5.15971e-28	1.11053e-49	5.83162e-20	2.6146e-52	Ensembl	2319	natural antisense	ENST00000468980	ENST00000468980	PAX8	-	113976104	113999260
ENST00000333145	PAX8-AS1	ENSG00000189223	processed_transcript	+	chr2:113969098-114036527	67429	1.64709e-14	3.89352e-19	1.9029e-33	2.56177e-40	0.00010507	2.41968e-24	2.52267e-29	5.45545e-51	2.85617e-21	1.28314e-53	3.33601e-13	7.9313e-18	3.90669e-32	5.24882e-39	0.00213609	4.93556e-23	5.15971e-28	1.11053e-49	5.83162e-20	2.6146e-52	Ensembl	2319	natural antisense	NM_003466	NM_003466	PAX8	-	113973573	114036498
ENST00000333145	PAX8-AS1	ENSG00000189223	processed_transcript	+	chr2:113969098-114036527	67429	1.64709e-14	3.89352e-19	1.9029e-33	2.56177e-40	0.00010507	2.41968e-24	2.52267e-29	5.45545e-51	2.85617e-21	1.28314e-53	3.33601e-13	7.9313e-18	3.90669e-32	5.24882e-39	0.00213609	4.93556e-23	5.15971e-28	1.11053e-49	5.83162e-20	2.6146e-52	Ensembl	2319	natural antisense	NM_013952	NM_013952	PAX8	-	113973573	114036498
ENST00000333482	CTC-505O3.3	ENSG00000249021	lincRNA	-	chr5:115027158-115027864	706	0	0	0	0	0	0	0	0	0	0	0	0	0	0	0	0	0	0	0	0	Ensembl	706	intergenic
ENST00000333487	RP5-821D11.7	ENSG00000184068	antisense	-	chr22:42227218-42303312	76094	0.223265	0.211518	0	0.415071	0	0.322992	0.697706	0.417627	0.162929	0.0804396	5.9344	5.6468	0	11.1302	0	8.63154	18.6842	11.1433	4.35733	2.14796	Ensembl	2989	natural antisense	NM_004599	NM_004599	SREBF2	+	42229082	42303312
ENST00000333666	RP5-1142A6.8	ENSG00000182376	antisense	+	chr16:88772870-88851619	78749	0	0	0	0	0	3.49339e-13	0	0	0	0	0	0	0	0	0	6.52537e-12	0	0	0	0	Ensembl	2137	intronic antisense	NM_001142864	NM_001142864	PIEZO1	-	88781745	88851628
ENST00000333854	RP11-181G12.2	ENSG00000182873	antisense	-	chr1:1981908-2152177	170269	4.35945e-11	0.161745	1.66509	2.75105e-74	0	0.518938	0.629504	9.562e-141	0	0.138871	4.4418e-10	1.66685	17.4252	2.86768e-73	0	5.36194	6.53948	9.84053e-140	0	1.43197	Ensembl	1253	intronic antisense	NM_001033581	NM_001033581	PRKCZ	+	2005085	2116834
ENST00000333854	RP11-181G12.2	ENSG00000182873	antisense	-	chr1:1981908-2152177	170269	4.35945e-11	0.161745	1.66509	2.75105e-74	0	0.518938	0.629504	9.562e-141	0	0.138871	4.4418e-10	1.66685	17.4252	2.86768e-73	0	5.36194	6.53948	9.84053e-140	0	1.43197	Ensembl	1253	intronic antisense	NM_001033582	NM_001033582	PRKCZ	+	2036154	2116834
ENST00000333854	RP11-181G12.2	ENSG00000182873	antisense	-	chr1:1981908-2152177	170269	4.35945e-11	0.161745	1.66509	2.75105e-74	0	0.518938	0.629504	9.562e-141	0	0.138871	4.4418e-10	1.66685	17.4252	2.86768e-73	0	5.36194	6.53948	9.84053e-140	0	1.43197	Ensembl	1253	intronic antisense	NM_001242874	NM_001242874	PRKCZ	+	2005424	2116834
ENST00000333854	RP11-181G12.2	ENSG00000182873	antisense	-	chr1:1981908-2152177	170269	4.35945e-11	0.161745	1.66509	2.75105e-74	0	0.518938	0.629504	9.562e-141	0	0.138871	4.4418e-10	1.66685	17.4252	2.86768e-73	0	5.36194	6.53948	9.84053e-140	0	1.43197	Ensembl	1253	intronic antisense	NM_002744	NM_002744	PRKCZ	+	1981908	2116834
ENST00000334095	ZNF761	ENSG00000160336	processed_transcript	+	chr19:53935226-53961515	26289	0.590733	5.24696e-05	2.56077e-08	7.27589e-09	9.86128e-05	0.46027	5.15931e-05	0.000236275	0.000291574	1.24215	19.5615	0.00174359	8.55044e-07	2.42643e-07	0.00327297	15.3074	0.00171874	0.00784817	0.00970286	41.2849	Ensembl	3681	exon sense-overlapping	NM_001008401	NM_001008401	ZNF761	+	53935226	53961515
ENST00000334095	ZNF761	ENSG00000160336	processed_transcript	+	chr19:53935226-53961515	26289	0.590733	5.24696e-05	2.56077e-08	7.27589e-09	9.86128e-05	0.46027	5.15931e-05	0.000236275	0.000291574	1.24215	19.5615	0.00174359	8.55044e-07	2.42643e-07	0.00327297	15.3074	0.00171874	0.00784817	0.00970286	41.2849	Ensembl	3681	exon sense-overlapping	NM_001289951	NM_001289951	ZNF761	+	53935226	53961515
ENST00000334095	ZNF761	ENSG00000160336	processed_transcript	+	chr19:53935226-53961515	26289	0.590733	5.24696e-05	2.56077e-08	7.27589e-09	9.86128e-05	0.46027	5.15931e-05	0.000236275	0.000291574	1.24215	19.5615	0.00174359	8.55044e-07	2.42643e-07	0.00327297	15.3074	0.00171874	0.00784817	0.00970286	41.2849	Ensembl	3681	exon sense-overlapping	NM_001289953	NM_001289953	ZNF761	+	53949479	53953608
ENST00000334146	MIR22HG	ENSG00000186594	lincRNA	-	chr17:1614804-1641893	27089	1.93262e-102	0.332205	0	0	3.94204e-41	0	0	0.321709	0	9.48664e-114	2.1735e-101	3.77481	0	0	4.4634e-40	0	0	3.651	0	1.07854e-112	Ensembl	1365	bidirectional	ENST00000446363	ENST00000446363	WDR81	+	1619894	1641782
ENST00000334146	MIR22HG	ENSG00000186594	lincRNA	-	chr17:1614804-1641893	27089	1.93262e-102	0.332205	0	0	3.94204e-41	0	0	0.321709	0	9.48664e-114	2.1735e-101	3.77481	0	0	4.4634e-40	0	0	3.651	0	1.07854e-112	Ensembl	1365	bidirectional	ENST00000455636	ENST00000455636	WDR81	+	1619816	1634521
ENST00000334146	MIR22HG	ENSG00000186594	lincRNA	-	chr17:1614804-1641893	27089	1.93262e-102	0.332205	0	0	3.94204e-41	0	0	0.321709	0	9.48664e-114	2.1735e-101	3.77481	0	0	4.4634e-40	0	0	3.651	0	1.07854e-112	Ensembl	1365	bidirectional	ENST00000468539	ENST00000468539	WDR81	+	1619816	1636939
ENST00000334146	MIR22HG	ENSG00000186594	lincRNA	-	chr17:1614804-1641893	27089	1.93262e-102	0.332205	0	0	3.94204e-41	0	0	0.321709	0	9.48664e-114	2.1735e-101	3.77481	0	0	4.4634e-40	0	0	3.651	0	1.07854e-112	Ensembl	1365	bidirectional	NM_001163673	NM_001163673	WDR81	+	1619816	1641893
ENST00000334146	MIR22HG	ENSG00000186594	lincRNA	-	chr17:1614804-1641893	27089	1.93262e-102	0.332205	0	0	3.94204e-41	0	0	0.321709	0	9.48664e-114	2.1735e-101	3.77481	0	0	4.4634e-40	0	0	3.651	0	1.07854e-112	Ensembl	1365	bidirectional	NM_152348	NM_152348	WDR81	+	1619816	1641893
ENST00000334165	LINC00846	ENSG00000186842	lincRNA	-	chr21:33944547-33948191	3644	0	0	0	0	0	0	0	0.0608993	0.0711538	0	0	0	0	0	0	0	0	0.928611	1.08933	0	Ensembl	1778	exon sense-overlapping	NM_144659	NM_144659	TCP10L	-	33947150	33957845
ENST00000334298	LINC00221	ENSG00000187156	lincRNA	+	chr14:106938444-106977000	38556	0	0	0	0	0	0	0	0	0	0	0	0	0	0	0	0	0	0	0	0	Ensembl	1657	intergenic
ENST00000334389	LINC00643	ENSG00000186369	lincRNA	+	chr14:62570095-62596352	26257	0	0	0.203098	0	0.165509	1.78557e-11	0	0.218682	0.251532	0.210511	0	0	3.48505	0	2.80693	3.04026e-10	0	3.71444	4.28782	3.57993	Ensembl	1962	intergenic
ENST00000334566	LINC00207	ENSG00000187012	lincRNA	+	chr22:44965218-44968221	3003	0	0	0	0	0	0	0	0	0	0	0	0	0	0	0	0	0	0	0	0	Ensembl	481	intergenic
ENST00000334697	LINC00470	ENSG00000132204	lincRNA	-	chr18:1254383-1408345	153962	0	0	0	0	0	0	0	0	0	0	0	0	0	0	0	0	0	0	0	0	Ensembl	548	intergenic
ENST00000335106	PKD1L3	ENSG00000187008	processed_transcript	-	chr16:71963440-72033877	70437	0.286113	0.752502	0.219254	0	0.188776	0.242021	0.0588684	0	0.412169	0.0150633	13.5643	35.7631	10.4551	0	8.96408	11.5087	2.80263	0	19.608	0.715985	Ensembl	5193	exon sense-overlapping	NM_181536	NM_181536	PKD1L3	-	71963440	72033877
ENST00000335106	PKD1L3	ENSG00000187008	processed_transcript	-	chr16:71963440-72033877	70437	0.286113	0.752502	0.219254	0	0.188776	0.242021	0.0588684	0	0.412169	0.0150633	13.5643	35.7631	10.4551	0	8.96408	11.5087	2.80263	0	19.608	0.715985	Ensembl	5193	natural antisense	NM_001270975	NM_001270975	IST1	+	71929395	71964540
ENST00000335106	PKD1L3	ENSG00000187008	processed_transcript	-	chr16:71963440-72033877	70437	0.286113	0.752502	0.219254	0	0.188776	0.242021	0.0588684	0	0.412169	0.0150633	13.5643	35.7631	10.4551	0	8.96408	11.5087	2.80263	0	19.608	0.715985	Ensembl	5193	natural antisense	NM_001270976	NM_001270976	IST1	+	71928310	71964540
ENST00000335106	PKD1L3	ENSG00000187008	processed_transcript	-	chr16:71963440-72033877	70437	0.286113	0.752502	0.219254	0	0.188776	0.242021	0.0588684	0	0.412169	0.0150633	13.5643	35.7631	10.4551	0	8.96408	11.5087	2.80263	0	19.608	0.715985	Ensembl	5193	natural antisense	NM_001270977	NM_001270977	IST1	+	71929395	71964540
ENST00000335106	PKD1L3	ENSG00000187008	processed_transcript	-	chr16:71963440-72033877	70437	0.286113	0.752502	0.219254	0	0.188776	0.242021	0.0588684	0	0.412169	0.0150633	13.5643	35.7631	10.4551	0	8.96408	11.5087	2.80263	0	19.608	0.715985	Ensembl	5193	natural antisense	NM_001270978	NM_001270978	IST1	+	71929395	71964540
ENST00000335106	PKD1L3	ENSG00000187008	processed_transcript	-	chr16:71963440-72033877	70437	0.286113	0.752502	0.219254	0	0.188776	0.242021	0.0588684	0	0.412169	0.0150633	13.5643	35.7631	10.4551	0	8.96408	11.5087	2.80263	0	19.608	0.715985	Ensembl	5193	natural antisense	NM_001270979	NM_001270979	IST1	+	71929395	71964540
ENST00000335106	PKD1L3	ENSG00000187008	processed_transcript	-	chr16:71963440-72033877	70437	0.286113	0.752502	0.219254	0	0.188776	0.242021	0.0588684	0	0.412169	0.0150633	13.5643	35.7631	10.4551	0	8.96408	11.5087	2.80263	0	19.608	0.715985	Ensembl	5193	natural antisense	NM_014761	NM_014761	IST1	+	71929395	71964540
ENST00000335142	KTN1-AS1	ENSG00000186615	antisense	-	chr14:55965995-56168244	202249	0	2.7266e-11	0	0	0	1.06189e-137	4.71508e-10	5.71715e-17	4.93528e-47	4.68947e-16	0	3.35564e-10	0	0	0	1.30976e-136	5.84198e-09	7.02807e-16	6.09714e-46	5.77425e-15	Ensembl	1465	intronic antisense	ENST00000557267	ENST00000557267	KTN1	+	56025789	56078948
ENST00000335577	AP006222.2	ENSG00000228463	lincRNA	-	chr1:227614-267253	39639	0	0	0	0	0	0	0	0	0	0	0	0	0	0	0	0	0	0	0	0	Ensembl	510	intergenic
ENST00000336905	LINC01123	ENSG00000204588	lincRNA	+	chr2:110744515-110753717	9202	2.21372	0.412622	5.84323e-123	0.682262	0.412496	1.05302	1.30788	0.720288	2.01885	2.05918	43.8335	8.21832	1.17314e-121	13.6697	8.19916	21.0018	26.1579	14.336	40.3052	41.0259	Ensembl	2271	intergenic
ENST00000338498	C11orf95	ENSG00000188070	lincRNA	-	chr11:63527363-63536113	8750	0	17.7405	0	0	0	0	0	0.0214793	0	0	0	6.22251	0	0	0	0	0	0.00728583	0	0	Ensembl	186	exon sense-overlapping	NM_001144936	NM_001144936	C11orf95	-	63527363	63536113
ENST00000338526	ANKRD62P1-PARP4P3	ENSG00000189295	processed_transcript	-	chr22:17082776-17185367	102591	0	0	0	0	0	0	0	0	0	0	0	0	0	0	0	0	0	0	0	0	Ensembl	1496	intergenic
ENST00000338573	CRYM-AS1	ENSG00000189149	lincRNA	+	chr16:21244985-21329912	84927	0.483327	9.34015e-08	0.821238	4.08322e-10	2.05247e-09	2.90902e-08	0.0557517	1.58802e-24	0.686007	2.35946e-05	6.78649	1.32235e-06	11.758	5.8293e-09	2.89755e-08	4.12639e-07	0.793938	2.24603e-23	9.74461	0.00033419	Ensembl	1661	intronic antisense	ENST00000576703	ENST00000576703	CRYM	-	21272604	21314404
ENST00000338573	CRYM-AS1	ENSG00000189149	lincRNA	+	chr16:21244985-21329912	84927	0.483327	9.34015e-08	0.821238	4.08322e-10	2.05247e-09	2.90902e-08	0.0557517	1.58802e-24	0.686007	2.35946e-05	6.78649	1.32235e-06	11.758	5.8293e-09	2.89755e-08	4.12639e-07	0.793938	2.24603e-23	9.74461	0.00033419	Ensembl	1661	intronic antisense	NM_001888	NM_001888	CRYM	-	21269838	21314457
ENST00000339037	LINC01116	ENSG00000163364	lincRNA	-	chr2:177494316-177520686	26370	0	0	0	0	0	0	0	0	0.000117654	0	0	0	0	0	0	0	0	0	0.000757001	0	Ensembl	838	intergenic
ENST00000339092	RP11-427H3.3	ENSG00000188971	lincRNA	-	chr2:69685128-70053596	368468	3.36001	2.80566	3.24232	1.96748	1.06972	3.82334	5.14359	5.83356	2.76524	1.31052	110.502	92.5976	107.527	65.1677	35.2618	126.289	170.185	192.448	91.3939	43.2603	Ensembl	3657	exon sense-overlapping	ENST00000409068	ENST00000409068	AAK1	-	69688531	69870786
ENST00000339092	RP11-427H3.3	ENSG00000188971	lincRNA	-	chr2:69685128-70053596	368468	3.36001	2.80566	3.24232	1.96748	1.06972	3.82334	5.14359	5.83356	2.76524	1.31052	110.502	92.5976	107.527	65.1677	35.2618	126.289	170.185	192.448	91.3939	43.2603	Ensembl	3657	exon sense-overlapping	NM_014911	NM_014911	AAK1	-	69685126	69870977
ENST00000340301	RP11-1186N24.5	ENSG00000270580	processed_transcript	-	chr16:15068447-15248421	179974	0.294427	0.316979	0	3.43178	1.01205	1.51668	3.81029	3.90165	3.5459	6.67766	1.03724	1.15361	0	12.8963	3.64242	5.56093	14.183	14.1446	13.072	24.3435	Ensembl	547	intronic antisense	NM_001285449	NM_001285449	PDXDC1	+	15068819	15233206
ENST00000340444	AC010969.1	ENSG00000188525	antisense	-	chr2:10143285-10146158	2873	0	0	0	0	0	0	0	0	0.306916	0	0	0	0	0	0	0	0	0	6.53599	0	Ensembl	2412	intergenic
ENST00000340510	LINC00265	ENSG00000188185	lincRNA	+	chr7:39773230-39832691	59461	2.93556	3.15393	3.16826	5.08104	3.71118	6.53737	5.15965	3.37243	4.49022	5.51832	79.6905	85.986	86.8827	139.127	101.029	178.406	141.096	91.8954	122.629	150.48	Ensembl	3049	intergenic
ENST00000340585	CTD-2050E21.1	ENSG00000249429	lincRNA	-	chr5:142869419-142910915	41496	0	0	0	0	0	0	0	0	0	0	0	0	0	0	0	0	0	0	0	0	Ensembl	560	intergenic
ENST00000340644	SPATA41	ENSG00000189419	lincRNA	-	chr15:100882801-100892899	10098	0.0646369	0.307146	0	0.833664	1.53317e-05	0.135096	0.388661	0.491764	0.082031	0.540835	0.847772	4.06428	0	11.1302	0.000202256	1.79131	5.17514	6.50028	1.08933	7.15985	Ensembl	1563	intergenic
ENST00000340779	RP11-797H7.5	ENSG00000189316	antisense	-	chr7:64330549-64391344	60795	0	0	0	0	0	0.112446	0	0.547022	0	0	0	0	0	0	0	0.95906	0	4.64305	0	0	Ensembl	1062	intergenic
ENST00000341011	LINC00910	ENSG00000188825	lincRNA	-	chr17:41418151-41466578	48427	4.78921e-05	5.26527e-34	1.25601e-159	0	9.60076e-21	1.06239e-24	2.10414e-104	1.12781e-88	4.03627e-45	1.43732e-19	0.000962772	1.06461e-32	2.55963e-158	0	1.93735e-19	2.15098e-23	4.2719e-103	2.27877e-87	8.18013e-44	2.90706e-18	Ensembl	2303	intergenic
ENST00000341403	UBXN8	ENSG00000104691	processed_transcript	+	chr8:30589763-30624522	34759	2.07094e-13	1.81406e-75	0	0	8.55956e-34	1.90484e-23	4.10203e-15	4.30819e-05	6.69817e-13	5.48426e-14	2.23716e-12	1.98079e-74	0	0	9.31176e-33	2.08508e-22	4.51307e-14	0.000469808	7.34537e-12	5.99169e-13	Ensembl	1316	exon sense-overlapping	NM_001282189	NM_001282189	UBXN8	+	30601681	30624520
ENST00000341403	UBXN8	ENSG00000104691	processed_transcript	+	chr8:30589763-30624522	34759	2.07094e-13	1.81406e-75	0	0	8.55956e-34	1.90484e-23	4.10203e-15	4.30819e-05	6.69817e-13	5.48426e-14	2.23716e-12	1.98079e-74	0	0	9.31176e-33	2.08508e-22	4.51307e-14	0.000469808	7.34537e-12	5.99169e-13	Ensembl	1316	exon sense-overlapping	NM_001282199	NM_001282199	UBXN8	+	30601681	30624520
ENST00000341403	UBXN8	ENSG00000104691	processed_transcript	+	chr8:30589763-30624522	34759	2.07094e-13	1.81406e-75	0	0	8.55956e-34	1.90484e-23	4.10203e-15	4.30819e-05	6.69817e-13	5.48426e-14	2.23716e-12	1.98079e-74	0	0	9.31176e-33	2.08508e-22	4.51307e-14	0.000469808	7.34537e-12	5.99169e-13	Ensembl	1316	exon sense-overlapping	NM_005671	NM_005671	UBXN8	+	30601681	30624520
ENST00000342757	LINC00319	ENSG00000188660	lincRNA	+	chr21:44866480-44873773	7293	0.676062	0.960213	1.87174	1.83264	0.334287	0.59647	0.599516	0.926218	0.289123	4.0261e-06	18.0655	25.7704	50.5331	49.402	8.95818	16.0244	16.1397	24.845	7.77317	0.000108078	Ensembl	3004	intergenic
ENST00000342892	AC005042.4	ENSG00000204380	antisense	-	chr2:159313475-159610287	296812	0.0691898	0	0	0	0	0	0	0	0	0	2.54332	0	0	0	0	0	0	0	0	0	Ensembl	4067	natural antisense	NM_001005476	NM_001005476	PKP4	+	159313391	159537940
ENST00000342892	AC005042.4	ENSG00000204380	antisense	-	chr2:159313475-159610287	296812	0.0691898	0	0	0	0	0	0	0	0	0	2.54332	0	0	0	0	0	0	0	0	0	Ensembl	4067	natural antisense	NM_001304969	NM_001304969	PKP4	+	159313391	159537940
ENST00000342892	AC005042.4	ENSG00000204380	antisense	-	chr2:159313475-159610287	296812	0.0691898	0	0	0	0	0	0	0	0	0	2.54332	0	0	0	0	0	0	0	0	0	Ensembl	4067	natural antisense	NM_001304970	NM_001304970	PKP4	+	159313391	159537940
ENST00000342892	AC005042.4	ENSG00000204380	antisense	-	chr2:159313475-159610287	296812	0.0691898	0	0	0	0	0	0	0	0	0	2.54332	0	0	0	0	0	0	0	0	0	Ensembl	4067	natural antisense	NM_001304971	NM_001304971	PKP4	+	159313391	159523172
ENST00000342892	AC005042.4	ENSG00000204380	antisense	-	chr2:159313475-159610287	296812	0.0691898	0	0	0	0	0	0	0	0	0	2.54332	0	0	0	0	0	0	0	0	0	Ensembl	4067	natural antisense	NM_003628	NM_003628	PKP4	+	159313391	159537940
ENST00000342963	AC093620.5	ENSG00000241269	antisense	+	chr7:5313999-5465045	151046	0.877882	0	0	0	0	1.43629	0	0.468383	0.811639	0	3.39109	0	0	0	0	5.75436	0	1.85722	3.268	0	Ensembl	583	intronic antisense	ENST00000399434	ENST00000399434	TNRC18	-	5429080	5465045
ENST00000342963	AC093620.5	ENSG00000241269	antisense	+	chr7:5313999-5465045	151046	0.877882	0	0	0	0	1.43629	0	0.468383	0.811639	0	3.39109	0	0	0	0	5.75436	0	1.85722	3.268	0	Ensembl	583	intronic antisense	ENST00000399537	ENST00000399537	TNRC18	-	5346420	5463177
ENST00000342963	AC093620.5	ENSG00000241269	antisense	+	chr7:5313999-5465045	151046	0.877882	0	0	0	0	1.43629	0	0.468383	0.811639	0	3.39109	0	0	0	0	5.75436	0	1.85722	3.268	0	Ensembl	583	intronic antisense	NM_001080495	NM_001080495	TNRC18	-	5346422	5463177
ENST00000342990	AC069277.2	ENSG00000189229	lincRNA	+	chr3:6532165-7783215	1251050	0	0	0	0	0	0	0	0	0	0	0	0	0	0	0	0	0	0	0	0	Ensembl	246	intergenic
ENST00000343087	RP11-96B5.3	ENSG00000223502	antisense	-	chr10:52750944-54073888	1322944	0	0	0	0	0	0	0	0	0	0	0	0	0	0	0	0	0	0	0	0	Ensembl	421	intronic antisense	NM_001098512	NM_001098512	PRKG1	+	52750910	54058110
ENST00000343987	AC096772.6	ENSG00000244567	lincRNA	-	chr2:208686013-208687493	1480	0.247551	0.0905774	0	0.105912	0.123728	0.276187	0.356798	0.536963	0.626203	0	2.54332	0.941133	0	1.11302	1.28058	2.87718	3.73684	5.57167	6.53599	0	Ensembl	1262	exon sense-overlapping	NM_001080475	NM_001080475	PLEKHM3	-	208686011	208890284
ENST00000344686	MAP3K14	ENSG00000006062	processed_transcript	-	chr17:43268297-43394414	126117	0.0169823	0.0189532	0.0353002	11.3546	0.0244322	9.99327	0.0188434	0.0186511	0.021204	0.0143509	0.688381	0.770482	1.44065	462.93	0.992227	406.515	0.76758	0.757938	0.862981	0.583479	Ensembl	4465	intergenic
ENST00000344893	ZNF833P	ENSG00000197332	lincRNA	+	chr19:11750590-11797384	46794	0.197289	0.446188	0.342146	3.77781e-07	0.347545	0.346744	0.490216	0.152682	0.134536	0.0867983	5.97419	13.5631	10.4551	1.15285e-05	10.5506	10.5497	14.9422	4.63904	4.09594	2.63901	Ensembl	3381	intergenic
ENST00000345111	LINC00943	ENSG00000189238	lincRNA	+	chr12:127210815-127256957	46142	0	0	0	0	0	0	0	0	0	0	0	0	0	0	0	0	0	0	0	0	Ensembl	2126	intergenic
ENST00000345515	Y_RNA	ENSG00000194270	misc_RNA	+	chr2:42721708-42984087	262379	0	0	0	0	0	0	0	0	0	0	0	0	0	0	0	0	0	0	0	0	Ensembl	88	intron sense-overlapping	ENST00000405094	ENST00000405094	MTA3	+	42795885	42980539
ENST00000345515	Y_RNA	ENSG00000194270	misc_RNA	+	chr2:42721708-42984087	262379	0	0	0	0	0	0	0	0	0	0	0	0	0	0	0	0	0	0	0	0	Ensembl	88	intron sense-overlapping	ENST00000406911	ENST00000406911	MTA3	+	42795814	42936684
ENST00000345515	Y_RNA	ENSG00000194270	misc_RNA	+	chr2:42721708-42984087	262379	0	0	0	0	0	0	0	0	0	0	0	0	0	0	0	0	0	0	0	0	Ensembl	88	intron sense-overlapping	NM_001282755	NM_001282755	MTA3	+	42721708	42984087
ENST00000345515	Y_RNA	ENSG00000194270	misc_RNA	+	chr2:42721708-42984087	262379	0	0	0	0	0	0	0	0	0	0	0	0	0	0	0	0	0	0	0	0	Ensembl	88	intron sense-overlapping	NM_001282756	NM_001282756	MTA3	+	42795184	42984087
ENST00000345515	Y_RNA	ENSG00000194270	misc_RNA	+	chr2:42721708-42984087	262379	0	0	0	0	0	0	0	0	0	0	0	0	0	0	0	0	0	0	0	0	Ensembl	88	intron sense-overlapping	NM_020744	NM_020744	MTA3	+	42795656	42936686
ENST00000352271	AC104699.1	ENSG00000224220	antisense	+	chr2:25600066-25896503	296437	0	0.789409	0	0	0	1.98884	3.40849	1.17542	3.58434	1.49771	0	1.88227	0	0	0	4.7953	8.4079	2.78583	8.71465	3.57993	Ensembl	414	natural antisense	ENST00000288642	ENST00000288642	DTNB	-	25600130	25896503
ENST00000352271	AC104699.1	ENSG00000224220	antisense	+	chr2:25600066-25896503	296437	0	0.789409	0	0	0	1.98884	3.40849	1.17542	3.58434	1.49771	0	1.88227	0	0	0	4.7953	8.4079	2.78583	8.71465	3.57993	Ensembl	414	natural antisense	ENST00000407186	ENST00000407186	DTNB	-	25600126	25896430
ENST00000352271	AC104699.1	ENSG00000224220	antisense	+	chr2:25600066-25896503	296437	0	0.789409	0	0	0	1.98884	3.40849	1.17542	3.58434	1.49771	0	1.88227	0	0	0	4.7953	8.4079	2.78583	8.71465	3.57993	Ensembl	414	natural antisense	ENST00000545439	ENST00000545439	DTNB	-	25600384	25896421
ENST00000352271	AC104699.1	ENSG00000224220	antisense	+	chr2:25600066-25896503	296437	0	0.789409	0	0	0	1.98884	3.40849	1.17542	3.58434	1.49771	0	1.88227	0	0	0	4.7953	8.4079	2.78583	8.71465	3.57993	Ensembl	414	natural antisense	NM_001256303	NM_001256303	DTNB	-	25600111	25896516
ENST00000352271	AC104699.1	ENSG00000224220	antisense	+	chr2:25600066-25896503	296437	0	0.789409	0	0	0	1.98884	3.40849	1.17542	3.58434	1.49771	0	1.88227	0	0	0	4.7953	8.4079	2.78583	8.71465	3.57993	Ensembl	414	natural antisense	NM_001256304	NM_001256304	DTNB	-	25600111	25875529
ENST00000352271	AC104699.1	ENSG00000224220	antisense	+	chr2:25600066-25896503	296437	0	0.789409	0	0	0	1.98884	3.40849	1.17542	3.58434	1.49771	0	1.88227	0	0	0	4.7953	8.4079	2.78583	8.71465	3.57993	Ensembl	414	natural antisense	NM_001256308	NM_001256308	DTNB	-	25600066	25873091
ENST00000352271	AC104699.1	ENSG00000224220	antisense	+	chr2:25600066-25896503	296437	0	0.789409	0	0	0	1.98884	3.40849	1.17542	3.58434	1.49771	0	1.88227	0	0	0	4.7953	8.4079	2.78583	8.71465	3.57993	Ensembl	414	natural antisense	NM_021907	NM_021907	DTNB	-	25600111	25896516
ENST00000352271	AC104699.1	ENSG00000224220	antisense	+	chr2:25600066-25896503	296437	0	0.789409	0	0	0	1.98884	3.40849	1.17542	3.58434	1.49771	0	1.88227	0	0	0	4.7953	8.4079	2.78583	8.71465	3.57993	Ensembl	414	natural antisense	NM_033147	NM_033147	DTNB	-	25600111	25896516
ENST00000352271	AC104699.1	ENSG00000224220	antisense	+	chr2:25600066-25896503	296437	0	0.789409	0	0	0	1.98884	3.40849	1.17542	3.58434	1.49771	0	1.88227	0	0	0	4.7953	8.4079	2.78583	8.71465	3.57993	Ensembl	414	natural antisense	NM_033148	NM_033148	DTNB	-	25600111	25896516
ENST00000352271	AC104699.1	ENSG00000224220	antisense	+	chr2:25600066-25896503	296437	0	0.789409	0	0	0	1.98884	3.40849	1.17542	3.58434	1.49771	0	1.88227	0	0	0	4.7953	8.4079	2.78583	8.71465	3.57993	Ensembl	414	natural antisense	NM_183360	NM_183360	DTNB	-	25600111	25896516
ENST00000352271	AC104699.1	ENSG00000224220	antisense	+	chr2:25600066-25896503	296437	0	0.789409	0	0	0	1.98884	3.40849	1.17542	3.58434	1.49771	0	1.88227	0	0	0	4.7953	8.4079	2.78583	8.71465	3.57993	Ensembl	414	natural antisense	NM_183361	NM_183361	DTNB	-	25600111	25896516
ENST00000352367	TCL6	ENSG00000187621	processed_transcript	+	chr14:96116834-96158980	42146	6.38361e-18	0.0592296	0	0	0	9.70839e-08	0.0942609	7.3405e-30	3.20782e-25	3.20805e-104	1.94329e-16	1.80996	0	0	0	2.96936e-06	2.88827	2.2421e-28	9.81768e-24	9.80524e-103	Ensembl	3398	intergenic
ENST00000352915	Y_RNA	ENSG00000195401	misc_RNA	-	chr10:70480768-70552134	71366	0	0	0	0	0	0	0	0	0	0	0	0	0	0	0	0	0	0	0	0	Ensembl	104	intronic antisense	ENST00000494903	ENST00000494903	CCAR1	+	70481008	70496667
ENST00000352915	Y_RNA	ENSG00000195401	misc_RNA	-	chr10:70480768-70552134	71366	0	0	0	0	0	0	0	0	0	0	0	0	0	0	0	0	0	0	0	0	Ensembl	104	intronic antisense	ENST00000536012	ENST00000536012	CCAR1	+	70480998	70531188
ENST00000352915	Y_RNA	ENSG00000195401	misc_RNA	-	chr10:70480768-70552134	71366	0	0	0	0	0	0	0	0	0	0	0	0	0	0	0	0	0	0	0	0	Ensembl	104	intronic antisense	ENST00000536391	ENST00000536391	CCAR1	+	70480768	70502165
ENST00000352915	Y_RNA	ENSG00000195401	misc_RNA	-	chr10:70480768-70552134	71366	0	0	0	0	0	0	0	0	0	0	0	0	0	0	0	0	0	0	0	0	Ensembl	104	intronic antisense	ENST00000538031	ENST00000538031	CCAR1	+	70480972	70502321
ENST00000352915	Y_RNA	ENSG00000195401	misc_RNA	-	chr10:70480768-70552134	71366	0	0	0	0	0	0	0	0	0	0	0	0	0	0	0	0	0	0	0	0	Ensembl	104	intronic antisense	ENST00000539539	ENST00000539539	CCAR1	+	70480995	70548073
ENST00000352915	Y_RNA	ENSG00000195401	misc_RNA	-	chr10:70480768-70552134	71366	0	0	0	0	0	0	0	0	0	0	0	0	0	0	0	0	0	0	0	0	Ensembl	104	intronic antisense	ENST00000543225	ENST00000543225	CCAR1	+	70480998	70531058
ENST00000352915	Y_RNA	ENSG00000195401	misc_RNA	-	chr10:70480768-70552134	71366	0	0	0	0	0	0	0	0	0	0	0	0	0	0	0	0	0	0	0	0	Ensembl	104	intronic antisense	NM_001282959	NM_001282959	CCAR1	+	70480900	70552134
ENST00000352915	Y_RNA	ENSG00000195401	misc_RNA	-	chr10:70480768-70552134	71366	0	0	0	0	0	0	0	0	0	0	0	0	0	0	0	0	0	0	0	0	Ensembl	104	intronic antisense	NM_001282960	NM_001282960	CCAR1	+	70480900	70552134
ENST00000352915	Y_RNA	ENSG00000195401	misc_RNA	-	chr10:70480768-70552134	71366	0	0	0	0	0	0	0	0	0	0	0	0	0	0	0	0	0	0	0	0	Ensembl	104	intronic antisense	NM_018237	NM_018237	CCAR1	+	70480900	70552134
ENST00000354425	RP5-1096D14.6	ENSG00000203593	antisense	+	chr12:2055219-2802108	746889	0	0	0	0	0	0.215968	0	0	0	0	0	0	0	0	0	0.95906	0	0	0	0	Ensembl	629	intron sense-overlapping	ENST00000543114	ENST00000543114	CACNA1C	+	2079951	2224550
ENST00000354432	AC090286.4	ENSG00000196893	antisense	-	chr17:18853657-18950950	97293	0.136548	0	0	0	0	0	0	0	0	0	1.69554	0	0	0	0	0	0	0	0	0	Ensembl	1489	intronic antisense	NM_001282417	NM_001282417	SLC5A10	+	18853988	18924004
ENST00000354432	AC090286.4	ENSG00000196893	antisense	-	chr17:18853657-18950950	97293	0.136548	0	0	0	0	0	0	0	0	0	1.69554	0	0	0	0	0	0	0	0	0	Ensembl	1489	natural antisense	ENST00000395642	ENST00000395642	SLC5A10	+	18855477	18924003
ENST00000354432	AC090286.4	ENSG00000196893	antisense	-	chr17:18853657-18950950	97293	0.136548	0	0	0	0	0	0	0	0	0	1.69554	0	0	0	0	0	0	0	0	0	Ensembl	1489	natural antisense	NM_001042450	NM_001042450	SLC5A10	+	18855477	18924004
ENST00000354432	AC090286.4	ENSG00000196893	antisense	-	chr17:18853657-18950950	97293	0.136548	0	0	0	0	0	0	0	0	0	1.69554	0	0	0	0	0	0	0	0	0	Ensembl	1489	natural antisense	NM_001270648	NM_001270648	SLC5A10	+	18855477	18924004
ENST00000354432	AC090286.4	ENSG00000196893	antisense	-	chr17:18853657-18950950	97293	0.136548	0	0	0	0	0	0	0	0	0	1.69554	0	0	0	0	0	0	0	0	0	Ensembl	1489	natural antisense	NM_001270649	NM_001270649	SLC5A10	+	18855477	18924004
ENST00000354432	AC090286.4	ENSG00000196893	antisense	-	chr17:18853657-18950950	97293	0.136548	0	0	0	0	0	0	0	0	0	1.69554	0	0	0	0	0	0	0	0	0	Ensembl	1489	natural antisense	NM_152351	NM_152351	SLC5A10	+	18855477	18924004
ENST00000354527	RP11-57C13.3	ENSG00000196566	antisense	-	chr10:89351363-89507462	156099	0	0	0	0	0	0	0	0	0	0	0	0	0	0	0	0	0	0	0	0	Ensembl	744	natural antisense	NM_001015880	NM_001015880	PAPSS2	+	89419475	89507462
ENST00000354527	RP11-57C13.3	ENSG00000196566	antisense	-	chr10:89351363-89507462	156099	0	0	0	0	0	0	0	0	0	0	0	0	0	0	0	0	0	0	0	0	Ensembl	744	natural antisense	NM_004670	NM_004670	PAPSS2	+	89419475	89507462
ENST00000354541	RP11-149I23.3	ENSG00000232110	antisense	+	chr10:90973325-91174314	200989	0	0	0	0	0	0	0	0	0	0	0	0	0	0	0	0	0	0	0	0	Ensembl	495	intronic antisense	ENST00000282673	ENST00000282673	LIPA	-	90984865	91102461
ENST00000354541	RP11-149I23.3	ENSG00000232110	antisense	+	chr10:90973325-91174314	200989	0	0	0	0	0	0	0	0	0	0	0	0	0	0	0	0	0	0	0	0	Ensembl	495	intronic antisense	ENST00000371837	ENST00000371837	LIPA	-	90973325	91174314
ENST00000354642	RP11-573D15.8	ENSG00000197099	antisense	-	chr3:186435037-186478330	43293	0	0	0	0	0	0	0	0	0	0	0	0	0	0	0	0	0	0	0	0	Ensembl	490	intronic antisense	NM_001102416	NM_001102416	KNG1	+	186435097	186460678
ENST00000354642	RP11-573D15.8	ENSG00000197099	antisense	-	chr3:186435037-186478330	43293	0	0	0	0	0	0	0	0	0	0	0	0	0	0	0	0	0	0	0	0	Ensembl	490	natural antisense	NM_000893	NM_000893	KNG1	+	186435097	186462199
ENST00000354642	RP11-573D15.8	ENSG00000197099	antisense	-	chr3:186435037-186478330	43293	0	0	0	0	0	0	0	0	0	0	0	0	0	0	0	0	0	0	0	0	Ensembl	490	natural antisense	NM_001166451	NM_001166451	KNG1	+	186435097	186462199
ENST00000354756	RP11-89K21.1	ENSG00000259439	lincRNA	-	chr2:45147331-45166338	19007	1.67366e-06	0	0	0	0	0	0	0	0	0	3.32031e-05	0	0	0	0	0	0	0	0	0	Ensembl	2275	intergenic
ENST00000354921	RP4-798P15.3	ENSG00000254154	processed_transcript	-	chr1:177893090-178007142	114052	0.919763	1.25858	1.08939	1.67183	0.540976	2.44726	0.731531	0.215905	0.244184	0.282403	41.8943	57.4738	49.9214	76.5432	24.6821	111.822	33.4663	9.85637	11.1623	12.8978	Ensembl	4998	exon sense-overlapping	ENST00000464631	ENST00000464631	SEC16B	-	177914466	177939348
ENST00000354921	RP4-798P15.3	ENSG00000254154	processed_transcript	-	chr1:177893090-178007142	114052	0.919763	1.25858	1.08939	1.67183	0.540976	2.44726	0.731531	0.215905	0.244184	0.282403	41.8943	57.4738	49.9214	76.5432	24.6821	111.822	33.4663	9.85637	11.1623	12.8978	Ensembl	4998	exon sense-overlapping	ENST00000527976	ENST00000527976	SEC16B	-	177915554	177928038
ENST00000354921	RP4-798P15.3	ENSG00000254154	processed_transcript	-	chr1:177893090-178007142	114052	0.919763	1.25858	1.08939	1.67183	0.540976	2.44726	0.731531	0.215905	0.244184	0.282403	41.8943	57.4738	49.9214	76.5432	24.6821	111.822	33.4663	9.85637	11.1623	12.8978	Ensembl	4998	exon sense-overlapping	NM_033127	NM_033127	SEC16B	-	177898241	177939050
ENST00000355189	AL109763.2	ENSG00000224141	lincRNA	-	chr21:19933582-20132321	198739	0	0	0	0	0	0	0	0	0	0	0	0	0	0	0	0	0	0	0	0	Ensembl	673	intergenic
ENST00000355345	FAM74A3	ENSG00000204844	lincRNA	+	chr9:40715661-40722679	7018	0	0	0	0	0	0	0	0	0	0	0	0	0	0	0	0	0	0	0	0	Ensembl	477	intergenic
ENST00000355358	GATA3-AS1	ENSG00000197308	lincRNA	-	chr10:8092412-8095447	3035	0	2.48223e-37	0	0	0	0	0	0	0.224301	0.184673	0	4.81035e-36	0	0	0	0	0	0	4.35733	3.57993	Ensembl	2214	intergenic
ENST00000355500	LINC00610	ENSG00000196559	lincRNA	-	chr11:36290833-36294909	4076	0.210103	0.386873	0	0	0.105457	0.511944	0.114817	0.0381947	0.223464	0.971015	5.08663	9.41133	0	0	2.56117	12.4678	2.80263	0.928611	5.44666	23.6275	Ensembl	2738	exon sense-overlapping	NM_001101653	NM_001101653	COMMD9	-	36293841	36310999
ENST00000355500	LINC00610	ENSG00000196559	lincRNA	-	chr11:36290833-36294909	4076	0.210103	0.386873	0	0	0.105457	0.511944	0.114817	0.0381947	0.223464	0.971015	5.08663	9.41133	0	0	2.56117	12.4678	2.80263	0.928611	5.44666	23.6275	Ensembl	2738	exon sense-overlapping	NM_001307932	NM_001307932	COMMD9	-	36293841	36310999
ENST00000355500	LINC00610	ENSG00000196559	lincRNA	-	chr11:36290833-36294909	4076	0.210103	0.386873	0	0	0.105457	0.511944	0.114817	0.0381947	0.223464	0.971015	5.08663	9.41133	0	0	2.56117	12.4678	2.80263	0.928611	5.44666	23.6275	Ensembl	2738	exon sense-overlapping	NM_001307937	NM_001307937	COMMD9	-	36293841	36310999
ENST00000355500	LINC00610	ENSG00000196559	lincRNA	-	chr11:36290833-36294909	4076	0.210103	0.386873	0	0	0.105457	0.511944	0.114817	0.0381947	0.223464	0.971015	5.08663	9.41133	0	0	2.56117	12.4678	2.80263	0.928611	5.44666	23.6275	Ensembl	2738	exon sense-overlapping	NM_014186	NM_014186	COMMD9	-	36293841	36310999
ENST00000355837	AC005154.6	ENSG00000196295	processed_transcript	-	chr7:30536236-30673649	137413	2.88674	3.13245	1.25134	1.44516	2.46432	4.97198	3.58707	3.3701	3.74068	4.76354	395.031	429.02	171.583	198.1	337.413	681.095	491.581	461.519	512.498	652.442	Ensembl	14667	exon sense-overlapping	ENST00000598361	ENST00000598361	GGCT	-	30536692	30591095
ENST00000355869	RP11-230G5.2	ENSG00000250748	lincRNA	-	chr12:65672422-66036152	363730	0	0	0	0	0	0	0	0	0	0	0	0	0	0	0	0	0	0	0	0	Ensembl	874	intergenic
ENST00000355909	RP11-76E12.1	ENSG00000197176	lincRNA	-	chr14:98098983-98152995	54012	0	0	0	0	0	0	0	0	0	0	0	0	0	0	0	0	0	0	0	0	Ensembl	1670	intergenic
ENST00000356006	RP11-544M22.1	ENSG00000198358	antisense	+	chr1:160901528-160924589	23061	0	0	0	0	0	0	0	0	0	0	0	0	0	0	0	0	0	0	0	0	Ensembl	2136	natural antisense	NM_080878	NM_080878	ITLN2	-	160914815	160924589
ENST00000356047	AC092415.1	ENSG00000235493	lincRNA	-	chr3:28038700-28070095	31395	0	0	0	4.56326e-06	0	0	0	0.166144	0	0	0	0	0	2.61102e-05	0	0	0	0.928611	0	0	Ensembl	755	intergenic
ENST00000356133	RP11-208N14.4	ENSG00000198491	antisense	-	chr3:186914877-186925417	10540	0	0	0	0	0	0	0	0	0	0	0	0	0	0	0	0	0	0	0	0	Ensembl	2674	natural antisense	NM_153708	NM_153708	RTP1	+	186915273	186919253
ENST00000356328	SNX29P2	ENSG00000198106	lincRNA	+	chr16:29262828-30215631	952803	5.16312e-103	0.0730742	2.38972e-242	0	2.06713	3.0461e-266	3.24867e-135	0.0722709	3.72911e-218	2.76676	5.04616e-102	0.7227	2.40158e-241	0	20.3605	3.02084e-265	3.23985e-134	0.713735	3.70564e-217	27.3801	Ensembl	1209	intergenic
ENST00000356499	RP11-323J4.1	ENSG00000214559	antisense	-	chr4:99172838-99365012	192174	0	0	0	0	0	0	0	0	0	0	0	0	0	0	0	0	0	0	0	0	Ensembl	397	natural antisense	ENST00000508213	ENST00000508213	RAP1GDS1	+	99182601	99313160
ENST00000356499	RP11-323J4.1	ENSG00000214559	antisense	-	chr4:99172838-99365012	192174	0	0	0	0	0	0	0	0	0	0	0	0	0	0	0	0	0	0	0	0	Ensembl	397	natural antisense	ENST00000509011	ENST00000509011	RAP1GDS1	+	99182534	99313231
ENST00000356499	RP11-323J4.1	ENSG00000214559	antisense	-	chr4:99172838-99365012	192174	0	0	0	0	0	0	0	0	0	0	0	0	0	0	0	0	0	0	0	0	Ensembl	397	natural antisense	ENST00000511212	ENST00000511212	RAP1GDS1	+	99182636	99313192
ENST00000356499	RP11-323J4.1	ENSG00000214559	antisense	-	chr4:99172838-99365012	192174	0	0	0	0	0	0	0	0	0	0	0	0	0	0	0	0	0	0	0	0	Ensembl	397	natural antisense	ENST00000514122	ENST00000514122	RAP1GDS1	+	99182611	99325737
ENST00000356499	RP11-323J4.1	ENSG00000214559	antisense	-	chr4:99172838-99365012	192174	0	0	0	0	0	0	0	0	0	0	0	0	0	0	0	0	0	0	0	0	Ensembl	397	natural antisense	NM_001100426	NM_001100426	RAP1GDS1	+	99182526	99365012
ENST00000356499	RP11-323J4.1	ENSG00000214559	antisense	-	chr4:99172838-99365012	192174	0	0	0	0	0	0	0	0	0	0	0	0	0	0	0	0	0	0	0	0	Ensembl	397	natural antisense	NM_001100427	NM_001100427	RAP1GDS1	+	99182526	99365012
ENST00000356499	RP11-323J4.1	ENSG00000214559	antisense	-	chr4:99172838-99365012	192174	0	0	0	0	0	0	0	0	0	0	0	0	0	0	0	0	0	0	0	0	Ensembl	397	natural antisense	NM_001100428	NM_001100428	RAP1GDS1	+	99182526	99365012
ENST00000356499	RP11-323J4.1	ENSG00000214559	antisense	-	chr4:99172838-99365012	192174	0	0	0	0	0	0	0	0	0	0	0	0	0	0	0	0	0	0	0	0	Ensembl	397	natural antisense	NM_001100429	NM_001100429	RAP1GDS1	+	99182526	99365012
ENST00000356499	RP11-323J4.1	ENSG00000214559	antisense	-	chr4:99172838-99365012	192174	0	0	0	0	0	0	0	0	0	0	0	0	0	0	0	0	0	0	0	0	Ensembl	397	natural antisense	NM_001100430	NM_001100430	RAP1GDS1	+	99182526	99365012
ENST00000356499	RP11-323J4.1	ENSG00000214559	antisense	-	chr4:99172838-99365012	192174	0	0	0	0	0	0	0	0	0	0	0	0	0	0	0	0	0	0	0	0	Ensembl	397	natural antisense	NM_021159	NM_021159	RAP1GDS1	+	99182526	99365012
ENST00000356672	AC025165.8	ENSG00000224713	antisense	-	chr12:58003962-58027138	23176	0	0	0	0	0	0	0	0	0	0	0	0	0	0	0	0	0	0	0	0	Ensembl	2355	natural antisense	NM_001111270	NM_001111270	ARHGEF25	+	58003962	58011028
ENST00000356672	AC025165.8	ENSG00000224713	antisense	-	chr12:58003962-58027138	23176	0	0	0	0	0	0	0	0	0	0	0	0	0	0	0	0	0	0	0	0	Ensembl	2355	natural antisense	NM_182947	NM_182947	ARHGEF25	+	58005217	58011028
ENST00000356684	FLVCR1-AS1	ENSG00000198468	lincRNA	-	chr1:213025449-213031430	5981	0.629475	0.168696	0	0	0.216158	0.0497418	1.22807e-81	1.82033e-141	0.292273	0	13.9738	3.76453	0	0	4.81496	1.11136	2.75068e-80	4.0596e-140	6.53599	0	Ensembl	2525	bidirectional	ENST00000419102	ENST00000419102	FLVCR1	+	213032257	213068676
ENST00000356684	FLVCR1-AS1	ENSG00000198468	lincRNA	-	chr1:213025449-213031430	5981	0.629475	0.168696	0	0	0.216158	0.0497418	1.22807e-81	1.82033e-141	0.292273	0	13.9738	3.76453	0	0	4.81496	1.11136	2.75068e-80	4.0596e-140	6.53599	0	Ensembl	2525	bidirectional	NM_014053	NM_014053	FLVCR1	+	213031596	213072705
ENST00000356911	CSAG3	ENSG00000197463	antisense	-	chrX:151876742-151883038	6296	0	0	0	0	0	0	0	0	0	0	0	0	0	0	0	0	0	0	0	0	Ensembl	847	exon sense-overlapping	NM_001129826_1	NM_001129826	CSAG3	-	151876742	151877747
ENST00000356911	CSAG3	ENSG00000197463	antisense	-	chrX:151876742-151883038	6296	0	0	0	0	0	0	0	0	0	0	0	0	0	0	0	0	0	0	0	0	Ensembl	847	exon sense-overlapping	NM_001129828_1	NM_001129828	CSAG3	-	151876742	151877747
ENST00000357045	AC073834.3	ENSG00000237655	antisense	+	chr2:178467816-178483694	15878	0	0	0	0	0	0	0	0	0	0	0	0	0	0	0	0	0	0	0	0	Ensembl	590	natural antisense	ENST00000355689	ENST00000355689	TTC30A	-	178477719	178483694
ENST00000357045	AC073834.3	ENSG00000237655	antisense	+	chr2:178467816-178483694	15878	0	0	0	0	0	0	0	0	0	0	0	0	0	0	0	0	0	0	0	0	Ensembl	590	natural antisense	NM_152275	NM_152275	TTC30A	-	178479025	178483694
ENST00000357046	NBPF5P	ENSG00000243967	processed_transcript	+	chr1:108803817-109013624	209807	0	0	0	0	0	0	0	0	0	0	0	0	0	0	0	0	0	0	0	0	Ensembl	1606	exon sense-overlapping	ENST00000294652	ENST00000294652	NBPF6	+	108918420	109013624
ENST00000357046	NBPF5P	ENSG00000243967	processed_transcript	+	chr1:108803817-109013624	209807	0	0	0	0	0	0	0	0	0	0	0	0	0	0	0	0	0	0	0	0	Ensembl	1606	exon sense-overlapping	ENST00000444143	ENST00000444143	NBPF6	+	108918420	109013624
ENST00000357168	TCL6	ENSG00000187621	processed_transcript	+	chr14:96116834-96158980	42146	0	0	0	0	0	0.0982452	0.419901	0	1.43088e-30	6.44581e-29	0	0	0	0	0	1.65147	7.08183	0	2.40812e-29	1.08217e-27	Ensembl	1939	intergenic
ENST00000357401	AP001597.1	ENSG00000197934	antisense	+	chr21:27750870-27945603	194733	0	0	0	0	0.0417806	0	0	0	0	0	0	0	0	0	1.28058	0	0	0	0	0	Ensembl	3412	intronic antisense	ENST00000400043	ENST00000400043	CYYR1	-	27850289	27945495
ENST00000357401	AP001597.1	ENSG00000197934	antisense	+	chr21:27750870-27945603	194733	0	0	0	0	0.0417806	0	0	0	0	0	0	0	0	0	1.28058	0	0	0	0	0	Ensembl	3412	intronic antisense	ENST00000435845	ENST00000435845	CYYR1	-	27840486	27945603
ENST00000357401	AP001597.1	ENSG00000197934	antisense	+	chr21:27750870-27945603	194733	0	0	0	0	0.0417806	0	0	0	0	0	0	0	0	0	1.28058	0	0	0	0	0	Ensembl	3412	intronic antisense	NM_052954	NM_052954	CYYR1	-	27838527	27945581
ENST00000357591	CTBP1-AS2	ENSG00000196810	antisense	+	chr4:1203907-1282079	78172	0.0822219	1.7993	4.23573	0	2.00231e-13	3.17302	2.89272	0.0322176	6.28184e-24	3.98014	0.572245	12.7323	30.6495	0	1.40881e-12	22.5391	20.7094	0.227525	4.47479e-23	28.1888	Ensembl	911	bidirectional	ENST00000506180	ENST00000506180	CTBP1	-	1209962	1243741
ENST00000357591	CTBP1-AS2	ENSG00000196810	antisense	+	chr4:1203907-1282079	78172	0.0822219	1.7993	4.23573	0	2.00231e-13	3.17302	2.89272	0.0322176	6.28184e-24	3.98014	0.572245	12.7323	30.6495	0	1.40881e-12	22.5391	20.7094	0.227525	4.47479e-23	28.1888	Ensembl	911	bidirectional	ENST00000515399	ENST00000515399	CTBP1	-	1219147	1243719
ENST00000357671	ARID4B-IT1	ENSG00000232686	sense_intronic	-	chr1:235294497-235507847	213350	0	0.330625	0	0	0	0	0	2.95075	2.63525	0	0	0.941133	0	0	0	0	0	8.3575	7.62532	0	Ensembl	463	intron sense-overlapping	NM_001206794	NM_001206794	ARID4B	-	235330209	235490802
ENST00000357671	ARID4B-IT1	ENSG00000232686	sense_intronic	-	chr1:235294497-235507847	213350	0	0.330625	0	0	0	0	0	2.95075	2.63525	0	0	0.941133	0	0	0	0	0	8.3575	7.62532	0	Ensembl	463	intron sense-overlapping	NM_016374	NM_016374	ARID4B	-	235330209	235491532
ENST00000357671	ARID4B-IT1	ENSG00000232686	sense_intronic	-	chr1:235294497-235507847	213350	0	0.330625	0	0	0	0	0	2.95075	2.63525	0	0	0.941133	0	0	0	0	0	8.3575	7.62532	0	Ensembl	463	intron sense-overlapping	NM_031371	NM_031371	ARID4B	-	235330209	235491532
ENST00000357876	RP5-857K21.3	ENSG00000239664	lincRNA	-	chr1:521368-532878	11510	0	0	0	0	0	0	0	0	0	0	0	0	0	0	0	0	0	0	0	0	Ensembl	498	intergenic
ENST00000358073	RP11-46A10.5	ENSG00000243155	antisense	-	chr1:180882289-180992047	109758	0.288866	0.390315	0.286789	1.14971	0.412571	1.08082	0.539785	0.0753382	0.800892	0.205754	6.13708	8.33787	6.17215	24.6963	8.79666	23.1176	11.5756	1.6083	17.1463	4.39656	Ensembl	2424	exon sense-overlapping	NM_001286210	NM_001286210	STX6	-	180941849	180992257
ENST00000358073	RP11-46A10.5	ENSG00000243155	antisense	-	chr1:180882289-180992047	109758	0.288866	0.390315	0.286789	1.14971	0.412571	1.08082	0.539785	0.0753382	0.800892	0.205754	6.13708	8.33787	6.17215	24.6963	8.79666	23.1176	11.5756	1.6083	17.1463	4.39656	Ensembl	2424	exon sense-overlapping	NM_005819	NM_005819	STX6	-	180941849	180992257
ENST00000358073	RP11-46A10.5	ENSG00000243155	antisense	-	chr1:180882289-180992047	109758	0.288866	0.390315	0.286789	1.14971	0.412571	1.08082	0.539785	0.0753382	0.800892	0.205754	6.13708	8.33787	6.17215	24.6963	8.79666	23.1176	11.5756	1.6083	17.1463	4.39656	Ensembl	2424	intronic antisense	ENST00000457152	ENST00000457152	AL162431.1	+	180941694	180949868
ENST00000358073	RP11-46A10.5	ENSG00000243155	antisense	-	chr1:180882289-180992047	109758	0.288866	0.390315	0.286789	1.14971	0.412571	1.08082	0.539785	0.0753382	0.800892	0.205754	6.13708	8.33787	6.17215	24.6963	8.79666	23.1176	11.5756	1.6083	17.1463	4.39656	Ensembl	2424	natural antisense	ENST00000367587	ENST00000367587	KIAA1614	+	180897282	180915238
ENST00000358073	RP11-46A10.5	ENSG00000243155	antisense	-	chr1:180882289-180992047	109758	0.288866	0.390315	0.286789	1.14971	0.412571	1.08082	0.539785	0.0753382	0.800892	0.205754	6.13708	8.33787	6.17215	24.6963	8.79666	23.1176	11.5756	1.6083	17.1463	4.39656	Ensembl	2424	natural antisense	NM_020950	NM_020950	KIAA1614	+	180882312	180915239
ENST00000358234	CTC-301O7.4	ENSG00000197813	lincRNA	-	chr19:49834873-49891338	56465	8.53291e-32	3.28279e-53	1.20472e-12	0	7.54455e-14	5.28718e-38	1.41269	3.5152e-12	2.21634	0	3.21553e-31	1.27532e-52	4.87256e-12	0	2.90053e-13	2.06834e-37	5.60527	1.36065e-11	8.71465	0	Ensembl	573	intronic antisense	ENST00000594743	ENST00000594743	CD37	+	49840471	49843284
ENST00000358234	CTC-301O7.4	ENSG00000197813	lincRNA	-	chr19:49834873-49891338	56465	8.53291e-32	3.28279e-53	1.20472e-12	0	7.54455e-14	5.28718e-38	1.41269	3.5152e-12	2.21634	0	3.21553e-31	1.27532e-52	4.87256e-12	0	2.90053e-13	2.06834e-37	5.60527	1.36065e-11	8.71465	0	Ensembl	573	intronic antisense	ENST00000595660	ENST00000595660	CD37	+	49838720	49840474
ENST00000358234	CTC-301O7.4	ENSG00000197813	lincRNA	-	chr19:49834873-49891338	56465	8.53291e-32	3.28279e-53	1.20472e-12	0	7.54455e-14	5.28718e-38	1.41269	3.5152e-12	2.21634	0	3.21553e-31	1.27532e-52	4.87256e-12	0	2.90053e-13	2.06834e-37	5.60527	1.36065e-11	8.71465	0	Ensembl	573	intronic antisense	ENST00000597602	ENST00000597602	CD37	+	49838713	49840420
ENST00000358234	CTC-301O7.4	ENSG00000197813	lincRNA	-	chr19:49834873-49891338	56465	8.53291e-32	3.28279e-53	1.20472e-12	0	7.54455e-14	5.28718e-38	1.41269	3.5152e-12	2.21634	0	3.21553e-31	1.27532e-52	4.87256e-12	0	2.90053e-13	2.06834e-37	5.60527	1.36065e-11	8.71465	0	Ensembl	573	intronic antisense	ENST00000598095	ENST00000598095	CD37	+	49838652	49843389
ENST00000358234	CTC-301O7.4	ENSG00000197813	lincRNA	-	chr19:49834873-49891338	56465	8.53291e-32	3.28279e-53	1.20472e-12	0	7.54455e-14	5.28718e-38	1.41269	3.5152e-12	2.21634	0	3.21553e-31	1.27532e-52	4.87256e-12	0	2.90053e-13	2.06834e-37	5.60527	1.36065e-11	8.71465	0	Ensembl	573	natural antisense	ENST00000535669	ENST00000535669	CD37	+	49838683	49843462
ENST00000358234	CTC-301O7.4	ENSG00000197813	lincRNA	-	chr19:49834873-49891338	56465	8.53291e-32	3.28279e-53	1.20472e-12	0	7.54455e-14	5.28718e-38	1.41269	3.5152e-12	2.21634	0	3.21553e-31	1.27532e-52	4.87256e-12	0	2.90053e-13	2.06834e-37	5.60527	1.36065e-11	8.71465	0	Ensembl	573	natural antisense	NM_001040031	NM_001040031	CD37	+	49838676	49843861
ENST00000358234	CTC-301O7.4	ENSG00000197813	lincRNA	-	chr19:49834873-49891338	56465	8.53291e-32	3.28279e-53	1.20472e-12	0	7.54455e-14	5.28718e-38	1.41269	3.5152e-12	2.21634	0	3.21553e-31	1.27532e-52	4.87256e-12	0	2.90053e-13	2.06834e-37	5.60527	1.36065e-11	8.71465	0	Ensembl	573	natural antisense	NM_001774	NM_001774	CD37	+	49838676	49843861
ENST00000358393	LINC00176	ENSG00000196421	lincRNA	+	chr20:62571181-62680994	109813	3.60818e-20	0	0	1.06021e-48	0.348145	7.81859e-09	1.14402e-14	0	0	0.407022	4.402e-19	0	0	1.31838e-47	4.27389	9.651e-08	1.41852e-13	0	0	5.01559	Ensembl	1466	intronic antisense	ENST00000217130	ENST00000217130	ZNF512B	-	62588054	62669938
ENST00000358393	LINC00176	ENSG00000196421	lincRNA	+	chr20:62571181-62680994	109813	3.60818e-20	0	0	1.06021e-48	0.348145	7.81859e-09	1.14402e-14	0	0	0.407022	4.402e-19	0	0	1.31838e-47	4.27389	9.651e-08	1.41852e-13	0	0	5.01559	Ensembl	1466	intronic antisense	ENST00000450537	ENST00000450537	ZNF512B	-	62588054	62680113
ENST00000358469	CTB-25J19.1	ENSG00000196589	lincRNA	-	chr19:7019310-7021442	2132	0	0	0	0	0	0	0	0	0	0	0	0	0	0	0	0	0	0	0	0	Ensembl	510	intergenic
ENST00000358533	RP11-206L10.9	ENSG00000237491	lincRNA	+	chr1:714149-755214	41065	1.72703e-27	4.51551e-26	0	0	0	1.75372e-179	1.35935e-72	1.26769e-198	1.24913e-140	0	1.66344e-26	4.40186e-25	0	0	0	1.71434e-178	1.33641e-71	1.234e-197	1.22358e-139	0	Ensembl	1194	intergenic
ENST00000358772	NPSR1-AS1	ENSG00000197085	processed_transcript	-	chr7:34386123-34917944	531821	2.95295e-13	0	0	0	0	0	0	0	0	0	1.04866e-12	0	0	0	0	0	0	0	0	0	Ensembl	550	intron sense-overlapping	ENST00000399077	ENST00000399077	AC005493.1	-	34685708	34699772
ENST00000358772	NPSR1-AS1	ENSG00000197085	processed_transcript	-	chr7:34386123-34917944	531821	2.95295e-13	0	0	0	0	0	0	0	0	0	1.04866e-12	0	0	0	0	0	0	0	0	0	Ensembl	550	intronic antisense	ENST00000381542	ENST00000381542	NPSR1	+	34697896	34889590
ENST00000358772	NPSR1-AS1	ENSG00000197085	processed_transcript	-	chr7:34386123-34917944	531821	2.95295e-13	0	0	0	0	0	0	0	0	0	1.04866e-12	0	0	0	0	0	0	0	0	0	Ensembl	550	intronic antisense	ENST00000381553	ENST00000381553	NPSR1	+	34697850	34819452
ENST00000358772	NPSR1-AS1	ENSG00000197085	processed_transcript	-	chr7:34386123-34917944	531821	2.95295e-13	0	0	0	0	0	0	0	0	0	1.04866e-12	0	0	0	0	0	0	0	0	0	Ensembl	550	intronic antisense	ENST00000465305	ENST00000465305	NPSR1	+	34697896	34725768
ENST00000358772	NPSR1-AS1	ENSG00000197085	processed_transcript	-	chr7:34386123-34917944	531821	2.95295e-13	0	0	0	0	0	0	0	0	0	1.04866e-12	0	0	0	0	0	0	0	0	0	Ensembl	550	intronic antisense	ENST00000531252	ENST00000531252	NPSR1	+	34697896	34917944
ENST00000358772	NPSR1-AS1	ENSG00000197085	processed_transcript	-	chr7:34386123-34917944	531821	2.95295e-13	0	0	0	0	0	0	0	0	0	1.04866e-12	0	0	0	0	0	0	0	0	0	Ensembl	550	intronic antisense	NM_001300935	NM_001300935	NPSR1	+	34697850	34889590
ENST00000358772	NPSR1-AS1	ENSG00000197085	processed_transcript	-	chr7:34386123-34917944	531821	2.95295e-13	0	0	0	0	0	0	0	0	0	1.04866e-12	0	0	0	0	0	0	0	0	0	Ensembl	550	intronic antisense	NM_207172	NM_207172	NPSR1	+	34697896	34889590
ENST00000358772	NPSR1-AS1	ENSG00000197085	processed_transcript	-	chr7:34386123-34917944	531821	2.95295e-13	0	0	0	0	0	0	0	0	0	1.04866e-12	0	0	0	0	0	0	0	0	0	Ensembl	550	intronic antisense	NM_207173	NM_207173	NPSR1	+	34697896	34917944
ENST00000359074	SNHG11	ENSG00000174365	processed_transcript	+	chr20:37075220-37079564	4344	2.8793e-15	1.12315e-25	2.12549e-61	0.720798	7.10482e-13	2.45974e-33	1.15005e-32	0.000671432	2.21278e-75	8.29774e-37	2.33016e-14	9.22022e-25	1.77882e-60	6.00268	5.80389e-12	2.02594e-32	9.53642e-32	0.0055025	1.82696e-74	6.81694e-36	Ensembl	1031	intergenic
ENST00000359253	LINC00521	ENSG00000175699	processed_transcript	+	chr14:94463615-94478040	14425	0	0	0	0	0	0	0	0	0	0	0	0	0	0	0	0	0	0	0	0	Ensembl	1275	intergenic
ENST00000359454	LINC00238	ENSG00000196553	processed_transcript	+	chr14:66679527-67648520	968993	0	0	0	0	0	0	0	0	0	0	0	0	0	0	0	0	0	0	0	0	Ensembl	1083	intergenic
ENST00000359491	RP11-544I20.2	ENSG00000214770	antisense	-	chr14:64319682-64805317	485635	0.290931	0.256327	0	0	0.262305	0.00541645	0	6.7084e-138	0.739353	0.92589	4.23886	3.76453	0	0	3.84175	0.0796953	0	9.8428e-137	10.8933	13.6037	Ensembl	1717	exon sense-overlapping	NM_001291712	NM_001291712	ESR2	-	64693429	64805268
ENST00000359491	RP11-544I20.2	ENSG00000214770	antisense	-	chr14:64319682-64805317	485635	0.290931	0.256327	0	0	0.262305	0.00541645	0	6.7084e-138	0.739353	0.92589	4.23886	3.76453	0	0	3.84175	0.0796953	0	9.8428e-137	10.8933	13.6037	Ensembl	1717	exon sense-overlapping	NM_001291723	NM_001291723	ESR2	-	64693750	64805268
ENST00000359760	MLLT4-AS1	ENSG00000198221	processed_transcript	-	chr6:168224555-168227389	2834	0.199542	0.384024	0	0.282145	0.196355	0.676887	0.601846	0.39038	0.0613468	0	3.88892	7.52907	0	5.56509	3.84175	13.2892	11.8495	7.64817	1.20564	0	Ensembl	2238	bidirectional	ENST00000344191	ENST00000344191	MLLT4	+	168227640	168363341
ENST00000359760	MLLT4-AS1	ENSG00000198221	processed_transcript	-	chr6:168224555-168227389	2834	0.199542	0.384024	0	0.282145	0.196355	0.676887	0.601846	0.39038	0.0613468	0	3.88892	7.52907	0	5.56509	3.84175	13.2892	11.8495	7.64817	1.20564	0	Ensembl	2238	bidirectional	ENST00000351017	ENST00000351017	MLLT4	+	168227640	168370770
ENST00000359760	MLLT4-AS1	ENSG00000198221	processed_transcript	-	chr6:168224555-168227389	2834	0.199542	0.384024	0	0.282145	0.196355	0.676887	0.601846	0.39038	0.0613468	0	3.88892	7.52907	0	5.56509	3.84175	13.2892	11.8495	7.64817	1.20564	0	Ensembl	2238	bidirectional	ENST00000366806	ENST00000366806	MLLT4	+	168227670	168372702
ENST00000359760	MLLT4-AS1	ENSG00000198221	processed_transcript	-	chr6:168224555-168227389	2834	0.199542	0.384024	0	0.282145	0.196355	0.676887	0.601846	0.39038	0.0613468	0	3.88892	7.52907	0	5.56509	3.84175	13.2892	11.8495	7.64817	1.20564	0	Ensembl	2238	bidirectional	ENST00000392112	ENST00000392112	MLLT4	+	168227670	168372702
ENST00000359760	MLLT4-AS1	ENSG00000198221	processed_transcript	-	chr6:168224555-168227389	2834	0.199542	0.384024	0	0.282145	0.196355	0.676887	0.601846	0.39038	0.0613468	0	3.88892	7.52907	0	5.56509	3.84175	13.2892	11.8495	7.64817	1.20564	0	Ensembl	2238	bidirectional	ENST00000400822	ENST00000400822	MLLT4	+	168227812	168372703
ENST00000359760	MLLT4-AS1	ENSG00000198221	processed_transcript	-	chr6:168224555-168227389	2834	0.199542	0.384024	0	0.282145	0.196355	0.676887	0.601846	0.39038	0.0613468	0	3.88892	7.52907	0	5.56509	3.84175	13.2892	11.8495	7.64817	1.20564	0	Ensembl	2238	bidirectional	ENST00000400824	ENST00000400824	MLLT4	+	168227679	168276175
ENST00000359760	MLLT4-AS1	ENSG00000198221	processed_transcript	-	chr6:168224555-168227389	2834	0.199542	0.384024	0	0.282145	0.196355	0.676887	0.601846	0.39038	0.0613468	0	3.88892	7.52907	0	5.56509	3.84175	13.2892	11.8495	7.64817	1.20564	0	Ensembl	2238	bidirectional	ENST00000400825	ENST00000400825	MLLT4	+	168227601	168281052
ENST00000359760	MLLT4-AS1	ENSG00000198221	processed_transcript	-	chr6:168224555-168227389	2834	0.199542	0.384024	0	0.282145	0.196355	0.676887	0.601846	0.39038	0.0613468	0	3.88892	7.52907	0	5.56509	3.84175	13.2892	11.8495	7.64817	1.20564	0	Ensembl	2238	bidirectional	ENST00000447894	ENST00000447894	MLLT4	+	168227812	168370615
ENST00000359760	MLLT4-AS1	ENSG00000198221	processed_transcript	-	chr6:168224555-168227389	2834	0.199542	0.384024	0	0.282145	0.196355	0.676887	0.601846	0.39038	0.0613468	0	3.88892	7.52907	0	5.56509	3.84175	13.2892	11.8495	7.64817	1.20564	0	Ensembl	2238	bidirectional	NM_001040000	NM_001040000	MLLT4	+	168227670	168365793
ENST00000359760	MLLT4-AS1	ENSG00000198221	processed_transcript	-	chr6:168224555-168227389	2834	0.199542	0.384024	0	0.282145	0.196355	0.676887	0.601846	0.39038	0.0613468	0	3.88892	7.52907	0	5.56509	3.84175	13.2892	11.8495	7.64817	1.20564	0	Ensembl	2238	bidirectional	NM_001207008	NM_001207008	MLLT4	+	168227670	168372700
ENST00000359760	MLLT4-AS1	ENSG00000198221	processed_transcript	-	chr6:168224555-168227389	2834	0.199542	0.384024	0	0.282145	0.196355	0.676887	0.601846	0.39038	0.0613468	0	3.88892	7.52907	0	5.56509	3.84175	13.2892	11.8495	7.64817	1.20564	0	Ensembl	2238	bidirectional	NM_001291964	NM_001291964	MLLT4	+	168228314	168372700
ENST00000359823	AC106870.2	ENSG00000197644	antisense	+	chr2:29415639-30144432	728793	0	0	0	0	0	0	0	0	0	0	0	0	0	0	0	0	0	0	0	0	Ensembl	200	intronic antisense	ENST00000431873	ENST00000431873	ALK	-	29416089	30143525
ENST00000359823	AC106870.2	ENSG00000197644	antisense	+	chr2:29415639-30144432	728793	0	0	0	0	0	0	0	0	0	0	0	0	0	0	0	0	0	0	0	0	Ensembl	200	intronic antisense	NM_004304	NM_004304	ALK	-	29415639	30144477
ENST00000359838	RP3-337D23.3	ENSG00000196634	lincRNA	+	chr6:147162524-147706866	544342	0	0	0	0	0	0	0	0	0	0	0	0	0	0	0	0	0	0	0	0	Ensembl	453	intergenic
ENST00000359859	TMEM191A	ENSG00000226287	processed_transcript	+	chr22:21055219-21058894	3675	0	0	0	0	0	0	0	0	0	0	0	0	0	0	0	0	0	0	0	0	Ensembl	736	intergenic
ENST00000359888	RP11-192P3.5	ENSG00000196960	antisense	-	chr10:31476811-31818742	341931	0	0	0	0	0	0	0	0	0	0	0	0	0	0	0	0	0	0	0	0	Ensembl	2582	intronic antisense	ENST00000424869	ENST00000424869	ZEB1	+	31608144	31809128
ENST00000359888	RP11-192P3.5	ENSG00000196960	antisense	-	chr10:31476811-31818742	341931	0	0	0	0	0	0	0	0	0	0	0	0	0	0	0	0	0	0	0	0	Ensembl	2582	intronic antisense	ENST00000558440	ENST00000558440	ZEB1	+	31608141	31809349
ENST00000359888	RP11-192P3.5	ENSG00000196960	antisense	-	chr10:31476811-31818742	341931	0	0	0	0	0	0	0	0	0	0	0	0	0	0	0	0	0	0	0	0	Ensembl	2582	intronic antisense	ENST00000559476	ENST00000559476	ZEB1	+	31610080	31809142
ENST00000359888	RP11-192P3.5	ENSG00000196960	antisense	-	chr10:31476811-31818742	341931	0	0	0	0	0	0	0	0	0	0	0	0	0	0	0	0	0	0	0	0	Ensembl	2582	intronic antisense	ENST00000561212	ENST00000561212	ZEB1	+	31609054	31809739
ENST00000359888	RP11-192P3.5	ENSG00000196960	antisense	-	chr10:31476811-31818742	341931	0	0	0	0	0	0	0	0	0	0	0	0	0	0	0	0	0	0	0	0	Ensembl	2582	intronic antisense	NM_001128128	NM_001128128	ZEB1	+	31610063	31818742
ENST00000359888	RP11-192P3.5	ENSG00000196960	antisense	-	chr10:31476811-31818742	341931	0	0	0	0	0	0	0	0	0	0	0	0	0	0	0	0	0	0	0	0	Ensembl	2582	intronic antisense	NM_001174093	NM_001174093	ZEB1	+	31608100	31818742
ENST00000359888	RP11-192P3.5	ENSG00000196960	antisense	-	chr10:31476811-31818742	341931	0	0	0	0	0	0	0	0	0	0	0	0	0	0	0	0	0	0	0	0	Ensembl	2582	intronic antisense	NM_001174094	NM_001174094	ZEB1	+	31610063	31818742
ENST00000359888	RP11-192P3.5	ENSG00000196960	antisense	-	chr10:31476811-31818742	341931	0	0	0	0	0	0	0	0	0	0	0	0	0	0	0	0	0	0	0	0	Ensembl	2582	intronic antisense	NM_001174095	NM_001174095	ZEB1	+	31608100	31818742
ENST00000359888	RP11-192P3.5	ENSG00000196960	antisense	-	chr10:31476811-31818742	341931	0	0	0	0	0	0	0	0	0	0	0	0	0	0	0	0	0	0	0	0	Ensembl	2582	intronic antisense	NM_001174096	NM_001174096	ZEB1	+	31608100	31818742
ENST00000359888	RP11-192P3.5	ENSG00000196960	antisense	-	chr10:31476811-31818742	341931	0	0	0	0	0	0	0	0	0	0	0	0	0	0	0	0	0	0	0	0	Ensembl	2582	intronic antisense	NM_030751	NM_030751	ZEB1	+	31608100	31818742
ENST00000359906	SERHL	ENSG00000172250	processed_transcript	+	chr22:42896584-42915808	19224	5.80085e-17	0	0	0	0.114908	0.342195	0	0	0	3.74353e-35	6.41981e-16	0	0	0	1.28044	3.83622	0	0	0	4.18887e-34	Ensembl	1346	natural antisense	NM_015703	NM_015703	RRP7A	-	42904340	42915829
ENST00000359941	TP53TG1	ENSG00000182165	lincRNA	-	chr7:86954540-86974831	20291	1.02692	6.21753e-05	0	0	3.99838e-05	0.265669	1.28005e-06	1.4814	6.75004e-06	1.748	6.60416	0.000407093	0	0	0.000260181	1.74668	8.48727e-06	9.67858	4.4514e-05	11.4557	Ensembl	855	bidirectional	ENST00000442291	ENST00000442291	CROT	+	86975650	87027790
ENST00000359941	TP53TG1	ENSG00000182165	lincRNA	-	chr7:86954540-86974831	20291	1.02692	6.21753e-05	0	0	3.99838e-05	0.265669	1.28005e-06	1.4814	6.75004e-06	1.748	6.60416	0.000407093	0	0	0.000260181	1.74668	8.48727e-06	9.67858	4.4514e-05	11.4557	Ensembl	855	bidirectional	NM_001143935	NM_001143935	CROT	+	86974950	87029112
ENST00000359941	TP53TG1	ENSG00000182165	lincRNA	-	chr7:86954540-86974831	20291	1.02692	6.21753e-05	0	0	3.99838e-05	0.265669	1.28005e-06	1.4814	6.75004e-06	1.748	6.60416	0.000407093	0	0	0.000260181	1.74668	8.48727e-06	9.67858	4.4514e-05	11.4557	Ensembl	855	bidirectional	NM_001243745	NM_001243745	CROT	+	86974950	86989425
ENST00000359941	TP53TG1	ENSG00000182165	lincRNA	-	chr7:86954540-86974831	20291	1.02692	6.21753e-05	0	0	3.99838e-05	0.265669	1.28005e-06	1.4814	6.75004e-06	1.748	6.60416	0.000407093	0	0	0.000260181	1.74668	8.48727e-06	9.67858	4.4514e-05	11.4557	Ensembl	855	bidirectional	NM_021151	NM_021151	CROT	+	86974950	87029112
ENST00000360083	AC079610.2	ENSG00000196096	lincRNA	-	chr2:214141275-214148929	7654	0.0578116	0	0	0	0	0	0	0	0	0	0.847772	0	0	0	0	0	0	0	0	0	Ensembl	1727	exon sense-overlapping	NM_001242575	NM_001242575	LOC100130451	-	214141276	214148929
ENST00000360166	RAMP2-AS1	ENSG00000197291	lincRNA	-	chr17:40905931-40915060	9129	0	0	0.316556	0	1.96951e-08	0.521378	0.0675517	5.17087e-06	8.94533e-34	1.07728e-74	0	0	4.58307	0	2.81204e-07	7.47934	0.97282	7.39646e-05	1.28503e-32	1.54313e-73	Ensembl	1678	natural antisense	ENST00000588928	ENST00000588928	RAMP2	+	40912822	40914716
ENST00000360166	RAMP2-AS1	ENSG00000197291	lincRNA	-	chr17:40905931-40915060	9129	0	0	0.316556	0	1.96951e-08	0.521378	0.0675517	5.17087e-06	8.94533e-34	1.07728e-74	0	0	4.58307	0	2.81204e-07	7.47934	0.97282	7.39646e-05	1.28503e-32	1.54313e-73	Ensembl	1678	natural antisense	ENST00000589683	ENST00000589683	RAMP2	+	40912792	40915059
ENST00000360166	RAMP2-AS1	ENSG00000197291	lincRNA	-	chr17:40905931-40915060	9129	0	0	0.316556	0	1.96951e-08	0.521378	0.0675517	5.17087e-06	8.94533e-34	1.07728e-74	0	0	4.58307	0	2.81204e-07	7.47934	0.97282	7.39646e-05	1.28503e-32	1.54313e-73	Ensembl	1678	natural antisense	NM_005854	NM_005854	RAMP2	+	40913211	40915060
ENST00000360485	RP11-81H14.2	ENSG00000251301	lincRNA	-	chr12:68726667-68845443	118776	0	5.22395e-06	0	0	0.000119619	5.29148e-05	0	0	0	0	0	1.52645e-05	0	0	0.000344721	0.000156045	0	0	0	0	Ensembl	471	intergenic
ENST00000360528	RP11-168J19.2	ENSG00000198671	lincRNA	+	chr12:65411247-65413586	2339	0	0	0	0	0	0	0	0	0	0	0	0	0	0	0	0	0	0	0	0	Ensembl	600	intergenic
ENST00000360785	C20orf203	ENSG00000198547	lincRNA	-	chr20:31219427-31261743	42316	0	0	0	0	0	0.0437871	0.0639235	0	0	0.130949	0	0	0	0	0	1.91558	2.80006	0	0	5.72593	Ensembl	4792	exon sense-overlapping	NM_182584	NM_182584	C20orf203	-	31219426	31239783
ENST00000360899	LINC00523	ENSG00000196273	lincRNA	+	chr14:101123586-101146221	22635	0	0	0	0	0	0	0	0	0	0	0	0	0	0	0	0	0	0	0	0	Ensembl	1627	intergenic
ENST00000360902	AC004893.11	ENSG00000242687	antisense	+	chr7:98475555-98741723	266168	1.78233	1.63229	1.02108	1.34243	2.182	2.91618	2.86593	1.97614	2.74064	3.74806	54.2574	49.8801	31.3654	41.1817	66.5903	89.1926	87.8159	60.3597	83.8786	114.558	Ensembl	3398	exon sense-overlapping	ENST00000446306	ENST00000446306	TRRAP	+	98478712	98610862
ENST00000360902	AC004893.11	ENSG00000242687	antisense	+	chr7:98475555-98741723	266168	1.78233	1.63229	1.02108	1.34243	2.182	2.91618	2.86593	1.97614	2.74064	3.74806	54.2574	49.8801	31.3654	41.1817	66.5903	89.1926	87.8159	60.3597	83.8786	114.558	Ensembl	3398	exon sense-overlapping	ENST00000456197	ENST00000456197	TRRAP	+	98498302	98610866
ENST00000360902	AC004893.11	ENSG00000242687	antisense	+	chr7:98475555-98741723	266168	1.78233	1.63229	1.02108	1.34243	2.182	2.91618	2.86593	1.97614	2.74064	3.74806	54.2574	49.8801	31.3654	41.1817	66.5903	89.1926	87.8159	60.3597	83.8786	114.558	Ensembl	3398	exon sense-overlapping	NM_001244580	NM_001244580	TRRAP	+	98476112	98610866
ENST00000360902	AC004893.11	ENSG00000242687	antisense	+	chr7:98475555-98741723	266168	1.78233	1.63229	1.02108	1.34243	2.182	2.91618	2.86593	1.97614	2.74064	3.74806	54.2574	49.8801	31.3654	41.1817	66.5903	89.1926	87.8159	60.3597	83.8786	114.558	Ensembl	3398	exon sense-overlapping	NM_003496	NM_003496	TRRAP	+	98476112	98610866
ENST00000360902	AC004893.11	ENSG00000242687	antisense	+	chr7:98475555-98741723	266168	1.78233	1.63229	1.02108	1.34243	2.182	2.91618	2.86593	1.97614	2.74064	3.74806	54.2574	49.8801	31.3654	41.1817	66.5903	89.1926	87.8159	60.3597	83.8786	114.558	Ensembl	3398	natural antisense	NM_001199847	NM_001199847	SMURF1	-	98625057	98741743
ENST00000360902	AC004893.11	ENSG00000242687	antisense	+	chr7:98475555-98741723	266168	1.78233	1.63229	1.02108	1.34243	2.182	2.91618	2.86593	1.97614	2.74064	3.74806	54.2574	49.8801	31.3654	41.1817	66.5903	89.1926	87.8159	60.3597	83.8786	114.558	Ensembl	3398	natural antisense	NM_020429	NM_020429	SMURF1	-	98625057	98741743
ENST00000360902	AC004893.11	ENSG00000242687	antisense	+	chr7:98475555-98741723	266168	1.78233	1.63229	1.02108	1.34243	2.182	2.91618	2.86593	1.97614	2.74064	3.74806	54.2574	49.8801	31.3654	41.1817	66.5903	89.1926	87.8159	60.3597	83.8786	114.558	Ensembl	3398	natural antisense	NM_181349	NM_181349	SMURF1	-	98625057	98741743
ENST00000362058	CROCCP2	ENSG00000215908	lincRNA	-	chr1:16944750-16971178	26428	4.62705	4.09839	3.93278e-242	2.83788	2.37317	3.13909	1.19082	1.9453	2.34934	3.60219	81.0467	72.2643	6.99721e-241	50.3749	41.7487	55.4346	21.0957	34.2728	41.5351	63.5372	Ensembl	2029	intergenic
ENST00000362077	AP000320.7	ENSG00000272657	processed_transcript	+	chr21:35445523-35732332	286809	1.02961e-14	4.46077e-17	0	2.4384e-10	3.84007	4.06817e-06	8.68567e-54	2.60949e-78	7.8372e-153	1.8301e-17	4.54103e-14	2.01936e-16	0	1.13275e-09	17.2288	1.85266e-05	4.00395e-53	1.17761e-77	3.58477e-152	8.29594e-17	Ensembl	641	exon sense-overlapping	NM_006933	NM_006933	SLC5A3	+	35445822	35478561
ENST00000362077	AP000320.7	ENSG00000272657	processed_transcript	+	chr21:35445523-35732332	286809	1.02961e-14	4.46077e-17	0	2.4384e-10	3.84007	4.06817e-06	8.68567e-54	2.60949e-78	7.8372e-153	1.8301e-17	4.54103e-14	2.01936e-16	0	1.13275e-09	17.2288	1.85266e-05	4.00395e-53	1.17761e-77	3.58477e-152	8.29594e-17	Ensembl	641	exon sense-overlapping	NM_032476	NM_032476	MRPS6	+	35445822	35515334
ENST00000362111	MIR29A	ENSG00000226380	lincRNA	-	chr7:130538478-130618587	80109	0	0	0	0	0	0	0	0	0	0	0	0	0	0	0	0	0	0	0	0	Ensembl	86	intergenic
ENST00000362188	MIR302B	ENSG00000249532	antisense	-	chr4:113434671-113578748	144077	0	0	0	0	0	0	0	0	0	0	0	0	0	0	0	0	0	0	0	0	Ensembl	73	intronic antisense	ENST00000511529	ENST00000511529	LARP7	+	113568366	113575269
ENST00000362188	MIR302B	ENSG00000249532	antisense	-	chr4:113434671-113578748	144077	0	0	0	0	0	0	0	0	0	0	0	0	0	0	0	0	0	0	0	0	Ensembl	73	intronic antisense	ENST00000513553	ENST00000513553	LARP7	+	113558336	113574279
ENST00000362188	MIR302B	ENSG00000249532	antisense	-	chr4:113434671-113578748	144077	0	0	0	0	0	0	0	0	0	0	0	0	0	0	0	0	0	0	0	0	Ensembl	73	intronic antisense	NM_001267039	NM_001267039	LARP7	+	113558119	113578748
ENST00000362188	MIR302B	ENSG00000249532	antisense	-	chr4:113434671-113578748	144077	0	0	0	0	0	0	0	0	0	0	0	0	0	0	0	0	0	0	0	0	Ensembl	73	intronic antisense	NM_015454	NM_015454	LARP7	+	113558611	113578748
ENST00000362188	MIR302B	ENSG00000249532	antisense	-	chr4:113434671-113578748	144077	0	0	0	0	0	0	0	0	0	0	0	0	0	0	0	0	0	0	0	0	Ensembl	73	intronic antisense	NM_016648	NM_016648	LARP7	+	113558119	113578748
ENST00000362190	MIR22HG	ENSG00000186594	lincRNA	-	chr17:1614804-1641893	27089	0	0	0	0	0	0	0	0	0	0	0	0	0	0	0	0	0	0	0	0	Ensembl	95	intergenic
ENST00000362219	MIR202HG	ENSG00000166917	antisense	-	chr10:135059981-135061395	1414	0	0	0	0	0	0	0	0	0	0	0	0	0	0	0	0	0	0	0	0	Ensembl	110	intergenic
ENST00000362227	MIR503HG	ENSG00000223749	lincRNA	-	chrX:133677366-133680741	3375	0	0	0	0	0	0	0	0	0	0	0	0	0	0	0	0	0	0	0	0	Ensembl	98	intergenic
ENST00000362279	MIR17HG	ENSG00000215417	processed_transcript	+	chr13:92000073-92006833	6760	0	0	0	0	0	0	0	0	0	0	0	0	0	0	0	0	0	0	0	0	Ensembl	71	intergenic
ENST00000362310	MIR17HG	ENSG00000215417	processed_transcript	+	chr13:92000073-92006833	6760	0	0	0	0	0	0	0	0	0	0	0	0	0	0	0	0	0	0	0	0	Ensembl	92	intergenic
ENST00000362327	RN7SKP72	ENSG00000199197	misc_RNA	-	chr18:1254383-1408345	153962	0	0	0	0	0	0.758411	0	0	0	0	0	0	0	0	0	0.95906	0	0	0	0	Ensembl	292	intergenic
ENST00000362330	Y_RNA	ENSG00000199200	misc_RNA	-	chr10:34398487-35104253	705766	0	0	0	0	0	0	0	0	0	0	0	0	0	0	0	0	0	0	0	0	Ensembl	95	intron sense-overlapping	ENST00000374790	ENST00000374790	PARD3	-	34398488	35104249
ENST00000362330	Y_RNA	ENSG00000199200	misc_RNA	-	chr10:34398487-35104253	705766	0	0	0	0	0	0	0	0	0	0	0	0	0	0	0	0	0	0	0	0	Ensembl	95	intron sense-overlapping	NM_001184785	NM_001184785	PARD3	-	34398487	35104253
ENST00000362330	Y_RNA	ENSG00000199200	misc_RNA	-	chr10:34398487-35104253	705766	0	0	0	0	0	0	0	0	0	0	0	0	0	0	0	0	0	0	0	0	Ensembl	95	intron sense-overlapping	NM_001184786	NM_001184786	PARD3	-	34398487	35104253
ENST00000362330	Y_RNA	ENSG00000199200	misc_RNA	-	chr10:34398487-35104253	705766	0	0	0	0	0	0	0	0	0	0	0	0	0	0	0	0	0	0	0	0	Ensembl	95	intron sense-overlapping	NM_001184787	NM_001184787	PARD3	-	34398487	35104253
ENST00000362330	Y_RNA	ENSG00000199200	misc_RNA	-	chr10:34398487-35104253	705766	0	0	0	0	0	0	0	0	0	0	0	0	0	0	0	0	0	0	0	0	Ensembl	95	intron sense-overlapping	NM_001184788	NM_001184788	PARD3	-	34398487	35104253
ENST00000362330	Y_RNA	ENSG00000199200	misc_RNA	-	chr10:34398487-35104253	705766	0	0	0	0	0	0	0	0	0	0	0	0	0	0	0	0	0	0	0	0	Ensembl	95	intron sense-overlapping	NM_001184789	NM_001184789	PARD3	-	34398487	35104253
ENST00000362330	Y_RNA	ENSG00000199200	misc_RNA	-	chr10:34398487-35104253	705766	0	0	0	0	0	0	0	0	0	0	0	0	0	0	0	0	0	0	0	0	Ensembl	95	intron sense-overlapping	NM_001184790	NM_001184790	PARD3	-	34398487	35104253
ENST00000362330	Y_RNA	ENSG00000199200	misc_RNA	-	chr10:34398487-35104253	705766	0	0	0	0	0	0	0	0	0	0	0	0	0	0	0	0	0	0	0	0	Ensembl	95	intron sense-overlapping	NM_001184791	NM_001184791	PARD3	-	34398487	35104253
ENST00000362330	Y_RNA	ENSG00000199200	misc_RNA	-	chr10:34398487-35104253	705766	0	0	0	0	0	0	0	0	0	0	0	0	0	0	0	0	0	0	0	0	Ensembl	95	intron sense-overlapping	NM_019619	NM_019619	PARD3	-	34398487	35104253
ENST00000362331	Y_RNA	ENSG00000199201	misc_RNA	-	chr10:74870216-75118617	248401	0	0	0	0	0	0	0	0	0	0	0	0	0	0	0	0	0	0	0	0	Ensembl	103	intronic antisense	ENST00000372955	ENST00000372955	FAM149B1	+	74937629	74995210
ENST00000362331	Y_RNA	ENSG00000199201	misc_RNA	-	chr10:74870216-75118617	248401	0	0	0	0	0	0	0	0	0	0	0	0	0	0	0	0	0	0	0	0	Ensembl	103	intronic antisense	NM_173348	NM_173348	FAM149B1	+	74927876	75001939
ENST00000362333	Y_RNA	ENSG00000199203	misc_RNA	+	chr2:211130686-211130798	112	0	0	0	0	0	0	0	0	0	0	0	0	0	0	0	0	0	0	0	0	Ensembl	112	intergenic
ENST00000362334	Y_RNA	ENSG00000199204	misc_RNA	-	chr18:31431063-31804916	373853	0	0	0	0	0	0	0	0	0	0	0	0	0	0	0	0	0	0	0	0	Ensembl	102	intron sense-overlapping	ENST00000586553	ENST00000586553	NOL4	-	31463328	31603603
ENST00000362334	Y_RNA	ENSG00000199204	misc_RNA	-	chr18:31431063-31804916	373853	0	0	0	0	0	0	0	0	0	0	0	0	0	0	0	0	0	0	0	0	Ensembl	102	intron sense-overlapping	NM_001198546	NM_001198546	NOL4	-	31431063	31803515
ENST00000362334	Y_RNA	ENSG00000199204	misc_RNA	-	chr18:31431063-31804916	373853	0	0	0	0	0	0	0	0	0	0	0	0	0	0	0	0	0	0	0	0	Ensembl	102	intron sense-overlapping	NM_001198547	NM_001198547	NOL4	-	31431063	31802434
ENST00000362334	Y_RNA	ENSG00000199204	misc_RNA	-	chr18:31431063-31804916	373853	0	0	0	0	0	0	0	0	0	0	0	0	0	0	0	0	0	0	0	0	Ensembl	102	intron sense-overlapping	NM_001198548	NM_001198548	NOL4	-	31431063	31803515
ENST00000362334	Y_RNA	ENSG00000199204	misc_RNA	-	chr18:31431063-31804916	373853	0	0	0	0	0	0	0	0	0	0	0	0	0	0	0	0	0	0	0	0	Ensembl	102	intron sense-overlapping	NM_001198549	NM_001198549	NOL4	-	31431063	31628576
ENST00000362334	Y_RNA	ENSG00000199204	misc_RNA	-	chr18:31431063-31804916	373853	0	0	0	0	0	0	0	0	0	0	0	0	0	0	0	0	0	0	0	0	Ensembl	102	intron sense-overlapping	NM_001282527	NM_001282527	NOL4	-	31431063	31802434
ENST00000362334	Y_RNA	ENSG00000199204	misc_RNA	-	chr18:31431063-31804916	373853	0	0	0	0	0	0	0	0	0	0	0	0	0	0	0	0	0	0	0	0	Ensembl	102	intron sense-overlapping	NM_003787	NM_003787	NOL4	-	31431063	31803515
ENST00000362344	Y_RNA	ENSG00000199214	misc_RNA	+	chr15:25922419-26110317	187898	0	0	0	0	0	0	0	0	0	0	0	0	0	0	0	0	0	0	0	0	Ensembl	88	intronic antisense	NM_024490	NM_024490	ATP10A	-	25923859	26108349
ENST00000362348	RN7SKP184	ENSG00000199218	misc_RNA	+	chr20:51588945-52120860	531915	0	0	0	0	0	0	0	0	0	0	0	0	0	0	0	0	0	0	0	0	Ensembl	333	intron sense-overlapping	NM_173485	NM_173485	TSHZ2	+	51588945	52111869
ENST00000362350	Y_RNA	ENSG00000199220	misc_RNA	-	chr12:115095753-115095867	114	0	0	0	0	0	0	0	0	0	0	0	0	0	0	0	0	0	0	0	0	Ensembl	114	intergenic
ENST00000362352	Y_RNA	ENSG00000199222	misc_RNA	+	chr10:21770644-21770746	102	0	0	0	0	0	0	0	0	0	0	0	0	0	0	0	0	0	0	0	0	Ensembl	102	intergenic
ENST00000362353	Y_RNA	ENSG00000199223	misc_RNA	-	chr19:6572966-6573068	102	0	0	0	0	0	0	0	0	0	0	0	0	0	0	0	0	0	0	0	0	Ensembl	102	intergenic
ENST00000362354	Y_RNA	ENSG00000199224	misc_RNA	-	chr7:115473326-115473427	101	0	0	0	0	0	0	0	0	0	0	0	0	0	0	0	0	0	0	0	0	Ensembl	101	intergenic
ENST00000362371	Y_RNA	ENSG00000199241	misc_RNA	+	chr1:240861619-240861729	110	0	0	0	0	0	0	0	0	0	0	0	0	0	0	0	0	0	0	0	0	Ensembl	110	intergenic
ENST00000362375	Y_RNA	ENSG00000199245	misc_RNA	+	chr12:88824218-88824327	109	0	0	0	0	0	0	0	0	0	0	0	0	0	0	0	0	0	0	0	0	Ensembl	109	intergenic
ENST00000362393	Y_RNA	ENSG00000199263	misc_RNA	-	chr16:68508455-68508567	112	0	0	0	0	0	0	0	0	0	0	0	0	0	0	0	0	0	0	0	0	Ensembl	112	intergenic
ENST00000362403	Y_RNA	ENSG00000199273	misc_RNA	-	chr7:40165621-40174258	8637	0	0	0	0	112.945	0	0	0	0	0	0	0	0	0	3.43531	0	0	0	0	0	Ensembl	112	intergenic
ENST00000362415	Y_RNA	ENSG00000199285	misc_RNA	+	chr14:39456484-39456587	103	0	0	0	0	0	0	0	0	0	0	0	0	0	0	0	0	0	0	0	0	Ensembl	103	intergenic
ENST00000362417	Y_RNA	ENSG00000199287	misc_RNA	-	chr20:40328259-40328355	96	0	0	0	0	0	0	0	0	0	0	0	0	0	0	0	0	0	0	0	0	Ensembl	96	intergenic
ENST00000362420	Y_RNA	ENSG00000199290	misc_RNA	+	chr6:29718147-29718249	102	0	0	0	0	0	0	0	0	0	0	0	0	0	0	0	0	0	0	0	0	Ensembl	102	intergenic
ENST00000362421	Y_RNA	ENSG00000199291	misc_RNA	-	chr14:31717833-31926716	208883	0	0	0	0	0	0	0	0	0	0	0	0	0	0	0	0	0	0	0	0	Ensembl	102	intergenic
ENST00000362428	SNORD3C	ENSG00000264940	lincRNA	-	chr17:19092977-19093558	581	813.532	815.847	493.371	699.884	2544.29	382.594	1386.51	553.529	872.536	739.054	406.083	472.561	345.02	463.016	1434.25	228.256	888.985	313.87	537.041	432.455	Ensembl	216	intergenic
ENST00000362433	Y_RNA	ENSG00000199303	misc_RNA	-	chr6:100090112-100090223	111	0	0	0	0	0	0	0	0	0	0	0	0	0	0	0	0	0	0	0	0	Ensembl	111	intergenic
ENST00000362449	RN7SKP25	ENSG00000199319	misc_RNA	+	chr3:142315228-142432506	117278	0	1.35453	0	5.92165	0	0	0	2.02627	0	0	0	1.88227	0	8.90415	0	0	0	2.78583	0	0	Ensembl	308	intron sense-overlapping	ENST00000476044	ENST00000476044	PLS1	+	142315279	142408514
ENST00000362449	RN7SKP25	ENSG00000199319	misc_RNA	+	chr3:142315228-142432506	117278	0	1.35453	0	5.92165	0	0	0	2.02627	0	0	0	1.88227	0	8.90415	0	0	0	2.78583	0	0	Ensembl	308	intron sense-overlapping	NM_001145319	NM_001145319	PLS1	+	142315228	142432505
ENST00000362449	RN7SKP25	ENSG00000199319	misc_RNA	+	chr3:142315228-142432506	117278	0	1.35453	0	5.92165	0	0	0	2.02627	0	0	0	1.88227	0	8.90415	0	0	0	2.78583	0	0	Ensembl	308	intron sense-overlapping	NM_001172312	NM_001172312	PLS1	+	142375738	142432505
ENST00000362449	RN7SKP25	ENSG00000199319	misc_RNA	+	chr3:142315228-142432506	117278	0	1.35453	0	5.92165	0	0	0	2.02627	0	0	0	1.88227	0	8.90415	0	0	0	2.78583	0	0	Ensembl	308	intron sense-overlapping	NM_002670	NM_002670	PLS1	+	142342265	142432505
ENST00000362461	Y_RNA	ENSG00000199331	misc_RNA	-	chr9:111777431-111882225	104794	0	0	0	0	0	0	0	0	0	0	0	0	0	0	0	0	0	0	0	0	Ensembl	102	intron sense-overlapping	NM_032012	NM_032012	TMEM245	-	111777414	111882225
ENST00000362462	Y_RNA	ENSG00000199332	misc_RNA	-	chr6:31368478-31445283	76805	0	0	0	0	0	0	0	0	0	0	0	0	0	0	0	0	0	0	0	0	Ensembl	99	intronic antisense	NM_001289152_1	NM_001289152	MICA	+	31367560	31383092
ENST00000362462	Y_RNA	ENSG00000199332	misc_RNA	-	chr6:31368478-31445283	76805	0	0	0	0	0	0	0	0	0	0	0	0	0	0	0	0	0	0	0	0	Ensembl	99	intronic antisense	NM_001289153_1	NM_001289153	MICA	+	31367560	31383092
ENST00000362462	Y_RNA	ENSG00000199332	misc_RNA	-	chr6:31368478-31445283	76805	0	0	0	0	0	0	0	0	0	0	0	0	0	0	0	0	0	0	0	0	Ensembl	99	intronic antisense	NM_001289154_1	NM_001289154	MICA	+	31367560	31383092
ENST00000362479	Y_RNA	ENSG00000199349	misc_RNA	-	chr1:206921324-206921437	113	0	0	0	0	0	0	0	0	0	0	0	0	0	0	0	0	0	0	0	0	Ensembl	113	intergenic
ENST00000362487	Y_RNA	ENSG00000199357	misc_RNA	+	chr18:21032786-21066567	33781	0	0	0	0	0	0	0	0	0	0	0	0	0	0	0	0	0	0	0	0	Ensembl	97	intron sense-overlapping	ENST00000577501	ENST00000577501	RIOK3	+	21033271	21061464
ENST00000362487	Y_RNA	ENSG00000199357	misc_RNA	+	chr18:21032786-21066567	33781	0	0	0	0	0	0	0	0	0	0	0	0	0	0	0	0	0	0	0	0	Ensembl	97	intron sense-overlapping	ENST00000581585	ENST00000581585	RIOK3	+	21033250	21061544
ENST00000362487	Y_RNA	ENSG00000199357	misc_RNA	+	chr18:21032786-21066567	33781	0	0	0	0	0	0	0	0	0	0	0	0	0	0	0	0	0	0	0	0	Ensembl	97	intron sense-overlapping	NM_003831	NM_003831	RIOK3	+	21032786	21063099
ENST00000362492	Y_RNA	ENSG00000199362	misc_RNA	-	chr11:75514475-75854239	339764	0	0	0	0	0	0	0	0	0	0	0	0	0	0	0	0	0	0	0	0	Ensembl	102	intronic antisense	NM_003369	NM_003369	UVRAG	+	75526211	75855282
ENST00000362496	Y_RNA	ENSG00000199366	misc_RNA	-	chr18:21083433-21166862	83429	0	0	0	0	0	0	0	0	0	0	0	0	0	0	0	0	0	0	0	0	Ensembl	106	intron sense-overlapping	NM_000271	NM_000271	NPC1	-	21111462	21166581
ENST00000362508	Y_RNA	ENSG00000199378	misc_RNA	+	chr5:99357507-99357610	103	0	0	0	0	0	0	0	0	0	0	0	0	0	0	0	0	0	0	0	0	Ensembl	103	intergenic
ENST00000362512	RNU12	ENSG00000270022	lincRNA	+	chr22:43011249-43011913	664	68.2751	46.3234	0	13.4406	93.6346	159.256	162.675	16.1405	16.5049	27.5518	6.50198	6.08982	0	2.22604	13.4299	19.7605	25.3683	1.94829	2.41698	3.52412	Ensembl	150	bidirectional	ENST00000339677	ENST00000339677	POLDIP3	-	42980989	43010863
ENST00000362512	RNU12	ENSG00000270022	lincRNA	+	chr22:43011249-43011913	664	68.2751	46.3234	0	13.4406	93.6346	159.256	162.675	16.1405	16.5049	27.5518	6.50198	6.08982	0	2.22604	13.4299	19.7605	25.3683	1.94829	2.41698	3.52412	Ensembl	150	bidirectional	NM_001278657	NM_001278657	POLDIP3	-	42979726	43010968
ENST00000362512	RNU12	ENSG00000270022	lincRNA	+	chr22:43011249-43011913	664	68.2751	46.3234	0	13.4406	93.6346	159.256	162.675	16.1405	16.5049	27.5518	6.50198	6.08982	0	2.22604	13.4299	19.7605	25.3683	1.94829	2.41698	3.52412	Ensembl	150	bidirectional	NM_032311	NM_032311	POLDIP3	-	42979726	43010968
ENST00000362512	RNU12	ENSG00000270022	lincRNA	+	chr22:43011249-43011913	664	68.2751	46.3234	0	13.4406	93.6346	159.256	162.675	16.1405	16.5049	27.5518	6.50198	6.08982	0	2.22604	13.4299	19.7605	25.3683	1.94829	2.41698	3.52412	Ensembl	150	bidirectional	NM_178136	NM_178136	POLDIP3	-	42979726	43010968
ENST00000362528	Y_RNA	ENSG00000199398	misc_RNA	+	chr5:159435451-159435553	102	0	0	0	0	0	0	0	0	0	0	0	0	0	0	0	0	0	0	0	0	Ensembl	102	intergenic
ENST00000362530	RNY4P19	ENSG00000199400	misc_RNA	-	chr2:230899697-230933715	34018	0	0	0	0	0	0	0	0	0	0	0	0	0	0	0	0	0	0	0	0	Ensembl	96	intron sense-overlapping	ENST00000412034	ENST00000412034	SLC16A14	-	230910385	230933264
ENST00000362530	RNY4P19	ENSG00000199400	misc_RNA	-	chr2:230899697-230933715	34018	0	0	0	0	0	0	0	0	0	0	0	0	0	0	0	0	0	0	0	0	Ensembl	96	intron sense-overlapping	ENST00000457406	ENST00000457406	SLC16A14	-	230910372	230933623
ENST00000362530	RNY4P19	ENSG00000199400	misc_RNA	-	chr2:230899697-230933715	34018	0	0	0	0	0	0	0	0	0	0	0	0	0	0	0	0	0	0	0	0	Ensembl	96	intron sense-overlapping	NM_152527	NM_152527	SLC16A14	-	230899689	230933715
ENST00000362539	Y_RNA	ENSG00000199409	misc_RNA	+	chr5:149432853-149535435	102582	0	0	0	0	0	0	0	0	0	0	0	0	0	0	0	0	0	0	0	0	Ensembl	101	intronic antisense	ENST00000511344	ENST00000511344	CSF1R	-	149459614	149492935
ENST00000362539	Y_RNA	ENSG00000199409	misc_RNA	+	chr5:149432853-149535435	102582	0	0	0	0	0	0	0	0	0	0	0	0	0	0	0	0	0	0	0	0	Ensembl	101	intronic antisense	NM_005211	NM_005211	CSF1R	-	149432853	149492935
ENST00000362540	Y_RNA	ENSG00000199410	misc_RNA	-	chrX:16930337-16930440	103	0	0	0	0	0	0	0	0	0	0	0	0	0	0	0	0	0	0	0	0	Ensembl	103	intergenic
ENST00000362550	RN7SKP170	ENSG00000199420	misc_RNA	-	chr4:15004297-15447790	443493	0	0	0	0	0	0	0	0	0	0	0	0	0	0	0	0	0	0	0	0	Ensembl	328	intergenic
ENST00000362552	VTRNA3-1P	ENSG00000199422	misc_RNA	+	chrX:53489149-53489251	102	0	0	0	0	0	0	0	0	0	0	0	0	0	0	0	0	0	0	0	0	Ensembl	102	intergenic
ENST00000362554	Y_RNA	ENSG00000199424	misc_RNA	-	chrX:135653863-135653974	111	0	0	0	0	0	0	0	0	0	0	0	0	0	0	0	0	0	0	0	0	Ensembl	111	intergenic
ENST00000362562	Y_RNA	ENSG00000199432	misc_RNA	+	chr9:67764521-67764633	112	0	0	0	0	0	0	0	0	0	0	0	0	0	0	0	0	0	0	0	0	Ensembl	112	intergenic
ENST00000362567	SNHG7	ENSG00000233016	antisense	-	chr9:139607021-139622636	15615	108.338	113.862	0	0	123.245	1.78584e-11	114.173	153.262	126.252	286.168	4.09576	6.6931	0	0	8.7167	9.49792e-13	7.97149	7.7855	8.45664	16.1293	Ensembl	130	intergenic
ENST00000362570	Y_RNA	ENSG00000199440	misc_RNA	-	chr14:78266425-78401355	134930	0	0	0	0	0	0	0	0	0	0	0	0	0	0	0	0	0	0	0	0	Ensembl	113	intronic antisense	ENST00000557501	ENST00000557501	ADCK1	+	78266477	78390855
ENST00000362570	Y_RNA	ENSG00000199440	misc_RNA	-	chr14:78266425-78401355	134930	0	0	0	0	0	0	0	0	0	0	0	0	0	0	0	0	0	0	0	0	Ensembl	113	intronic antisense	NM_001142545	NM_001142545	ADCK1	+	78266425	78400297
ENST00000362570	Y_RNA	ENSG00000199440	misc_RNA	-	chr14:78266425-78401355	134930	0	0	0	0	0	0	0	0	0	0	0	0	0	0	0	0	0	0	0	0	Ensembl	113	intronic antisense	NM_020421	NM_020421	ADCK1	+	78266425	78400297
ENST00000362572	Y_RNA	ENSG00000199442	misc_RNA	+	chr1:248099362-248264224	164862	0	0	0	0	0	0	0	0	0	0	0	0	0	0	0	0	0	0	0	0	Ensembl	97	intron sense-overlapping	NM_001304535	NM_001304535	OR2L13	+	248100330	248264224
ENST00000362572	Y_RNA	ENSG00000199442	misc_RNA	+	chr1:248099362-248264224	164862	0	0	0	0	0	0	0	0	0	0	0	0	0	0	0	0	0	0	0	0	Ensembl	97	intron sense-overlapping	NM_175911	NM_175911	OR2L13	+	248100330	248264224
ENST00000362574	Y_RNA	ENSG00000199444	misc_RNA	-	chr19:12199059-12199161	102	0	0	0	0	0	0	0	0	0	0	0	0	0	0	0	0	0	0	0	0	Ensembl	102	intergenic
ENST00000362582	SNHG17	ENSG00000196756	processed_transcript	-	chr20:37049234-37064018	14784	0	0	0	0	0	0	0.677459	0	0	0	0	0	0	0	0	0	0.0429036	0	0	0	Ensembl	128	intergenic
ENST00000362589	Y_RNA	ENSG00000199459	misc_RNA	-	chr1:85731930-86043933	312003	0	0	0	0	0	0	0	0	0	0	0	0	0	0	0	0	0	0	0	0	Ensembl	110	intron sense-overlapping	ENST00000539042	ENST00000539042	DDAH1	-	85784168	85930827
ENST00000362589	Y_RNA	ENSG00000199459	misc_RNA	-	chr1:85731930-86043933	312003	0	0	0	0	0	0	0	0	0	0	0	0	0	0	0	0	0	0	0	0	Ensembl	110	intron sense-overlapping	NM_001134445	NM_001134445	DDAH1	-	85784167	86044046
ENST00000362589	Y_RNA	ENSG00000199459	misc_RNA	-	chr1:85731930-86043933	312003	0	0	0	0	0	0	0	0	0	0	0	0	0	0	0	0	0	0	0	0	Ensembl	110	intron sense-overlapping	NM_012137	NM_012137	DDAH1	-	85784167	85930889
ENST00000362591	Y_RNA	ENSG00000199461	misc_RNA	+	chr14:21147569-21147671	102	0	0	0	0	0	0	0	0	0	0	0	0	0	0	0	0	0	0	0	0	Ensembl	102	intergenic
ENST00000362596	Y_RNA	ENSG00000199466	misc_RNA	+	chr10:126150402-126480439	330037	0	0	0	0	0	0	0	0	0	0	0	0	0	0	0	0	0	0	0	0	Ensembl	102	intronic antisense	NM_001304467	NM_001304467	METTL10	-	126446399	126480510
ENST00000362596	Y_RNA	ENSG00000199466	misc_RNA	+	chr10:126150402-126480439	330037	0	0	0	0	0	0	0	0	0	0	0	0	0	0	0	0	0	0	0	0	Ensembl	102	intronic antisense	NM_001304468	NM_001304468	METTL10	-	126446399	126480510
ENST00000362596	Y_RNA	ENSG00000199466	misc_RNA	+	chr10:126150402-126480439	330037	0	0	0	0	0	0	0	0	0	0	0	0	0	0	0	0	0	0	0	0	Ensembl	102	intronic antisense	NM_212554	NM_212554	METTL10	-	126446399	126480510
ENST00000362601	Y_RNA	ENSG00000199471	misc_RNA	-	chr1:202860227-202897764	37537	0	0	0	0	0	0	0	0	0	0	0	0	0	0	0	0	0	0	0	0	Ensembl	101	intron sense-overlapping	ENST00000367258	ENST00000367258	KLHL12	-	202878137	202897764
ENST00000362601	Y_RNA	ENSG00000199471	misc_RNA	-	chr1:202860227-202897764	37537	0	0	0	0	0	0	0	0	0	0	0	0	0	0	0	0	0	0	0	0	Ensembl	101	intron sense-overlapping	NM_001303051	NM_001303051	KLHL12	-	202860223	202897772
ENST00000362601	Y_RNA	ENSG00000199471	misc_RNA	-	chr1:202860227-202897764	37537	0	0	0	0	0	0	0	0	0	0	0	0	0	0	0	0	0	0	0	0	Ensembl	101	intron sense-overlapping	NM_001303109	NM_001303109	KLHL12	-	202860223	202896400
ENST00000362601	Y_RNA	ENSG00000199471	misc_RNA	-	chr1:202860227-202897764	37537	0	0	0	0	0	0	0	0	0	0	0	0	0	0	0	0	0	0	0	0	Ensembl	101	intron sense-overlapping	NM_021633	NM_021633	KLHL12	-	202860223	202896400
ENST00000362602	Y_RNA	ENSG00000199472	misc_RNA	-	chr14:74318546-74551196	232650	0	0	0	0	0	0	0	0	0	0	0	0	0	0	0	0	0	0	0	0	Ensembl	112	intronic antisense	ENST00000334521	ENST00000334521	ZNF410	+	74358727	74398950
ENST00000362602	Y_RNA	ENSG00000199472	misc_RNA	-	chr14:74318546-74551196	232650	0	0	0	0	0	0	0	0	0	0	0	0	0	0	0	0	0	0	0	0	Ensembl	112	intronic antisense	ENST00000554316	ENST00000554316	ZNF410	+	74370402	74387768
ENST00000362602	Y_RNA	ENSG00000199472	misc_RNA	-	chr14:74318546-74551196	232650	0	0	0	0	0	0	0	0	0	0	0	0	0	0	0	0	0	0	0	0	Ensembl	112	intronic antisense	NM_001242924	NM_001242924	ZNF410	+	74353317	74398991
ENST00000362602	Y_RNA	ENSG00000199472	misc_RNA	-	chr14:74318546-74551196	232650	0	0	0	0	0	0	0	0	0	0	0	0	0	0	0	0	0	0	0	0	Ensembl	112	intronic antisense	NM_001242926	NM_001242926	ZNF410	+	74353317	74398991
ENST00000362602	Y_RNA	ENSG00000199472	misc_RNA	-	chr14:74318546-74551196	232650	0	0	0	0	0	0	0	0	0	0	0	0	0	0	0	0	0	0	0	0	Ensembl	112	intronic antisense	NM_001242927	NM_001242927	ZNF410	+	74353317	74398991
ENST00000362602	Y_RNA	ENSG00000199472	misc_RNA	-	chr14:74318546-74551196	232650	0	0	0	0	0	0	0	0	0	0	0	0	0	0	0	0	0	0	0	0	Ensembl	112	intronic antisense	NM_001242928	NM_001242928	ZNF410	+	74353317	74398991
ENST00000362602	Y_RNA	ENSG00000199472	misc_RNA	-	chr14:74318546-74551196	232650	0	0	0	0	0	0	0	0	0	0	0	0	0	0	0	0	0	0	0	0	Ensembl	112	intronic antisense	NM_021188	NM_021188	ZNF410	+	74353317	74398991
ENST00000362605	RN7SKP104	ENSG00000199475	misc_RNA	-	chr7:97228244-97228572	328	0	0	0	0	0	0	0	0	0	0	0	0	0	0	0	0	0	0	0	0	Ensembl	328	intergenic
ENST00000362606	Y_RNA	ENSG00000199476	misc_RNA	+	chr3:48282589-48343175	60586	0	0	0	0	0	0	0	0	0	0	0	0	0	0	0	0	0	0	0	0	Ensembl	108	intron sense-overlapping	ENST00000412564	ENST00000412564	ZNF589	+	48282590	48340743
ENST00000362617	Y_RNA	ENSG00000199487	misc_RNA	-	chr5:41963969-41964071	102	0	0	0	0	0	0	0	0	0	0	0	0	0	0	0	0	0	0	0	0	Ensembl	102	intergenic
ENST00000362620	Y_RNA	ENSG00000199490	misc_RNA	-	chr20:48537133-48537231	98	0	0	0	0	0	0	0	0	0	0	0	0	0	0	0	0	0	0	0	0	Ensembl	98	intergenic
ENST00000362637	Y_RNA	ENSG00000238560	misc_RNA	+	chr7:76139744-77054760	915016	0	0	0	0	0	0	0	0	0	0	0	0	0	0	0	0	0	0	0	0	Ensembl	102	intron sense-overlapping	ENST00000419923	ENST00000419923	UPK3B	+	76139744	76648340
ENST00000362637	Y_RNA	ENSG00000238560	misc_RNA	+	chr7:76139744-77054760	915016	0	0	0	0	0	0	0	0	0	0	0	0	0	0	0	0	0	0	0	0	Ensembl	102	intron sense-overlapping	ENST00000443097	ENST00000443097	UPK3B	+	76139744	76648340
ENST00000362637	Y_RNA	ENSG00000238560	misc_RNA	+	chr7:76139744-77054760	915016	0	0	0	0	0	0	0	0	0	0	0	0	0	0	0	0	0	0	0	0	Ensembl	102	intron sense-overlapping	ENST00000448265	ENST00000448265	UPK3B	+	76139744	76157195
ENST00000362637	Y_RNA	ENSG00000238560	misc_RNA	+	chr7:76139744-77054760	915016	0	0	0	0	0	0	0	0	0	0	0	0	0	0	0	0	0	0	0	0	Ensembl	102	intron sense-overlapping	NM_182683	NM_182683	UPK3B	+	76139739	76157199
ENST00000362637	Y_RNA	ENSG00000238560	misc_RNA	+	chr7:76139744-77054760	915016	0	0	0	0	0	0	0	0	0	0	0	0	0	0	0	0	0	0	0	0	Ensembl	102	intron sense-overlapping	NM_182684	NM_182684	UPK3B	+	76139739	76157199
ENST00000362645	Y_RNA	ENSG00000199515	misc_RNA	-	chr22:41454664-41471243	16579	0	0	0	0	0	0	0	0	0	0	0	0	0	0	0	0	0	0	0	0	Ensembl	93	intergenic
ENST00000362646	Y_RNA	ENSG00000199516	misc_RNA	+	chr7:129593073-129691291	98218	0	0	0	0	0	0	0	0	0	0	0	0	0	0	0	0	0	0	0	0	Ensembl	102	intergenic
ENST00000362660	Y_RNA	ENSG00000199530	misc_RNA	-	chr4:83739813-83934079	194266	0	0	0	0	0	0	0	0	0	0	0	0	0	0	0	0	0	0	0	0	Ensembl	108	intron sense-overlapping	ENST00000340417	ENST00000340417	LIN54	-	83845755	83931982
ENST00000362660	Y_RNA	ENSG00000199530	misc_RNA	-	chr4:83739813-83934079	194266	0	0	0	0	0	0	0	0	0	0	0	0	0	0	0	0	0	0	0	0	Ensembl	108	intron sense-overlapping	ENST00000395282	ENST00000395282	LIN54	-	83845755	83905997
ENST00000362660	Y_RNA	ENSG00000199530	misc_RNA	-	chr4:83739813-83934079	194266	0	0	0	0	0	0	0	0	0	0	0	0	0	0	0	0	0	0	0	0	Ensembl	108	intron sense-overlapping	ENST00000395283	ENST00000395283	LIN54	-	83845755	83905997
ENST00000362660	Y_RNA	ENSG00000199530	misc_RNA	-	chr4:83739813-83934079	194266	0	0	0	0	0	0	0	0	0	0	0	0	0	0	0	0	0	0	0	0	Ensembl	108	intron sense-overlapping	ENST00000505397	ENST00000505397	LIN54	-	83848929	83934079
ENST00000362660	Y_RNA	ENSG00000199530	misc_RNA	-	chr4:83739813-83934079	194266	0	0	0	0	0	0	0	0	0	0	0	0	0	0	0	0	0	0	0	0	Ensembl	108	intron sense-overlapping	NM_001115007	NM_001115007	LIN54	-	83845756	83934094
ENST00000362660	Y_RNA	ENSG00000199530	misc_RNA	-	chr4:83739813-83934079	194266	0	0	0	0	0	0	0	0	0	0	0	0	0	0	0	0	0	0	0	0	Ensembl	108	intron sense-overlapping	NM_001115008	NM_001115008	LIN54	-	83845756	83931987
ENST00000362660	Y_RNA	ENSG00000199530	misc_RNA	-	chr4:83739813-83934079	194266	0	0	0	0	0	0	0	0	0	0	0	0	0	0	0	0	0	0	0	0	Ensembl	108	intron sense-overlapping	NM_001288996	NM_001288996	LIN54	-	83845756	83931987
ENST00000362660	Y_RNA	ENSG00000199530	misc_RNA	-	chr4:83739813-83934079	194266	0	0	0	0	0	0	0	0	0	0	0	0	0	0	0	0	0	0	0	0	Ensembl	108	intron sense-overlapping	NM_001288997	NM_001288997	LIN54	-	83845756	83931987
ENST00000362670	Y_RNA	ENSG00000199540	misc_RNA	-	chr5:140372-190085	49713	0	0	0	0	0	0	0	0	0	0	0	0	0	0	0	0	0	0	0	0	Ensembl	111	intronic antisense	ENST00000502646	ENST00000502646	PLEKHG4B	+	140680	157225
ENST00000362670	Y_RNA	ENSG00000199540	misc_RNA	-	chr5:140372-190085	49713	0	0	0	0	0	0	0	0	0	0	0	0	0	0	0	0	0	0	0	0	Ensembl	111	intronic antisense	NM_052909	NM_052909	PLEKHG4B	+	140372	190087
ENST00000362676	Y_RNA	ENSG00000199546	misc_RNA	+	chr3:49306034-49378145	72111	0	0	0	0	0	0	0	0	0	0	0	0	0	0	0	0	0	0	0	0	Ensembl	108	natural antisense	NM_198562	NM_198562	C3orf62	-	49306029	49314508
ENST00000362680	Y_RNA	ENSG00000199550	misc_RNA	+	chr11:2349978-2418649	68671	0	0	0	0	0	0	0	0	0	0	0	0	0	0	0	0	0	0	0	0	Ensembl	113	intergenic
ENST00000362684	U1	ENSG00000228549	lincRNA	+	chr1:17066767-17299474	232707	0	0	0	0	0	0	0	0	0	0	0	0	0	0	0	0	0	0	0	0	Ensembl	144	intergenic
ENST00000362695	Y_RNA	ENSG00000199565	misc_RNA	-	chr1:153698727-153698829	102	0	0	0	0	0	0	0	0	0	0	0	0	0	0	0	0	0	0	0	0	Ensembl	102	intergenic
ENST00000362697	Y_RNA	ENSG00000199567	misc_RNA	+	chrX:85116184-85302566	186382	0	0	0	0	0	0	0	0	0	0	0	0	0	0	0	0	0	0	0	0	Ensembl	108	intronic antisense	ENST00000537751	ENST00000537751	CHM	-	85119334	85302539
ENST00000362697	Y_RNA	ENSG00000199567	misc_RNA	+	chrX:85116184-85302566	186382	0	0	0	0	0	0	0	0	0	0	0	0	0	0	0	0	0	0	0	0	Ensembl	108	intronic antisense	NM_000390	NM_000390	CHM	-	85116184	85302566
ENST00000362697	Y_RNA	ENSG00000199567	misc_RNA	+	chrX:85116184-85302566	186382	0	0	0	0	0	0	0	0	0	0	0	0	0	0	0	0	0	0	0	0	Ensembl	108	intronic antisense	NM_001145414	NM_001145414	CHM	-	85224098	85302566
ENST00000362710	Y_RNA	ENSG00000199580	misc_RNA	-	chr15:75246756-75313837	67081	0	0	0	0	0	0	0	0	0	0	0	0	0	0	0	0	0	0	0	0	Ensembl	103	intergenic
ENST00000362714	Y_RNA	ENSG00000199584	misc_RNA	-	chr12:128103880-128103992	112	0	0	0	0	0	0	0	0	0	0	0	0	0	0	0	0	0	0	0	0	Ensembl	112	intergenic
ENST00000362721	Y_RNA	ENSG00000199591	misc_RNA	-	chr3:47892181-48130769	238588	0	0	0	0	0	0	0	0	0	0	0	0	0	0	0	0	0	0	0	0	Ensembl	107	intron sense-overlapping	ENST00000383737	ENST00000383737	MAP4	-	47892181	48130769
ENST00000362721	Y_RNA	ENSG00000199591	misc_RNA	-	chr3:47892181-48130769	238588	0	0	0	0	0	0	0	0	0	0	0	0	0	0	0	0	0	0	0	0	Ensembl	107	intron sense-overlapping	ENST00000423088	ENST00000423088	MAP4	-	47958351	48040370
ENST00000362721	Y_RNA	ENSG00000199591	misc_RNA	-	chr3:47892181-48130769	238588	0	0	0	0	0	0	0	0	0	0	0	0	0	0	0	0	0	0	0	0	Ensembl	107	intron sense-overlapping	ENST00000426837	ENST00000426837	MAP4	-	47892583	48130331
ENST00000362721	Y_RNA	ENSG00000199591	misc_RNA	-	chr3:47892181-48130769	238588	0	0	0	0	0	0	0	0	0	0	0	0	0	0	0	0	0	0	0	0	Ensembl	107	intron sense-overlapping	NM_001134364	NM_001134364	MAP4	-	47892179	48130769
ENST00000362721	Y_RNA	ENSG00000199591	misc_RNA	-	chr3:47892181-48130769	238588	0	0	0	0	0	0	0	0	0	0	0	0	0	0	0	0	0	0	0	0	Ensembl	107	intron sense-overlapping	NM_002375	NM_002375	MAP4	-	47892179	48130769
ENST00000362725	Y_RNA	ENSG00000199595	misc_RNA	+	chr1:161669295-161669397	102	0	0	0	0	0	0	0	0	0	0	0	0	0	0	0	0	0	0	0	0	Ensembl	102	intergenic
ENST00000362735	RNY4P24	ENSG00000199605	misc_RNA	+	chr13:52951304-52980629	29325	0	0	0	0	0	0	0	0	0	0	0	0	0	0	0	0	0	0	0	0	Ensembl	96	intronic antisense	ENST00000544466	ENST00000544466	THSD1	-	52951304	52980278
ENST00000362735	RNY4P24	ENSG00000199605	misc_RNA	+	chr13:52951304-52980629	29325	0	0	0	0	0	0	0	0	0	0	0	0	0	0	0	0	0	0	0	0	Ensembl	96	intronic antisense	NM_018676	NM_018676	THSD1	-	52951302	52980629
ENST00000362735	RNY4P24	ENSG00000199605	misc_RNA	+	chr13:52951304-52980629	29325	0	0	0	0	0	0	0	0	0	0	0	0	0	0	0	0	0	0	0	0	Ensembl	96	intronic antisense	NM_199263	NM_199263	THSD1	-	52951302	52980629
ENST00000362752	RN7SKP20	ENSG00000199622	misc_RNA	+	chrX:13587723-13651694	63971	0	0	0	0	0	0	0	0	0	0	0	0	0	0	0	0	0	0	0	0	Ensembl	313	intron sense-overlapping	NM_001167890	NM_001167890	EGFL6	+	13587693	13651694
ENST00000362752	RN7SKP20	ENSG00000199622	misc_RNA	+	chrX:13587723-13651694	63971	0	0	0	0	0	0	0	0	0	0	0	0	0	0	0	0	0	0	0	0	Ensembl	313	intron sense-overlapping	NM_015507	NM_015507	EGFL6	+	13587693	13651694
ENST00000362760	Y_RNA	ENSG00000199630	misc_RNA	+	chr6:90539612-90584155	44543	0	0	0	0	0	0	0	0	115.633	0	0	0	0	0	0	0	0	0	1.08933	0	Ensembl	96	intron sense-overlapping	NM_001137667	NM_001137667	CASP8AP2	+	90539618	90584155
ENST00000362760	Y_RNA	ENSG00000199630	misc_RNA	+	chr6:90539612-90584155	44543	0	0	0	0	0	0	0	0	115.633	0	0	0	0	0	0	0	0	0	1.08933	0	Ensembl	96	intron sense-overlapping	NM_001137668	NM_001137668	CASP8AP2	+	90539618	90584155
ENST00000362760	Y_RNA	ENSG00000199630	misc_RNA	+	chr6:90539612-90584155	44543	0	0	0	0	0	0	0	0	115.633	0	0	0	0	0	0	0	0	0	1.08933	0	Ensembl	96	intron sense-overlapping	NM_012115	NM_012115	CASP8AP2	+	90539618	90584155
ENST00000362765	Y_RNA	ENSG00000199635	misc_RNA	-	chr9:21160233-21160335	102	0	0	0	0	0	0	0	0	0	0	0	0	0	0	0	0	0	0	0	0	Ensembl	102	intergenic
ENST00000362766	Y_RNA	ENSG00000199636	misc_RNA	+	chr18:22006579-22033499	26920	0	0	0	0	0	0	0	0	0	0	0	0	0	0	0	0	0	0	0	0	Ensembl	105	intron sense-overlapping	ENST00000578221	ENST00000578221	IMPACT	+	22006705	22023083
ENST00000362766	Y_RNA	ENSG00000199636	misc_RNA	+	chr18:22006579-22033499	26920	0	0	0	0	0	0	0	0	0	0	0	0	0	0	0	0	0	0	0	0	Ensembl	105	intron sense-overlapping	ENST00000585067	ENST00000585067	IMPACT	+	22006662	22025358
ENST00000362766	Y_RNA	ENSG00000199636	misc_RNA	+	chr18:22006579-22033499	26920	0	0	0	0	0	0	0	0	0	0	0	0	0	0	0	0	0	0	0	0	Ensembl	105	intron sense-overlapping	NM_018439	NM_018439	IMPACT	+	22006608	22033494
ENST00000362770	RN7SKP294	ENSG00000199640	misc_RNA	+	chr8:50242768-50243106	338	0	0	0	0	0	0	0	0	0	0	0	0	0	0	0	0	0	0	0	0	Ensembl	338	intergenic
ENST00000362771	Y_RNA	ENSG00000199641	misc_RNA	-	chr7:74696065-74988306	292241	0	0	0	0	0	0	0	0	0	0	0	0	0	0	0	0	0	0	0	0	Ensembl	102	intergenic
ENST00000362793	SNORD3D	ENSG00000262202	lincRNA	-	chr17:19015312-19015949	637	2.56904e-06	0	0	0	1.56289e-05	1.65245e-05	0	0	2.62393e-06	1.36352e-06	1.28236e-06	0	0	0	8.81023e-06	9.85857e-06	0	0	1.61501e-06	7.97862e-07	Ensembl	216	intergenic
ENST00000362797	Y_RNA	ENSG00000199667	misc_RNA	+	chr8:101170133-101348446	178313	0	0	0	0	0	0	0	0	0	0	0	0	0	0	0	0	0	0	0	0	Ensembl	102	intron sense-overlapping	ENST00000520508	ENST00000520508	SPAG1	+	101170562	101206912
ENST00000362797	Y_RNA	ENSG00000199667	misc_RNA	+	chr8:101170133-101348446	178313	0	0	0	0	0	0	0	0	0	0	0	0	0	0	0	0	0	0	0	0	Ensembl	102	intron sense-overlapping	ENST00000520643	ENST00000520643	SPAG1	+	101170133	101206908
ENST00000362797	Y_RNA	ENSG00000199667	misc_RNA	+	chr8:101170133-101348446	178313	0	0	0	0	0	0	0	0	0	0	0	0	0	0	0	0	0	0	0	0	Ensembl	102	intron sense-overlapping	NM_003114	NM_003114	SPAG1	+	101170562	101254132
ENST00000362797	Y_RNA	ENSG00000199667	misc_RNA	+	chr8:101170133-101348446	178313	0	0	0	0	0	0	0	0	0	0	0	0	0	0	0	0	0	0	0	0	Ensembl	102	intron sense-overlapping	NM_172218	NM_172218	SPAG1	+	101170262	101254132
ENST00000362798	Y_RNA	ENSG00000199668	misc_RNA	+	chr16:11343475-11445619	102144	0	0	0	0	0	0	0	0	0	0	0	0	0	0	0	0	0	0	0	0	Ensembl	112	intron sense-overlapping	ENST00000572173	ENST00000572173	RMI2	+	11343505	11445612
ENST00000362805	SCARNA9	ENSG00000254911	antisense	+	chr11:93394804-93547861	153057	0	0	0	0	0	0	0	0	0	0	0	0	0	0	0	0	0	0	0	0	Ensembl	70	intron sense-overlapping	ENST00000344196	ENST00000344196	KIAA1731	+	93394815	93463522
ENST00000362805	SCARNA9	ENSG00000254911	antisense	+	chr11:93394804-93547861	153057	0	0	0	0	0	0	0	0	0	0	0	0	0	0	0	0	0	0	0	0	Ensembl	70	intron sense-overlapping	ENST00000411936	ENST00000411936	KIAA1731	+	93394815	93463522
ENST00000362805	SCARNA9	ENSG00000254911	antisense	+	chr11:93394804-93547861	153057	0	0	0	0	0	0	0	0	0	0	0	0	0	0	0	0	0	0	0	0	Ensembl	70	intron sense-overlapping	ENST00000530425	ENST00000530425	KIAA1731	+	93432073	93456230
ENST00000362805	SCARNA9	ENSG00000254911	antisense	+	chr11:93394804-93547861	153057	0	0	0	0	0	0	0	0	0	0	0	0	0	0	0	0	0	0	0	0	Ensembl	70	intron sense-overlapping	ENST00000531700	ENST00000531700	KIAA1731	+	93428695	93463522
ENST00000362805	SCARNA9	ENSG00000254911	antisense	+	chr11:93394804-93547861	153057	0	0	0	0	0	0	0	0	0	0	0	0	0	0	0	0	0	0	0	0	Ensembl	70	intron sense-overlapping	NM_033395	NM_033395	CEP295	+	93394815	93463522
ENST00000362806	Y_RNA	ENSG00000199676	misc_RNA	-	chr20:34359895-34538303	178408	0	0	0	0	0	0	0	0	0	0	0	0	0	0	0	0	0	0	0	0	Ensembl	113	intronic antisense	ENST00000339089	ENST00000339089	PHF20	+	34359947	34501238
ENST00000362806	Y_RNA	ENSG00000199676	misc_RNA	-	chr20:34359895-34538303	178408	0	0	0	0	0	0	0	0	0	0	0	0	0	0	0	0	0	0	0	0	Ensembl	113	intronic antisense	ENST00000374000	ENST00000374000	PHF20	+	34359947	34501257
ENST00000362806	Y_RNA	ENSG00000199676	misc_RNA	-	chr20:34359895-34538303	178408	0	0	0	0	0	0	0	0	0	0	0	0	0	0	0	0	0	0	0	0	Ensembl	113	intronic antisense	ENST00000439301	ENST00000439301	PHF20	+	34359922	34538288
ENST00000362806	Y_RNA	ENSG00000199676	misc_RNA	-	chr20:34359895-34538303	178408	0	0	0	0	0	0	0	0	0	0	0	0	0	0	0	0	0	0	0	0	Ensembl	113	intronic antisense	ENST00000449988	ENST00000449988	PHF20	+	34437310	34451298
ENST00000362806	Y_RNA	ENSG00000199676	misc_RNA	-	chr20:34359895-34538303	178408	0	0	0	0	0	0	0	0	0	0	0	0	0	0	0	0	0	0	0	0	Ensembl	113	intronic antisense	NM_016436	NM_016436	PHF20	+	34359922	34538288
ENST00000362807	Y_RNA	ENSG00000199677	misc_RNA	-	chr5:132328790-132328892	102	680.223	0	0	0	146.829	84.6768	0	214.39	0	0	4.23886	0	0	0	2.56117	0.95906	0	1.85722	0	0	Ensembl	102	intergenic
ENST00000362808	RNY4P5	ENSG00000199678	misc_RNA	+	chr8:124014799-124164393	149594	0	0	0	0	0	0	0	0	0	0	0	0	0	0	0	0	0	0	0	0	Ensembl	96	intron sense-overlapping	ENST00000520368	ENST00000520368	TBC1D31	+	124054207	124096509
ENST00000362813	RN7SKP185	ENSG00000199683	misc_RNA	-	chr20:36603557-36603883	326	0	0	0	0	0	0	0.570504	0	1.35905	0	0	0	0	0	0	0	0.934211	0	2.17866	0	Ensembl	326	intergenic
ENST00000362821	RN7SKP173	ENSG00000199691	misc_RNA	+	chr20:37377084-37400834	23750	2.52639	0	0	0	2.70602	0.648218	2.43577	8.38282	1.45248	1.47187	3.39109	0	0	0	3.84175	0.95906	3.73684	12.0719	2.17866	2.14796	Ensembl	315	intron sense-overlapping	NM_024855	NM_024855	ACTR5	+	37377096	37401089
ENST00000362828	Y_RNA	ENSG00000199698	misc_RNA	-	chr21:24804500-24804602	102	0	0	0	0	0	0	0	0	0	0	0	0	0	0	0	0	0	0	0	0	Ensembl	102	intergenic
ENST00000362831	Y_RNA	ENSG00000199701	misc_RNA	-	chr8:95725942-95726040	98	0	0	0	0	0	0	0	0	0	0	0	0	0	0	0	0	0	0	0	0	Ensembl	98	intergenic
ENST00000362835	Y_RNA	ENSG00000199705	misc_RNA	-	chrX:122990911-122991013	102	0	0	0	0	0	0	0	0	0	0	0	0	0	0	0	0	0	0	0	0	Ensembl	102	intergenic
ENST00000362840	Y_RNA	ENSG00000199710	misc_RNA	-	chr1:111307029-111307128	99	0	0	0	0	0	0	0	0	0	0	0	0	0	0	0	0	0	0	0	0	Ensembl	99	intergenic
ENST00000362841	Y_RNA	ENSG00000199711	misc_RNA	+	chr7:99520891-99546243	25352	0	0	0	0	0	0	0	0	0	0	0	0	0	0	0	0	0	0	0	0	Ensembl	102	intergenic
ENST00000362845	Y_RNA	ENSG00000199715	misc_RNA	-	chr6:18273395-18273497	102	0	0	0	0	0	0	0	0	0	0	0	0	0	0	0	0	0	0	0	0	Ensembl	102	intergenic
ENST00000362846	Y_RNA	ENSG00000199716	misc_RNA	+	chr14:23337026-23337126	100	0	0	0	0	0	0	0	0	0	0	0	0	0	0	0	0	0	0	0	0	Ensembl	100	intergenic
ENST00000362849	RN7SKP74	ENSG00000199719	misc_RNA	-	chr20:18269120-18297640	28520	0	0	0	0	0	0	0	0	0	0	0	0	0	0	0	0	0	0	0	0	Ensembl	309	intronic antisense	ENST00000377671	ENST00000377671	ZNF133	+	18269120	18297640
ENST00000362849	RN7SKP74	ENSG00000199719	misc_RNA	-	chr20:18269120-18297640	28520	0	0	0	0	0	0	0	0	0	0	0	0	0	0	0	0	0	0	0	0	Ensembl	309	intronic antisense	ENST00000396026	ENST00000396026	ZNF133	+	18269154	18297635
ENST00000362849	RN7SKP74	ENSG00000199719	misc_RNA	-	chr20:18269120-18297640	28520	0	0	0	0	0	0	0	0	0	0	0	0	0	0	0	0	0	0	0	0	Ensembl	309	intronic antisense	ENST00000401790	ENST00000401790	ZNF133	+	18269170	18297637
ENST00000362849	RN7SKP74	ENSG00000199719	misc_RNA	-	chr20:18269120-18297640	28520	0	0	0	0	0	0	0	0	0	0	0	0	0	0	0	0	0	0	0	0	Ensembl	309	intronic antisense	ENST00000402618	ENST00000402618	ZNF133	+	18269163	18297569
ENST00000362849	RN7SKP74	ENSG00000199719	misc_RNA	-	chr20:18269120-18297640	28520	0	0	0	0	0	0	0	0	0	0	0	0	0	0	0	0	0	0	0	0	Ensembl	309	intronic antisense	ENST00000535822	ENST00000535822	ZNF133	+	18269177	18297630
ENST00000362849	RN7SKP74	ENSG00000199719	misc_RNA	-	chr20:18269120-18297640	28520	0	0	0	0	0	0	0	0	0	0	0	0	0	0	0	0	0	0	0	0	Ensembl	309	intronic antisense	ENST00000538547	ENST00000538547	ZNF133	+	18269172	18297638
ENST00000362849	RN7SKP74	ENSG00000199719	misc_RNA	-	chr20:18269120-18297640	28520	0	0	0	0	0	0	0	0	0	0	0	0	0	0	0	0	0	0	0	0	Ensembl	309	intronic antisense	NM_001083330	NM_001083330	ZNF133	+	18268926	18297640
ENST00000362849	RN7SKP74	ENSG00000199719	misc_RNA	-	chr20:18269120-18297640	28520	0	0	0	0	0	0	0	0	0	0	0	0	0	0	0	0	0	0	0	0	Ensembl	309	intronic antisense	NM_001282995	NM_001282995	ZNF133	+	18268926	18297640
ENST00000362849	RN7SKP74	ENSG00000199719	misc_RNA	-	chr20:18269120-18297640	28520	0	0	0	0	0	0	0	0	0	0	0	0	0	0	0	0	0	0	0	0	Ensembl	309	intronic antisense	NM_001282996	NM_001282996	ZNF133	+	18268926	18297640
ENST00000362849	RN7SKP74	ENSG00000199719	misc_RNA	-	chr20:18269120-18297640	28520	0	0	0	0	0	0	0	0	0	0	0	0	0	0	0	0	0	0	0	0	Ensembl	309	intronic antisense	NM_001282999	NM_001282999	ZNF133	+	18268926	18297640
ENST00000362849	RN7SKP74	ENSG00000199719	misc_RNA	-	chr20:18269120-18297640	28520	0	0	0	0	0	0	0	0	0	0	0	0	0	0	0	0	0	0	0	0	Ensembl	309	intronic antisense	NM_001283000	NM_001283000	ZNF133	+	18268926	18297640
ENST00000362849	RN7SKP74	ENSG00000199719	misc_RNA	-	chr20:18269120-18297640	28520	0	0	0	0	0	0	0	0	0	0	0	0	0	0	0	0	0	0	0	0	Ensembl	309	intronic antisense	NM_001283001	NM_001283001	ZNF133	+	18268926	18297640
ENST00000362849	RN7SKP74	ENSG00000199719	misc_RNA	-	chr20:18269120-18297640	28520	0	0	0	0	0	0	0	0	0	0	0	0	0	0	0	0	0	0	0	0	Ensembl	309	intronic antisense	NM_001283004	NM_001283004	ZNF133	+	18268926	18297640
ENST00000362849	RN7SKP74	ENSG00000199719	misc_RNA	-	chr20:18269120-18297640	28520	0	0	0	0	0	0	0	0	0	0	0	0	0	0	0	0	0	0	0	0	Ensembl	309	intronic antisense	NM_001283007	NM_001283007	ZNF133	+	18268926	18297640
ENST00000362849	RN7SKP74	ENSG00000199719	misc_RNA	-	chr20:18269120-18297640	28520	0	0	0	0	0	0	0	0	0	0	0	0	0	0	0	0	0	0	0	0	Ensembl	309	intronic antisense	NM_001283008	NM_001283008	ZNF133	+	18268926	18297640
ENST00000362860	RN7SKP95	ENSG00000199730	misc_RNA	-	chr15:58887402-59042177	154775	3.44179	0	0	0	0.977991	0	0	0	0	0	4.23886	0	0	0	1.28058	0	0	0	0	0	Ensembl	303	intron sense-overlapping	ENST00000396140	ENST00000396140	ADAM10	-	58889662	59041829
ENST00000362860	RN7SKP95	ENSG00000199730	misc_RNA	-	chr15:58887402-59042177	154775	3.44179	0	0	0	0.977991	0	0	0	0	0	4.23886	0	0	0	1.28058	0	0	0	0	0	Ensembl	303	intron sense-overlapping	ENST00000402627	ENST00000402627	ADAM10	-	58889070	59041793
ENST00000362860	RN7SKP95	ENSG00000199730	misc_RNA	-	chr15:58887402-59042177	154775	3.44179	0	0	0	0.977991	0	0	0	0	0	4.23886	0	0	0	1.28058	0	0	0	0	0	Ensembl	303	intron sense-overlapping	ENST00000439637	ENST00000439637	ADAM10	-	58957344	59041957
ENST00000362860	RN7SKP95	ENSG00000199730	misc_RNA	-	chr15:58887402-59042177	154775	3.44179	0	0	0	0.977991	0	0	0	0	0	4.23886	0	0	0	1.28058	0	0	0	0	0	Ensembl	303	intron sense-overlapping	ENST00000558004	ENST00000558004	ADAM10	-	58957380	59041973
ENST00000362860	RN7SKP95	ENSG00000199730	misc_RNA	-	chr15:58887402-59042177	154775	3.44179	0	0	0	0.977991	0	0	0	0	0	4.23886	0	0	0	1.28058	0	0	0	0	0	Ensembl	303	intron sense-overlapping	ENST00000559053	ENST00000559053	ADAM10	-	58919910	59041829
ENST00000362860	RN7SKP95	ENSG00000199730	misc_RNA	-	chr15:58887402-59042177	154775	3.44179	0	0	0	0.977991	0	0	0	0	0	4.23886	0	0	0	1.28058	0	0	0	0	0	Ensembl	303	intron sense-overlapping	ENST00000561288	ENST00000561288	ADAM10	-	58889362	59041906
ENST00000362860	RN7SKP95	ENSG00000199730	misc_RNA	-	chr15:58887402-59042177	154775	3.44179	0	0	0	0.977991	0	0	0	0	0	4.23886	0	0	0	1.28058	0	0	0	0	0	Ensembl	303	intron sense-overlapping	NM_001110	NM_001110	ADAM10	-	58887402	59042177
ENST00000362862	Y_RNA	ENSG00000199732	misc_RNA	-	chr8:97273942-97349223	75281	0	0	0	0	0	0	0	0	0	0	0	0	0	0	0	0	0	0	0	0	Ensembl	102	intronic antisense	ENST00000522072	ENST00000522072	PTDSS1	+	97307419	97346210
ENST00000362862	Y_RNA	ENSG00000199732	misc_RNA	-	chr8:97273942-97349223	75281	0	0	0	0	0	0	0	0	0	0	0	0	0	0	0	0	0	0	0	0	Ensembl	102	intronic antisense	NM_001290225	NM_001290225	PTDSS1	+	97274113	97346779
ENST00000362862	Y_RNA	ENSG00000199732	misc_RNA	-	chr8:97273942-97349223	75281	0	0	0	0	0	0	0	0	0	0	0	0	0	0	0	0	0	0	0	0	Ensembl	102	intronic antisense	NM_014754	NM_014754	PTDSS1	+	97274113	97346779
ENST00000362870	Y_RNA	ENSG00000199740	misc_RNA	-	chr12:51333709-51333809	100	0	0	0	0	0	0	0	0	0	0	0	0	0	0	0	0	0	0	0	0	Ensembl	100	intergenic
ENST00000362881	Y_RNA	ENSG00000199751	misc_RNA	-	chrX:70430034-70948962	518928	0	0	0	0	0	0	0	0	0	0	0	0	0	0	0	0	0	0	0	0	Ensembl	102	intergenic
ENST00000362885	Y_RNA	ENSG00000199755	misc_RNA	+	chr14:67707825-67853233	145408	0	0	0	0	0	0	0	0	0	0	0	0	0	0	0	0	0	0	0	0	Ensembl	109	intronic antisense	ENST00000553408	ENST00000553408	ATP6V1D	-	67802904	67817386
ENST00000362885	Y_RNA	ENSG00000199755	misc_RNA	+	chr14:67707825-67853233	145408	0	0	0	0	0	0	0	0	0	0	0	0	0	0	0	0	0	0	0	0	Ensembl	109	intronic antisense	ENST00000554236	ENST00000554236	ATP6V1D	-	67805215	67826504
ENST00000362885	Y_RNA	ENSG00000199755	misc_RNA	+	chr14:67707825-67853233	145408	0	0	0	0	0	0	0	0	0	0	0	0	0	0	0	0	0	0	0	0	Ensembl	109	intronic antisense	ENST00000555431	ENST00000555431	ATP6V1D	-	67804967	67826504
ENST00000362885	Y_RNA	ENSG00000199755	misc_RNA	+	chr14:67707825-67853233	145408	0	0	0	0	0	0	0	0	0	0	0	0	0	0	0	0	0	0	0	0	Ensembl	109	intronic antisense	ENST00000555474	ENST00000555474	ATP6V1D	-	67804787	67826520
ENST00000362885	Y_RNA	ENSG00000199755	misc_RNA	+	chr14:67707825-67853233	145408	0	0	0	0	0	0	0	0	0	0	0	0	0	0	0	0	0	0	0	0	Ensembl	109	intronic antisense	ENST00000555723	ENST00000555723	ATP6V1D	-	67805271	67819654
ENST00000362885	Y_RNA	ENSG00000199755	misc_RNA	+	chr14:67707825-67853233	145408	0	0	0	0	0	0	0	0	0	0	0	0	0	0	0	0	0	0	0	0	Ensembl	109	intronic antisense	NM_015994	NM_015994	ATP6V1D	-	67804580	67826720
ENST00000362886	Y_RNA	ENSG00000199756	misc_RNA	-	chr1:29208237-29208347	110	0	0	0	0	0	0	0	0	0	0	0	0	0	0	0	0	0	0	0	0	Ensembl	110	intergenic
ENST00000362892	Y_RNA	ENSG00000199762	misc_RNA	+	chr6:47445524-47594999	149475	0	0	0	0	0	0	0	0	0	0	0	0	0	0	0	0	0	0	0	0	Ensembl	104	intron sense-overlapping	NM_012120	NM_012120	CD2AP	+	47445524	47594996
ENST00000362894	Y_RNA	ENSG00000199764	misc_RNA	-	chr7:114701590-114871409	169819	0	0	0	0	0	0	0	0	0	0	0	0	0	0	0	0	0	0	0	0	Ensembl	103	intergenic
ENST00000362910	Y_RNA	ENSG00000199780	misc_RNA	+	chr4:60399503-60399616	113	0	0	0	0	0	0	0	0	0	0	0	0	0	0	0	0	0	0	0	0	Ensembl	113	intergenic
ENST00000362911	Y_RNA	ENSG00000199781	misc_RNA	+	chr2:233562008-233880595	318587	0	0	0	0	0	0	0	0	0	0	0	0	0	0	0	0	0	0	0	0	Ensembl	99	intron sense-overlapping	ENST00000373566	ENST00000373566	GIGYF2	+	233562014	233725285
ENST00000362911	Y_RNA	ENSG00000199781	misc_RNA	+	chr2:233562008-233880595	318587	0	0	0	0	0	0	0	0	0	0	0	0	0	0	0	0	0	0	0	0	Ensembl	99	intron sense-overlapping	ENST00000409480	ENST00000409480	GIGYF2	+	233562019	233723318
ENST00000362911	Y_RNA	ENSG00000199781	misc_RNA	+	chr2:233562008-233880595	318587	0	0	0	0	0	0	0	0	0	0	0	0	0	0	0	0	0	0	0	0	Ensembl	99	intron sense-overlapping	ENST00000452341	ENST00000452341	GIGYF2	+	233630583	233709284
ENST00000362911	Y_RNA	ENSG00000199781	misc_RNA	+	chr2:233562008-233880595	318587	0	0	0	0	0	0	0	0	0	0	0	0	0	0	0	0	0	0	0	0	Ensembl	99	intron sense-overlapping	NM_001103146	NM_001103146	GIGYF2	+	233562014	233725289
ENST00000362911	Y_RNA	ENSG00000199781	misc_RNA	+	chr2:233562008-233880595	318587	0	0	0	0	0	0	0	0	0	0	0	0	0	0	0	0	0	0	0	0	Ensembl	99	intron sense-overlapping	NM_001103147	NM_001103147	GIGYF2	+	233562014	233725289
ENST00000362911	Y_RNA	ENSG00000199781	misc_RNA	+	chr2:233562008-233880595	318587	0	0	0	0	0	0	0	0	0	0	0	0	0	0	0	0	0	0	0	0	Ensembl	99	intron sense-overlapping	NM_001103148	NM_001103148	GIGYF2	+	233562014	233725289
ENST00000362911	Y_RNA	ENSG00000199781	misc_RNA	+	chr2:233562008-233880595	318587	0	0	0	0	0	0	0	0	0	0	0	0	0	0	0	0	0	0	0	0	Ensembl	99	intron sense-overlapping	NM_015575	NM_015575	GIGYF2	+	233562014	233725289
ENST00000362918	RNY3P2	ENSG00000199788	misc_RNA	+	chr13:49550047-49783915	233868	0	0	0	0	0	0	0	0	0	0	0	0	0	0	0	0	0	0	0	0	Ensembl	102	intron sense-overlapping	NM_001079673	NM_001079673	FNDC3A	+	49550047	49783915
ENST00000362918	RNY3P2	ENSG00000199788	misc_RNA	+	chr13:49550047-49783915	233868	0	0	0	0	0	0	0	0	0	0	0	0	0	0	0	0	0	0	0	0	Ensembl	102	intron sense-overlapping	NM_001278438	NM_001278438	FNDC3A	+	49550744	49783915
ENST00000362927	Y_RNA	ENSG00000199797	misc_RNA	+	chr22:28247656-29075853	828197	0	0	0	0	0	0	0	0	0	0	0	0	0	0	0	0	0	0	0	0	Ensembl	97	intronic antisense	NM_001145418	NM_001145418	TTC28	-	28374001	29075853
ENST00000362931	Y_RNA	ENSG00000199801	misc_RNA	+	chr17:67982126-67982235	109	0	0	0	0	0	0	0	0	0	0	0	0	0	0	0	0	0	0	0	0	Ensembl	109	intergenic
ENST00000362961	RN7SKP291	ENSG00000199831	misc_RNA	-	chr1:55842198-55842525	327	0	0	0	0	0	0	0	0	0	0	0	0	0	0	0	0	0	0	0	0	Ensembl	327	intergenic
ENST00000362962	Y_RNA	ENSG00000199832	misc_RNA	+	chrX:106366656-106449670	83014	0	0	0	0	0	0	0	0	0	0	0	0	0	0	0	0	0	0	0	0	Ensembl	107	intronic antisense	ENST00000372461	ENST00000372461	NUP62CL	-	106366659	106449670
ENST00000362962	Y_RNA	ENSG00000199832	misc_RNA	+	chrX:106366656-106449670	83014	0	0	0	0	0	0	0	0	0	0	0	0	0	0	0	0	0	0	0	0	Ensembl	107	intronic antisense	ENST00000421752	ENST00000421752	NUP62CL	-	106396521	106449663
ENST00000362962	Y_RNA	ENSG00000199832	misc_RNA	+	chrX:106366656-106449670	83014	0	0	0	0	0	0	0	0	0	0	0	0	0	0	0	0	0	0	0	0	Ensembl	107	intronic antisense	NM_017681	NM_017681	NUP62CL	-	106366656	106449670
ENST00000362970	Y_RNA	ENSG00000199840	misc_RNA	-	chr1:184140847-184140957	110	0	0	0	0	0	0	0	0	0	0	0	0	0	0	0	0	0	0	0	0	Ensembl	110	intergenic
ENST00000362992	Y_RNA	ENSG00000199862	misc_RNA	-	chr4:127949261-127949374	113	0	0	0	0	0	0	0	0	0	0	0	0	0	0	0	0	0	0	0	0	Ensembl	113	intergenic
ENST00000362996	Y_RNA	ENSG00000199866	misc_RNA	-	chr2:173292081-173489823	197742	0	0	0	0	0	0	0	0	0	0	0	0	0	0	0	0	0	0	0	0	Ensembl	102	intronic antisense	ENST00000416991	ENST00000416991	PDK1	+	173421040	173435540
ENST00000362996	Y_RNA	ENSG00000199866	misc_RNA	-	chr2:173292081-173489823	197742	0	0	0	0	0	0	0	0	0	0	0	0	0	0	0	0	0	0	0	0	Ensembl	102	intronic antisense	ENST00000439519	ENST00000439519	PDK1	+	173421292	173429801
ENST00000362996	Y_RNA	ENSG00000199866	misc_RNA	-	chr2:173292081-173489823	197742	0	0	0	0	0	0	0	0	0	0	0	0	0	0	0	0	0	0	0	0	Ensembl	102	intronic antisense	ENST00000443353	ENST00000443353	PDK1	+	173420100	173429801
ENST00000362996	Y_RNA	ENSG00000199866	misc_RNA	-	chr2:173292081-173489823	197742	0	0	0	0	0	0	0	0	0	0	0	0	0	0	0	0	0	0	0	0	Ensembl	102	intronic antisense	ENST00000543905	ENST00000543905	PDK1	+	173420100	173489823
ENST00000362996	Y_RNA	ENSG00000199866	misc_RNA	-	chr2:173292081-173489823	197742	0	0	0	0	0	0	0	0	0	0	0	0	0	0	0	0	0	0	0	0	Ensembl	102	intronic antisense	ENST00000544863	ENST00000544863	PDK1	+	173420352	173460746
ENST00000362996	Y_RNA	ENSG00000199866	misc_RNA	-	chr2:173292081-173489823	197742	0	0	0	0	0	0	0	0	0	0	0	0	0	0	0	0	0	0	0	0	Ensembl	102	intronic antisense	NM_001278549	NM_001278549	PDK1	+	173420696	173463862
ENST00000362996	Y_RNA	ENSG00000199866	misc_RNA	-	chr2:173292081-173489823	197742	0	0	0	0	0	0	0	0	0	0	0	0	0	0	0	0	0	0	0	0	Ensembl	102	intronic antisense	NM_002610	NM_002610	PDK1	+	173420696	173463862
ENST00000362997	Y_RNA	ENSG00000199867	misc_RNA	+	chr18:59992519-60058516	65997	0	0	0	0	0	0	0	0	0	0	0	0	0	0	0	0	0	0	0	0	Ensembl	102	intron sense-overlapping	NM_001270949	NM_001270949	TNFRSF11A	+	59992519	60054943
ENST00000362997	Y_RNA	ENSG00000199867	misc_RNA	+	chr18:59992519-60058516	65997	0	0	0	0	0	0	0	0	0	0	0	0	0	0	0	0	0	0	0	0	Ensembl	102	intron sense-overlapping	NM_001270950	NM_001270950	TNFRSF11A	+	59992519	60054943
ENST00000362997	Y_RNA	ENSG00000199867	misc_RNA	+	chr18:59992519-60058516	65997	0	0	0	0	0	0	0	0	0	0	0	0	0	0	0	0	0	0	0	0	Ensembl	102	intron sense-overlapping	NM_001270951	NM_001270951	TNFRSF11A	+	59992519	60054943
ENST00000362997	Y_RNA	ENSG00000199867	misc_RNA	+	chr18:59992519-60058516	65997	0	0	0	0	0	0	0	0	0	0	0	0	0	0	0	0	0	0	0	0	Ensembl	102	intron sense-overlapping	NM_001278268	NM_001278268	TNFRSF11A	+	59992519	60054943
ENST00000362997	Y_RNA	ENSG00000199867	misc_RNA	+	chr18:59992519-60058516	65997	0	0	0	0	0	0	0	0	0	0	0	0	0	0	0	0	0	0	0	0	Ensembl	102	intron sense-overlapping	NM_003839	NM_003839	TNFRSF11A	+	59992519	60054943
ENST00000363000	Y_RNA	ENSG00000199870	misc_RNA	-	chr7:74696065-74988306	292241	0	0	0	0	0	0	0	0	0	0	0	0	0	0	0	0	0	0	0	0	Ensembl	102	intergenic
ENST00000363005	Y_RNA	ENSG00000199875	misc_RNA	+	chr11:93394804-93547861	153057	0	0	0	0	0	0	0	0	0	0	0	0	0	0	0	0	0	0	0	0	Ensembl	113	intron sense-overlapping	ENST00000344196	ENST00000344196	KIAA1731	+	93394815	93463522
ENST00000363005	Y_RNA	ENSG00000199875	misc_RNA	+	chr11:93394804-93547861	153057	0	0	0	0	0	0	0	0	0	0	0	0	0	0	0	0	0	0	0	0	Ensembl	113	intron sense-overlapping	ENST00000411936	ENST00000411936	KIAA1731	+	93394815	93463522
ENST00000363005	Y_RNA	ENSG00000199875	misc_RNA	+	chr11:93394804-93547861	153057	0	0	0	0	0	0	0	0	0	0	0	0	0	0	0	0	0	0	0	0	Ensembl	113	intron sense-overlapping	ENST00000530425	ENST00000530425	KIAA1731	+	93432073	93456230
ENST00000363005	Y_RNA	ENSG00000199875	misc_RNA	+	chr11:93394804-93547861	153057	0	0	0	0	0	0	0	0	0	0	0	0	0	0	0	0	0	0	0	0	Ensembl	113	intron sense-overlapping	ENST00000531700	ENST00000531700	KIAA1731	+	93428695	93463522
ENST00000363005	Y_RNA	ENSG00000199875	misc_RNA	+	chr11:93394804-93547861	153057	0	0	0	0	0	0	0	0	0	0	0	0	0	0	0	0	0	0	0	0	Ensembl	113	intron sense-overlapping	NM_033395	NM_033395	CEP295	+	93394815	93463522
ENST00000363006	RN7SKP131	ENSG00000199876	misc_RNA	-	chr22:20455668-20455969	301	0	0	0	0	0	0	0	0	0	0	0	0	0	0	0	0	0	0	0	0	Ensembl	301	intergenic
ENST00000363008	RN7SKP149	ENSG00000199878	misc_RNA	-	chrX:142285033-142285377	344	0	0	0	0	0	0	0	0	0	0	0	0	0	0	0	0	0	0	0	0	Ensembl	344	intergenic
ENST00000363011	Y_RNA	ENSG00000199881	misc_RNA	-	chr10:93806448-94050844	244396	0	0	0	0	0	0	0	0	0	0	0	0	0	0	0	0	0	0	0	0	Ensembl	104	intron sense-overlapping	NM_014912	NM_014912	CPEB3	-	93808396	94050875
ENST00000363013	RN7SKP90	ENSG00000199883	misc_RNA	+	chr11:16799841-17074583	274742	0	0	0	0	0	0	0	0	0	0	0	0	0	0	0	0	0	0	0	0	Ensembl	335	intronic antisense	ENST00000448080	ENST00000448080	PLEKHA7	-	16809214	17035963
ENST00000363013	RN7SKP90	ENSG00000199883	misc_RNA	+	chr11:16799841-17074583	274742	0	0	0	0	0	0	0	0	0	0	0	0	0	0	0	0	0	0	0	0	Ensembl	335	intronic antisense	ENST00000531066	ENST00000531066	PLEKHA7	-	16799841	17035990
ENST00000363013	RN7SKP90	ENSG00000199883	misc_RNA	+	chr11:16799841-17074583	274742	0	0	0	0	0	0	0	0	0	0	0	0	0	0	0	0	0	0	0	0	Ensembl	335	intronic antisense	ENST00000532079	ENST00000532079	PLEKHA7	-	16810529	17035959
ENST00000363013	RN7SKP90	ENSG00000199883	misc_RNA	+	chr11:16799841-17074583	274742	0	0	0	0	0	0	0	0	0	0	0	0	0	0	0	0	0	0	0	0	Ensembl	335	intronic antisense	NM_175058	NM_175058	PLEKHA7	-	16809206	17035963
ENST00000363014	Y_RNA	ENSG00000199884	misc_RNA	-	chr2:153140863-153140974	111	0	0	0	0	0	0	0	0	0	0	0	0	0	0	0	0	0	0	0	0	Ensembl	111	intergenic
ENST00000363020	Y_RNA	ENSG00000199890	misc_RNA	+	chr1:111981259-112005395	24136	0	0	0	0	0	0	0	0	0	0	0	0	0	0	0	0	0	0	0	0	Ensembl	111	intronic antisense	ENST00000411751	ENST00000411751	WDR77	-	111983795	111991874
ENST00000363020	Y_RNA	ENSG00000199890	misc_RNA	+	chr1:111981259-112005395	24136	0	0	0	0	0	0	0	0	0	0	0	0	0	0	0	0	0	0	0	0	Ensembl	111	intronic antisense	ENST00000449340	ENST00000449340	WDR77	-	111983849	111991351
ENST00000363020	Y_RNA	ENSG00000199890	misc_RNA	+	chr1:111981259-112005395	24136	0	0	0	0	0	0	0	0	0	0	0	0	0	0	0	0	0	0	0	0	Ensembl	111	intronic antisense	NM_024102	NM_024102	WDR77	-	111982511	111991830
ENST00000363023	LZTS1-AS1	ENSG00000253733	lincRNA	+	chr8:20103675-20161474	57799	0	0	0	0	0	0	0	0	0	0	0	0	0	0	0	0	0	0	0	0	Ensembl	116	intronic antisense	ENST00000381569	ENST00000381569	LZTS1	-	20103675	20161474
ENST00000363025	Y_RNA	ENSG00000199895	misc_RNA	-	chr12:92378755-92583436	204681	0	0	0	0	0	0	0	0	0	0	0	0	0	0	0	0	0	0	0	0	Ensembl	101	intergenic
ENST00000363029	Y_RNA	ENSG00000199899	misc_RNA	-	chr12:113587662-113623284	35622	0	0	0	0	0	0	0	0	0	0	0	0	0	0	0	0	0	0	0	0	Ensembl	97	intronic antisense	ENST00000550918	ENST00000550918	CCDC42B	+	113591034	113595440
ENST00000363029	Y_RNA	ENSG00000199899	misc_RNA	-	chr12:113587662-113623284	35622	0	0	0	0	0	0	0	0	0	0	0	0	0	0	0	0	0	0	0	0	Ensembl	97	intronic antisense	NM_001144872	NM_001144872	CCDC42B	+	113587662	113597081
ENST00000363031	Y_RNA	ENSG00000199901	misc_RNA	+	chr4:53652703-53652805	102	0	0	0	0	0	0	0	0	0	0	0	0	0	0	0	0	0	0	0	0	Ensembl	102	intergenic
ENST00000363041	Y_RNA	ENSG00000199911	misc_RNA	+	chr5:24910702-24910804	102	0	0	0	0	0	0	0	0	0	0	0	0	0	0	0	0	0	0	0	0	Ensembl	102	intergenic
ENST00000363042	Y_RNA	ENSG00000199912	misc_RNA	-	chr12:7952956-7953063	107	0	0	0	0	0	0	0	0	0	0	0	0	0	0	0	0	0	0	0	0	Ensembl	107	intergenic
ENST00000363043	Y_RNA	ENSG00000199913	misc_RNA	+	chr7:72430015-72555749	125734	0	0	0	0	0	0	0	0	0	0	0	0	0	0	0	0	0	0	0	0	Ensembl	102	intergenic
ENST00000363046	RMRP	ENSG00000269900	lincRNA	-	chr9:35657747-35658015	268	15426.1	10100.5	1852.9	2265.81	5935.03	13507.7	11006.9	15862.2	13499	20172.9	13601.6	9966.73	2101.47	2477.57	5689.31	13617.8	11669.6	15417.7	13879.6	19970.5	Ensembl	264	bidirectional	ENST00000378406	ENST00000378406	CCDC107	+	35658310	35661184
ENST00000363046	RMRP	ENSG00000269900	lincRNA	-	chr9:35657747-35658015	268	15426.1	10100.5	1852.9	2265.81	5935.03	13507.7	11006.9	15862.2	13499	20172.9	13601.6	9966.73	2101.47	2477.57	5689.31	13617.8	11669.6	15417.7	13879.6	19970.5	Ensembl	264	bidirectional	ENST00000421582	ENST00000421582	CCDC107	+	35658313	35661400
ENST00000363046	RMRP	ENSG00000269900	lincRNA	-	chr9:35657747-35658015	268	15426.1	10100.5	1852.9	2265.81	5935.03	13507.7	11006.9	15862.2	13499	20172.9	13601.6	9966.73	2101.47	2477.57	5689.31	13617.8	11669.6	15417.7	13879.6	19970.5	Ensembl	264	bidirectional	NM_001195200	NM_001195200	CCDC107	+	35658286	35661500
ENST00000363046	RMRP	ENSG00000269900	lincRNA	-	chr9:35657747-35658015	268	15426.1	10100.5	1852.9	2265.81	5935.03	13507.7	11006.9	15862.2	13499	20172.9	13601.6	9966.73	2101.47	2477.57	5689.31	13617.8	11669.6	15417.7	13879.6	19970.5	Ensembl	264	bidirectional	NM_001195201	NM_001195201	CCDC107	+	35658286	35661500
ENST00000363046	RMRP	ENSG00000269900	lincRNA	-	chr9:35657747-35658015	268	15426.1	10100.5	1852.9	2265.81	5935.03	13507.7	11006.9	15862.2	13499	20172.9	13601.6	9966.73	2101.47	2477.57	5689.31	13617.8	11669.6	15417.7	13879.6	19970.5	Ensembl	264	bidirectional	NM_001195217	NM_001195217	CCDC107	+	35658286	35661500
ENST00000363046	RMRP	ENSG00000269900	lincRNA	-	chr9:35657747-35658015	268	15426.1	10100.5	1852.9	2265.81	5935.03	13507.7	11006.9	15862.2	13499	20172.9	13601.6	9966.73	2101.47	2477.57	5689.31	13617.8	11669.6	15417.7	13879.6	19970.5	Ensembl	264	bidirectional	NM_174923	NM_174923	CCDC107	+	35658286	35661500
ENST00000363046	RMRP	ENSG00000269900	lincRNA	-	chr9:35657747-35658015	268	15426.1	10100.5	1852.9	2265.81	5935.03	13507.7	11006.9	15862.2	13499	20172.9	13601.6	9966.73	2101.47	2477.57	5689.31	13617.8	11669.6	15417.7	13879.6	19970.5	Ensembl	264	bidirectional	uc010mkx.2	uc010mkx.2	CCDC107	+	35658286	35659414
ENST00000363063	Y_RNA	ENSG00000199933	misc_RNA	+	chr12:102089779-102137918	48139	0	0	0	0	0	0	0	0	0	0	0	0	0	0	0	0	0	0	0	0	Ensembl	111	intron sense-overlapping	ENST00000549872	ENST00000549872	CHPT1	+	102091449	102120805
ENST00000363063	Y_RNA	ENSG00000199933	misc_RNA	+	chr12:102089779-102137918	48139	0	0	0	0	0	0	0	0	0	0	0	0	0	0	0	0	0	0	0	0	Ensembl	111	intron sense-overlapping	NM_020244	NM_020244	CHPT1	+	102091416	102122846
ENST00000363066	Y_RNA	ENSG00000199936	misc_RNA	-	chr2:85687266-85687375	109	0	0	0	0	0	0	0	0	0	0	0	0	0	0	0	0	0	0	0	0	Ensembl	109	intergenic
ENST00000363068	Y_RNA	ENSG00000199938	misc_RNA	+	chr6:38136226-38607924	471698	0	0	0	0	0	0	0	0	0	0	0	0	0	0	0	0	0	0	0	0	Ensembl	106	intronic antisense	ENST00000403056	ENST00000403056	BTBD9	-	38142760	38565870
ENST00000363068	Y_RNA	ENSG00000199938	misc_RNA	+	chr6:38136226-38607924	471698	0	0	0	0	0	0	0	0	0	0	0	0	0	0	0	0	0	0	0	0	Ensembl	106	intronic antisense	ENST00000408958	ENST00000408958	BTBD9	-	38142760	38562084
ENST00000363068	Y_RNA	ENSG00000199938	misc_RNA	+	chr6:38136226-38607924	471698	0	0	0	0	0	0	0	0	0	0	0	0	0	0	0	0	0	0	0	0	Ensembl	106	intronic antisense	NM_001099272	NM_001099272	BTBD9	-	38136226	38607924
ENST00000363068	Y_RNA	ENSG00000199938	misc_RNA	+	chr6:38136226-38607924	471698	0	0	0	0	0	0	0	0	0	0	0	0	0	0	0	0	0	0	0	0	Ensembl	106	intronic antisense	NM_001172418	NM_001172418	BTBD9	-	38136226	38563843
ENST00000363068	Y_RNA	ENSG00000199938	misc_RNA	+	chr6:38136226-38607924	471698	0	0	0	0	0	0	0	0	0	0	0	0	0	0	0	0	0	0	0	0	Ensembl	106	intronic antisense	NM_052893	NM_052893	BTBD9	-	38136226	38607924
ENST00000363068	Y_RNA	ENSG00000199938	misc_RNA	+	chr6:38136226-38607924	471698	0	0	0	0	0	0	0	0	0	0	0	0	0	0	0	0	0	0	0	0	Ensembl	106	intronic antisense	NM_152733	NM_152733	BTBD9	-	38136226	38563843
ENST00000363070	RN7SKP75	ENSG00000199940	misc_RNA	-	chr7:70597154-71178585	581431	0	0	0	0	0	0	0	0	0	0	0	0	0	0	0	0	0	0	0	0	Ensembl	296	intronic antisense	NM_022479	NM_022479	WBSCR17	+	70597522	71178586
ENST00000363079	Y_RNA	ENSG00000199949	misc_RNA	-	chr16:86259185-86319853	60668	0	0	0	0	0	0	0	0	0	0	0	0	0	0	0	0	0	0	0	0	Ensembl	94	intergenic
ENST00000363092	Y_RNA	ENSG00000199962	misc_RNA	+	chr21:18884699-18965897	81198	0	0	0	0	0	0	0	0	0	0	0	0	0	0	0	0	0	0	0	0	Ensembl	109	intron sense-overlapping	NM_001207066	NM_001207066	CXADR	+	18885223	18965897
ENST00000363094	Y_RNA	ENSG00000199964	misc_RNA	-	chr2:65061189-65061291	102	0	0	0	0	0	0	0	0	0	0	0	0	0	0	0	0	0	0	0	0	Ensembl	102	intergenic
ENST00000363105	RN7SKP243	ENSG00000199975	misc_RNA	-	chr11:73498360-73576178	77818	0	0	0	0	0	0	0	0	1.50898	0	0	0	0	0	0	0	0	0	2.17866	0	Ensembl	309	intronic antisense	ENST00000398483	ENST00000398483	MRPL48	+	73498950	73575650
ENST00000363105	RN7SKP243	ENSG00000199975	misc_RNA	-	chr11:73498360-73576178	77818	0	0	0	0	0	0	0	0	1.50898	0	0	0	0	0	0	0	0	0	2.17866	0	Ensembl	309	intronic antisense	ENST00000411840	ENST00000411840	MRPL48	+	73498939	73575643
ENST00000363105	RN7SKP243	ENSG00000199975	misc_RNA	-	chr11:73498360-73576178	77818	0	0	0	0	0	0	0	0	1.50898	0	0	0	0	0	0	0	0	0	2.17866	0	Ensembl	309	intronic antisense	ENST00000497094	ENST00000497094	MRPL48	+	73498935	73555979
ENST00000363105	RN7SKP243	ENSG00000199975	misc_RNA	-	chr11:73498360-73576178	77818	0	0	0	0	0	0	0	0	1.50898	0	0	0	0	0	0	0	0	0	2.17866	0	Ensembl	309	intronic antisense	ENST00000535277	ENST00000535277	MRPL48	+	73498950	73556026
ENST00000363105	RN7SKP243	ENSG00000199975	misc_RNA	-	chr11:73498360-73576178	77818	0	0	0	0	0	0	0	0	1.50898	0	0	0	0	0	0	0	0	0	2.17866	0	Ensembl	309	intronic antisense	ENST00000535529	ENST00000535529	MRPL48	+	73498916	73576178
ENST00000363105	RN7SKP243	ENSG00000199975	misc_RNA	-	chr11:73498360-73576178	77818	0	0	0	0	0	0	0	0	1.50898	0	0	0	0	0	0	0	0	0	2.17866	0	Ensembl	309	intronic antisense	ENST00000537007	ENST00000537007	MRPL48	+	73498974	73555986
ENST00000363105	RN7SKP243	ENSG00000199975	misc_RNA	-	chr11:73498360-73576178	77818	0	0	0	0	0	0	0	0	1.50898	0	0	0	0	0	0	0	0	0	2.17866	0	Ensembl	309	intronic antisense	ENST00000542303	ENST00000542303	MRPL48	+	73498953	73575647
ENST00000363105	RN7SKP243	ENSG00000199975	misc_RNA	-	chr11:73498360-73576178	77818	0	0	0	0	0	0	0	0	1.50898	0	0	0	0	0	0	0	0	0	2.17866	0	Ensembl	309	intronic antisense	NM_016055	NM_016055	MRPL48	+	73498916	73575656
ENST00000363109	Y_RNA	ENSG00000199979	misc_RNA	-	chr16:68877506-69119083	241577	0	0	0	0	0	0	0	0	0	0	0	0	0	0	0	0	0	0	0	0	Ensembl	102	intronic antisense	NM_024562	NM_024562	TANGO6	+	68877508	69119085
ENST00000363110	Y_RNA	ENSG00000199980	misc_RNA	-	chr14:35390063-35498773	108710	0	0	0	0	0	0	0	0	0	0	0	0	0	0	0	0	0	0	0	0	Ensembl	100	intergenic
ENST00000363120	VTRNA1-1	ENSG00000199990	misc_RNA	+	chr5:140088280-140091097	2817	168.867	0	0	0	88.4097	101.346	718.515	0	0	478.42	0.847772	0	0	0	1.28058	0.95906	7.47369	0	0	4.29591	Ensembl	99	intergenic
ENST00000363138	Y_RNA	ENSG00000200008	misc_RNA	+	chr15:33603162-34158303	555141	0	0	0	0	0	0	0	0	0	0	0	0	0	0	0	0	0	0	0	0	Ensembl	105	intron sense-overlapping	ENST00000389232	ENST00000389232	RYR3	+	33603176	34158303
ENST00000363138	Y_RNA	ENSG00000200008	misc_RNA	+	chr15:33603162-34158303	555141	0	0	0	0	0	0	0	0	0	0	0	0	0	0	0	0	0	0	0	0	Ensembl	105	intron sense-overlapping	NM_001243996	NM_001243996	RYR3	+	33603162	34158304
ENST00000363141	Y_RNA	ENSG00000200011	misc_RNA	-	chr12:93854500-93854602	102	0	0	0	0	0	0	0	0	0	0	0	0	0	0	0	0	0	0	0	0	Ensembl	102	intergenic
ENST00000363146	GAS5	ENSG00000234741	processed_transcript	-	chr1:173832385-173872687	40302	0	0	0	0	0	0	0	0	0	0	0	0	0	0	0	0	0	0	0	0	Ensembl	82	intergenic
ENST00000363154	Y_RNA	ENSG00000200024	misc_RNA	-	chr4:88665103-88665205	102	0	0	0	0	0	0	0	0	0	0	0	0	0	0	0	0	0	0	0	0	Ensembl	102	intergenic
ENST00000363170	Y_RNA	ENSG00000200040	misc_RNA	+	chr6:76630831-76782395	151564	0	0	0	0	0	0	0	0	0	0	0	0	0	0	0	0	0	0	0	0	Ensembl	113	intronic antisense	ENST00000369952	ENST00000369952	IMPG1	-	76631447	76644766
ENST00000363170	Y_RNA	ENSG00000200040	misc_RNA	+	chr6:76630831-76782395	151564	0	0	0	0	0	0	0	0	0	0	0	0	0	0	0	0	0	0	0	0	Ensembl	113	intronic antisense	ENST00000369963	ENST00000369963	IMPG1	-	76630831	76782395
ENST00000363170	Y_RNA	ENSG00000200040	misc_RNA	+	chr6:76630831-76782395	151564	0	0	0	0	0	0	0	0	0	0	0	0	0	0	0	0	0	0	0	0	Ensembl	113	intronic antisense	NM_001282368	NM_001282368	IMPG1	-	76630830	76782395
ENST00000363170	Y_RNA	ENSG00000200040	misc_RNA	+	chr6:76630831-76782395	151564	0	0	0	0	0	0	0	0	0	0	0	0	0	0	0	0	0	0	0	0	Ensembl	113	intronic antisense	NM_001563	NM_001563	IMPG1	-	76630830	76782395
ENST00000363171	Y_RNA	ENSG00000200041	misc_RNA	-	chr9:77796435-77796537	102	0	0	0	0	0	0	0	0	0	0	0	0	0	0	0	0	0	0	0	0	Ensembl	102	intergenic
ENST00000363177	RN7SKP115	ENSG00000200047	misc_RNA	+	chr11:100554892-100862668	307776	0	0.638718	0	0	3.56174	2.56045	1.20315	1.27317	0	4.35971	0	0.941133	0	0	5.12233	3.83624	1.86842	1.85722	0	6.44387	Ensembl	317	intron sense-overlapping	ENST00000524892	ENST00000524892	ARHGAP42	+	100558383	100862668
ENST00000363177	RN7SKP115	ENSG00000200047	misc_RNA	+	chr11:100554892-100862668	307776	0	0.638718	0	0	3.56174	2.56045	1.20315	1.27317	0	4.35971	0	0.941133	0	0	5.12233	3.83624	1.86842	1.85722	0	6.44387	Ensembl	317	intron sense-overlapping	NM_152432	NM_152432	ARHGAP42	+	100558406	100861656
ENST00000363179	Y_RNA	ENSG00000200049	misc_RNA	+	chr4:144207445-144251011	43566	0	0	0	0	0	0	0	0	0	0	0	0	0	0	0	0	0	0	0	0	Ensembl	101	intergenic
ENST00000363182	Y_RNA	ENSG00000200052	misc_RNA	-	chr3:164840500-164840611	111	0	0	0	0	0	0	0	0	0	0	0	0	0	0	0	0	0	0	0	0	Ensembl	111	intergenic
ENST00000363187	RN7SKP63	ENSG00000200057	misc_RNA	+	chr22:21743479-21743780	301	0	0	0	0	0	0	0	0	0	0	0	0	0	0	0	0	0	0	0	0	Ensembl	301	intergenic
ENST00000363189	Y_RNA	ENSG00000200059	misc_RNA	+	chr16:2089815-2185899	96084	0	0	0	0	0	0	0	0	0	0	0	0	0	0	0	0	0	0	0	0	Ensembl	100	intronic antisense	ENST00000262304	ENST00000262304	PKD1	-	2138710	2185899
ENST00000363189	Y_RNA	ENSG00000200059	misc_RNA	+	chr16:2089815-2185899	96084	0	0	0	0	0	0	0	0	0	0	0	0	0	0	0	0	0	0	0	0	Ensembl	100	intronic antisense	ENST00000423118	ENST00000423118	PKD1	-	2138710	2185899
ENST00000363190	Y_RNA	ENSG00000200060	misc_RNA	+	chr12:109132259-109132380	121	0	0	0	0	0	0	0	0	0	0	0	0	0	0	0	0	0	0	0	0	Ensembl	121	intergenic
ENST00000363194	RNY4P9	ENSG00000200064	misc_RNA	-	chr13:50482769-50482866	97	0	0	0	0	0	0	0	0	0	0	0	0	0	0	0	0	0	0	0	0	Ensembl	97	intergenic
ENST00000363195	Y_RNA	ENSG00000200065	misc_RNA	+	chr5:32124809-32174456	49647	0	0	0	0	0	0	0	0	0	0	0	0	0	0	0	0	0	0	0	0	Ensembl	97	intronic antisense	NM_022130	NM_022130	GOLPH3	-	32124823	32174425
ENST00000363196	Y_RNA	ENSG00000200066	misc_RNA	-	chr12:133656423-133684130	27707	0	0	0	0	0	0	0	0	0	0	0	0	0	0	0	0	0	0	0	0	Ensembl	103	intronic antisense	ENST00000319849	ENST00000319849	ZNF140	+	133657517	133682176
ENST00000363196	Y_RNA	ENSG00000200066	misc_RNA	-	chr12:133656423-133684130	27707	0	0	0	0	0	0	0	0	0	0	0	0	0	0	0	0	0	0	0	0	Ensembl	103	intronic antisense	ENST00000356456	ENST00000356456	ZNF140	+	133657059	133682212
ENST00000363196	Y_RNA	ENSG00000200066	misc_RNA	-	chr12:133656423-133684130	27707	0	0	0	0	0	0	0	0	0	0	0	0	0	0	0	0	0	0	0	0	Ensembl	103	intronic antisense	ENST00000412146	ENST00000412146	ZNF140	+	133657460	133682227
ENST00000363196	Y_RNA	ENSG00000200066	misc_RNA	-	chr12:133656423-133684130	27707	0	0	0	0	0	0	0	0	0	0	0	0	0	0	0	0	0	0	0	0	Ensembl	103	intronic antisense	ENST00000429434	ENST00000429434	ZNF140	+	133658170	133682299
ENST00000363196	Y_RNA	ENSG00000200066	misc_RNA	-	chr12:133656423-133684130	27707	0	0	0	0	0	0	0	0	0	0	0	0	0	0	0	0	0	0	0	0	Ensembl	103	intronic antisense	NM_001300776	NM_001300776	ZNF140	+	133656788	133684258
ENST00000363196	Y_RNA	ENSG00000200066	misc_RNA	-	chr12:133656423-133684130	27707	0	0	0	0	0	0	0	0	0	0	0	0	0	0	0	0	0	0	0	0	Ensembl	103	intronic antisense	NM_001300777	NM_001300777	ZNF140	+	133656788	133684258
ENST00000363196	Y_RNA	ENSG00000200066	misc_RNA	-	chr12:133656423-133684130	27707	0	0	0	0	0	0	0	0	0	0	0	0	0	0	0	0	0	0	0	0	Ensembl	103	intronic antisense	NM_001300778	NM_001300778	ZNF140	+	133656788	133684258
ENST00000363196	Y_RNA	ENSG00000200066	misc_RNA	-	chr12:133656423-133684130	27707	0	0	0	0	0	0	0	0	0	0	0	0	0	0	0	0	0	0	0	0	Ensembl	103	intronic antisense	NM_003440	NM_003440	ZNF140	+	133656788	133684258
ENST00000363215	Y_RNA	ENSG00000200085	misc_RNA	+	chr1:248099362-248264224	164862	0	0	0	0	0	0	0	0	0	0	0	0	0	0	0	0	0	0	0	0	Ensembl	102	intron sense-overlapping	NM_001304535	NM_001304535	OR2L13	+	248100330	248264224
ENST00000363215	Y_RNA	ENSG00000200085	misc_RNA	+	chr1:248099362-248264224	164862	0	0	0	0	0	0	0	0	0	0	0	0	0	0	0	0	0	0	0	0	Ensembl	102	intron sense-overlapping	NM_175911	NM_175911	OR2L13	+	248100330	248264224
ENST00000363220	Y_RNA	ENSG00000200090	misc_RNA	-	chr11:47738071-47788995	50924	0	0	0	0	0	0	0	0	0	0	0	0	0	0	0	0	0	0	0	0	Ensembl	99	intron sense-overlapping	NM_015308	NM_015308	FNBP4	-	47738068	47788993
ENST00000363221	RN7SKP163	ENSG00000200091	misc_RNA	-	chr6:76311224-76427997	116773	0	0	0	0	0	0	0	0	0	0	0	0	0	0	0	0	0	0	0	0	Ensembl	330	intronic antisense	ENST00000370014	ENST00000370014	SENP6	+	76311621	76427997
ENST00000363221	RN7SKP163	ENSG00000200091	misc_RNA	-	chr6:76311224-76427997	116773	0	0	0	0	0	0	0	0	0	0	0	0	0	0	0	0	0	0	0	0	Ensembl	330	intronic antisense	ENST00000424947	ENST00000424947	SENP6	+	76343419	76389583
ENST00000363221	RN7SKP163	ENSG00000200091	misc_RNA	-	chr6:76311224-76427997	116773	0	0	0	0	0	0	0	0	0	0	0	0	0	0	0	0	0	0	0	0	Ensembl	330	intronic antisense	ENST00000483859	ENST00000483859	SENP6	+	76330378	76373230
ENST00000363221	RN7SKP163	ENSG00000200091	misc_RNA	-	chr6:76311224-76427997	116773	0	0	0	0	0	0	0	0	0	0	0	0	0	0	0	0	0	0	0	0	Ensembl	330	intronic antisense	NM_001100409	NM_001100409	SENP6	+	76311224	76428001
ENST00000363221	RN7SKP163	ENSG00000200091	misc_RNA	-	chr6:76311224-76427997	116773	0	0	0	0	0	0	0	0	0	0	0	0	0	0	0	0	0	0	0	0	Ensembl	330	intronic antisense	NM_001304792	NM_001304792	SENP6	+	76311224	76389583
ENST00000363221	RN7SKP163	ENSG00000200091	misc_RNA	-	chr6:76311224-76427997	116773	0	0	0	0	0	0	0	0	0	0	0	0	0	0	0	0	0	0	0	0	Ensembl	330	intronic antisense	NM_015571	NM_015571	SENP6	+	76311224	76428001
ENST00000363248	Y_RNA	ENSG00000200118	misc_RNA	+	chr3:169940152-170023769	83617	0	0	0	0	0	0	0	0	0	0	0	0	0	0	0	0	0	0	0	0	Ensembl	100	intron sense-overlapping	NM_002740	NM_002740	PRKCI	+	169940219	170023770
ENST00000363250	Y_RNA	ENSG00000200120	misc_RNA	-	chr15:49398267-49913128	514861	0	0	0	0	0	0	0	0	0	0	0	0	0	0	0	0	0	0	0	0	Ensembl	102	intron sense-overlapping	ENST00000542928	ENST00000542928	COPS2	-	49419732	49447801
ENST00000363250	Y_RNA	ENSG00000200120	misc_RNA	-	chr15:49398267-49913128	514861	0	0	0	0	0	0	0	0	0	0	0	0	0	0	0	0	0	0	0	0	Ensembl	102	intron sense-overlapping	ENST00000558843	ENST00000558843	COPS2	-	49426229	49447787
ENST00000363250	Y_RNA	ENSG00000200120	misc_RNA	-	chr15:49398267-49913128	514861	0	0	0	0	0	0	0	0	0	0	0	0	0	0	0	0	0	0	0	0	Ensembl	102	intron sense-overlapping	ENST00000561248	ENST00000561248	COPS2	-	49426279	49447801
ENST00000363250	Y_RNA	ENSG00000200120	misc_RNA	-	chr15:49398267-49913128	514861	0	0	0	0	0	0	0	0	0	0	0	0	0	0	0	0	0	0	0	0	Ensembl	102	intron sense-overlapping	NM_001143887	NM_001143887	COPS2	-	49417470	49447854
ENST00000363250	Y_RNA	ENSG00000200120	misc_RNA	-	chr15:49398267-49913128	514861	0	0	0	0	0	0	0	0	0	0	0	0	0	0	0	0	0	0	0	0	Ensembl	102	intron sense-overlapping	NM_004236	NM_004236	COPS2	-	49417470	49447854
ENST00000363251	Y_RNA	ENSG00000200121	misc_RNA	-	chr2:176040985-176049335	8350	0	0	0	0	0	0	0	0	0	0	0	0	0	0	0	0	0	0	0	0	Ensembl	92	exon sense-overlapping	NM_001002258	NM_001002258	ATP5G3	-	176040985	176046391
ENST00000363251	Y_RNA	ENSG00000200121	misc_RNA	-	chr2:176040985-176049335	8350	0	0	0	0	0	0	0	0	0	0	0	0	0	0	0	0	0	0	0	0	Ensembl	92	exon sense-overlapping	NM_001190329	NM_001190329	ATP5G3	-	176040985	176046490
ENST00000363251	Y_RNA	ENSG00000200121	misc_RNA	-	chr2:176040985-176049335	8350	0	0	0	0	0	0	0	0	0	0	0	0	0	0	0	0	0	0	0	0	Ensembl	92	exon sense-overlapping	NM_001689	NM_001689	ATP5G3	-	176040985	176046490
ENST00000363257	Y_RNA	ENSG00000200127	misc_RNA	-	chr17:41149932-41150024	92	0	0	0	0	0	0	0	0	0	0	0	0	0	0	0	0	0	0	0	0	Ensembl	92	bidirectional	ENST00000586277	ENST00000586277	RPL27	+	41150825	41154963
ENST00000363257	Y_RNA	ENSG00000200127	misc_RNA	-	chr17:41149932-41150024	92	0	0	0	0	0	0	0	0	0	0	0	0	0	0	0	0	0	0	0	0	Ensembl	92	bidirectional	ENST00000589037	ENST00000589037	RPL27	+	41150289	41154966
ENST00000363257	Y_RNA	ENSG00000200127	misc_RNA	-	chr17:41149932-41150024	92	0	0	0	0	0	0	0	0	0	0	0	0	0	0	0	0	0	0	0	0	Ensembl	92	bidirectional	ENST00000589913	ENST00000589913	RPL27	+	41150493	41154949
ENST00000363257	Y_RNA	ENSG00000200127	misc_RNA	-	chr17:41149932-41150024	92	0	0	0	0	0	0	0	0	0	0	0	0	0	0	0	0	0	0	0	0	Ensembl	92	bidirectional	NM_000988	NM_000988	RPL27	+	41150445	41154971
ENST00000363261	RN7SKP77	ENSG00000200131	misc_RNA	+	chr9:109378291-109464943	86652	0	0	0	0	0	0	0	0	0	0	0	0	0	0	0	0	0	0	0	0	Ensembl	353	intergenic
ENST00000363265	Y_RNA	ENSG00000200135	misc_RNA	+	chr12:112563304-112591407	28103	0	0	0	0	0	0	0	0	0	0	0	0	0	0	0	0	0	0	0	0	Ensembl	113	intron sense-overlapping	NM_001143906	NM_001143906	TRAFD1	+	112563348	112591408
ENST00000363265	Y_RNA	ENSG00000200135	misc_RNA	+	chr12:112563304-112591407	28103	0	0	0	0	0	0	0	0	0	0	0	0	0	0	0	0	0	0	0	0	Ensembl	113	intron sense-overlapping	NM_006700	NM_006700	TRAFD1	+	112563348	112591408
ENST00000363268	Y_RNA	ENSG00000200138	misc_RNA	+	chr16:28109299-28223241	113942	0	0	0	0	0	0	0	0	0	0	0	0	0	0	0	0	0	0	0	0	Ensembl	113	intronic antisense	ENST00000566073	ENST00000566073	XPO6	-	28192261	28223241
ENST00000363268	Y_RNA	ENSG00000200138	misc_RNA	+	chr16:28109299-28223241	113942	0	0	0	0	0	0	0	0	0	0	0	0	0	0	0	0	0	0	0	0	Ensembl	113	intronic antisense	ENST00000569951	ENST00000569951	XPO6	-	28187378	28222797
ENST00000363268	Y_RNA	ENSG00000200138	misc_RNA	+	chr16:28109299-28223241	113942	0	0	0	0	0	0	0	0	0	0	0	0	0	0	0	0	0	0	0	0	Ensembl	113	intronic antisense	NM_001270940	NM_001270940	XPO6	-	28109297	28223239
ENST00000363268	Y_RNA	ENSG00000200138	misc_RNA	+	chr16:28109299-28223241	113942	0	0	0	0	0	0	0	0	0	0	0	0	0	0	0	0	0	0	0	0	Ensembl	113	intronic antisense	NM_015171	NM_015171	XPO6	-	28109297	28223239
ENST00000363271	Y_RNA	ENSG00000200141	misc_RNA	-	chr9:34179002-34329198	150196	0	0	0	0	0	0	0	0	0	0	0	0	0	0	0	0	0	0	0	0	Ensembl	96	intronic antisense	ENST00000379186	ENST00000379186	UBAP1	+	34179035	34252518
ENST00000363271	Y_RNA	ENSG00000200141	misc_RNA	-	chr9:34179002-34329198	150196	0	0	0	0	0	0	0	0	0	0	0	0	0	0	0	0	0	0	0	0	Ensembl	96	intronic antisense	NM_001171201	NM_001171201	UBAP1	+	34179002	34252521
ENST00000363271	Y_RNA	ENSG00000200141	misc_RNA	-	chr9:34179002-34329198	150196	0	0	0	0	0	0	0	0	0	0	0	0	0	0	0	0	0	0	0	0	Ensembl	96	intronic antisense	NM_001171202	NM_001171202	UBAP1	+	34179002	34252521
ENST00000363271	Y_RNA	ENSG00000200141	misc_RNA	-	chr9:34179002-34329198	150196	0	0	0	0	0	0	0	0	0	0	0	0	0	0	0	0	0	0	0	0	Ensembl	96	intronic antisense	NM_001171203	NM_001171203	UBAP1	+	34179002	34252521
ENST00000363271	Y_RNA	ENSG00000200141	misc_RNA	-	chr9:34179002-34329198	150196	0	0	0	0	0	0	0	0	0	0	0	0	0	0	0	0	0	0	0	0	Ensembl	96	intronic antisense	NM_001171204	NM_001171204	UBAP1	+	34179002	34252521
ENST00000363271	Y_RNA	ENSG00000200141	misc_RNA	-	chr9:34179002-34329198	150196	0	0	0	0	0	0	0	0	0	0	0	0	0	0	0	0	0	0	0	0	Ensembl	96	intronic antisense	NM_016525	NM_016525	UBAP1	+	34179002	34252521
ENST00000363272	Y_RNA	ENSG00000200142	misc_RNA	-	chr15:91509269-91538859	29590	0	0	0	0	0	0	0	0	0	0	0	0	0	0	0	0	0	0	0	0	Ensembl	98	intron sense-overlapping	ENST00000361919	ENST00000361919	PRC1	-	91509274	91537804
ENST00000363272	Y_RNA	ENSG00000200142	misc_RNA	-	chr15:91509269-91538859	29590	0	0	0	0	0	0	0	0	0	0	0	0	0	0	0	0	0	0	0	0	Ensembl	98	intron sense-overlapping	ENST00000559828	ENST00000559828	PRC1	-	91512805	91523516
ENST00000363272	Y_RNA	ENSG00000200142	misc_RNA	-	chr15:91509269-91538859	29590	0	0	0	0	0	0	0	0	0	0	0	0	0	0	0	0	0	0	0	0	Ensembl	98	intron sense-overlapping	NM_001267580	NM_001267580	PRC1	-	91509267	91537881
ENST00000363272	Y_RNA	ENSG00000200142	misc_RNA	-	chr15:91509269-91538859	29590	0	0	0	0	0	0	0	0	0	0	0	0	0	0	0	0	0	0	0	0	Ensembl	98	intron sense-overlapping	NM_003981	NM_003981	PRC1	-	91509267	91537881
ENST00000363272	Y_RNA	ENSG00000200142	misc_RNA	-	chr15:91509269-91538859	29590	0	0	0	0	0	0	0	0	0	0	0	0	0	0	0	0	0	0	0	0	Ensembl	98	intron sense-overlapping	NM_199413	NM_199413	PRC1	-	91509267	91537881
ENST00000363281	RN7SKP231	ENSG00000200151	misc_RNA	+	chr8:92555151-92919847	364696	0	0	0	0	0	0	0	0	0	0	0	0	0	0	0	0	0	0	0	0	Ensembl	277	intergenic
ENST00000363291	RN7SKP145	ENSG00000200161	misc_RNA	-	chr5:148495740-148496043	303	0	0	0	0	0	0	0	0	0	0	0	0	0	0	0	0	0	0	0	0	Ensembl	303	intergenic
ENST00000363292	Y_RNA	ENSG00000200162	misc_RNA	+	chr3:153101577-153697975	596398	0	0	0	0	0	0	0	0	0	0	0	0	0	0	0	0	0	0	0	0	Ensembl	103	intergenic
ENST00000363294	Y_RNA	ENSG00000200164	misc_RNA	+	chr16:69139466-69442474	303008	0	0	0	0	0	0	0	0	0	0	0	0	0	0	0	0	0	0	0	0	Ensembl	101	intron sense-overlapping	ENST00000360496	ENST00000360496	SNTB2	+	69221487	69294004
ENST00000363294	Y_RNA	ENSG00000200164	misc_RNA	+	chr16:69139466-69442474	303008	0	0	0	0	0	0	0	0	0	0	0	0	0	0	0	0	0	0	0	0	Ensembl	101	intron sense-overlapping	ENST00000525632	ENST00000525632	SNTB2	+	69221463	69304103
ENST00000363294	Y_RNA	ENSG00000200164	misc_RNA	+	chr16:69139466-69442474	303008	0	0	0	0	0	0	0	0	0	0	0	0	0	0	0	0	0	0	0	0	Ensembl	101	intron sense-overlapping	NM_006750	NM_006750	SNTB2	+	69221049	69342955
ENST00000363300	Y_RNA	ENSG00000200170	misc_RNA	+	chr10:73621146-73995618	374472	0	0	0	0	0	0	0	346.159	0	0	0	0	0	0	0	0	0	2.78583	0	0	Ensembl	101	intron sense-overlapping	NM_001242546	NM_001242546	ANAPC16	+	73975757	73995618
ENST00000363300	Y_RNA	ENSG00000200170	misc_RNA	+	chr10:73621146-73995618	374472	0	0	0	0	0	0	0	346.159	0	0	0	0	0	0	0	0	0	2.78583	0	0	Ensembl	101	intron sense-overlapping	NM_001242547	NM_001242547	ANAPC16	+	73975757	73995618
ENST00000363300	Y_RNA	ENSG00000200170	misc_RNA	+	chr10:73621146-73995618	374472	0	0	0	0	0	0	0	346.159	0	0	0	0	0	0	0	0	0	2.78583	0	0	Ensembl	101	intron sense-overlapping	NM_001242548	NM_001242548	ANAPC16	+	73975757	73995618
ENST00000363300	Y_RNA	ENSG00000200170	misc_RNA	+	chr10:73621146-73995618	374472	0	0	0	0	0	0	0	346.159	0	0	0	0	0	0	0	0	0	2.78583	0	0	Ensembl	101	intron sense-overlapping	NM_173473	NM_173473	ANAPC16	+	73975757	73995618
ENST00000363301	Y_RNA	ENSG00000200171	misc_RNA	-	chr1:44619056-44619152	96	0	0	0	0	0	0	0	0	0	0	0	0	0	0	0	0	0	0	0	0	Ensembl	96	intergenic
ENST00000363304	Y_RNA	ENSG00000200174	misc_RNA	+	chr1:62660502-62678000	17498	0	0	0	0	0	0	0	0	0	0	0	0	0	0	0	0	0	0	0	0	Ensembl	110	exon sense-overlapping	NM_001164835	NM_001164835	L1TD1	+	62660473	62678001
ENST00000363304	Y_RNA	ENSG00000200174	misc_RNA	+	chr1:62660502-62678000	17498	0	0	0	0	0	0	0	0	0	0	0	0	0	0	0	0	0	0	0	0	Ensembl	110	exon sense-overlapping	NM_019079	NM_019079	L1TD1	+	62660473	62678001
ENST00000363309	Y_RNA	ENSG00000200179	misc_RNA	-	chr19:36673187-36737159	63972	0	0	0	0	0	0	0	0	0	0	0	0	0	0	0	0	0	0	0	0	Ensembl	113	exon sense-overlapping	ENST00000585994	ENST00000585994	ZNF565	-	36685197	36704294
ENST00000363309	Y_RNA	ENSG00000200179	misc_RNA	-	chr19:36673187-36737159	63972	0	0	0	0	0	0	0	0	0	0	0	0	0	0	0	0	0	0	0	0	Ensembl	113	intron sense-overlapping	ENST00000355114	ENST00000355114	ZNF565	-	36673195	36737159
ENST00000363309	Y_RNA	ENSG00000200179	misc_RNA	-	chr19:36673187-36737159	63972	0	0	0	0	0	0	0	0	0	0	0	0	0	0	0	0	0	0	0	0	Ensembl	113	intron sense-overlapping	ENST00000591473	ENST00000591473	ZNF565	-	36673893	36705775
ENST00000363309	Y_RNA	ENSG00000200179	misc_RNA	-	chr19:36673187-36737159	63972	0	0	0	0	0	0	0	0	0	0	0	0	0	0	0	0	0	0	0	0	Ensembl	113	intron sense-overlapping	NM_001042474	NM_001042474	ZNF565	-	36672961	36705986
ENST00000363309	Y_RNA	ENSG00000200179	misc_RNA	-	chr19:36673187-36737159	63972	0	0	0	0	0	0	0	0	0	0	0	0	0	0	0	0	0	0	0	0	Ensembl	113	intron sense-overlapping	NM_152477	NM_152477	ZNF565	-	36672961	36705575
ENST00000363312	TERC	ENSG00000270141	lincRNA	-	chr3:169482307-169482848	541	0.000442108	0.000215866	57.8729	102.785	0.00095976	0.00176671	0.00258178	0.00033404	0.000236693	0.000102109	0.00110281	0.000563559	160.303	280.475	0.00246721	0.00465976	0.00695336	0.000867314	0.000629058	0.000267184	Ensembl	438	intergenic
ENST00000363315	SNHG16	ENSG00000163597	processed_transcript	+	chr17:74553845-74583038	29193	0	0	0	0	0	0	0	0	0	0	0	0	0	0	0	0	0	0	0	0	Ensembl	78	intergenic
ENST00000363328	RN7SKP211	ENSG00000200198	misc_RNA	+	chr6:106352247-106352562	315	0	0	0	0	0	0	0	0	0	0	0	0	0	0	0	0	0	0	0	0	Ensembl	315	intergenic
ENST00000363331	Y_RNA	ENSG00000200201	misc_RNA	-	chr11:3686393-3686489	96	0	0	0	0	0	0	0	0	0	0	0	0	0	0	0	0	0	0	0	0	Ensembl	96	intergenic
ENST00000363338	Y_RNA	ENSG00000200208	misc_RNA	-	chr20:23438220-23438322	102	0	0	0	0	0	0	0	0	0	0	0	0	0	0	0	0	0	0	0	0	Ensembl	102	intergenic
ENST00000363339	Y_RNA	ENSG00000200209	misc_RNA	+	chr19:38734674-38795649	60975	0	0	0	0	0	0	0	0	0	0	0	0	0	0	0	0	0	0	0	0	Ensembl	93	intron sense-overlapping	ENST00000587519	ENST00000587519	CTB-102L5.4	+	38779790	38795550
ENST00000363339	Y_RNA	ENSG00000200209	misc_RNA	+	chr19:38734674-38795649	60975	0	0	0	0	0	0	0	0	0	0	0	0	0	0	0	0	0	0	0	0	Ensembl	93	intron sense-overlapping	ENST00000591889	ENST00000591889	CTB-102L5.4	+	38779807	38795549
ENST00000363341	RNY4P27	ENSG00000200211	misc_RNA	-	chr13:95988359-95988455	96	0	0	0	0	0	0	0	0	0	0	0	0	0	0	0	0	0	0	0	0	Ensembl	96	intergenic
ENST00000363358	SNHG14	ENSG00000224078	processed_transcript	+	chr15:25068793-25684175	615382	0	0	0	0	0	0	0	0	0	0	0	0	0	0	0	0	0	0	0	0	Ensembl	82	intergenic
ENST00000363359	SNORD3B-1	ENSG00000265185	lincRNA	+	chr17:18965224-18965807	583	2.62907e-05	6.64689e-07	9.96709	53.8372	70.5421	16.1146	11.571	1.25783	3.54085	14.3879	1.31232e-05	3.85006e-07	6.9701	35.6166	39.7656	9.614	7.41894	0.713233	2.17937	8.41903	Ensembl	216	intergenic
ENST00000363371	Y_RNA	ENSG00000200241	misc_RNA	-	chr2:86371054-86423172	52118	0	0	0	0	0	0	0	0	0	0	0	0	0	0	0	0	0	0	0	0	Ensembl	111	intron sense-overlapping	ENST00000254636	ENST00000254636	IMMT	-	86371054	86422125
ENST00000363371	Y_RNA	ENSG00000200241	misc_RNA	-	chr2:86371054-86423172	52118	0	0	0	0	0	0	0	0	0	0	0	0	0	0	0	0	0	0	0	0	Ensembl	111	intron sense-overlapping	ENST00000409051	ENST00000409051	IMMT	-	86371062	86422556
ENST00000363371	Y_RNA	ENSG00000200241	misc_RNA	-	chr2:86371054-86423172	52118	0	0	0	0	0	0	0	0	0	0	0	0	0	0	0	0	0	0	0	0	Ensembl	111	intron sense-overlapping	ENST00000419070	ENST00000419070	IMMT	-	86371058	86400885
ENST00000363371	Y_RNA	ENSG00000200241	misc_RNA	-	chr2:86371054-86423172	52118	0	0	0	0	0	0	0	0	0	0	0	0	0	0	0	0	0	0	0	0	Ensembl	111	intron sense-overlapping	NM_001100169	NM_001100169	IMMT	-	86371054	86422893
ENST00000363371	Y_RNA	ENSG00000200241	misc_RNA	-	chr2:86371054-86423172	52118	0	0	0	0	0	0	0	0	0	0	0	0	0	0	0	0	0	0	0	0	Ensembl	111	intron sense-overlapping	NM_001100170	NM_001100170	IMMT	-	86371054	86422893
ENST00000363371	Y_RNA	ENSG00000200241	misc_RNA	-	chr2:86371054-86423172	52118	0	0	0	0	0	0	0	0	0	0	0	0	0	0	0	0	0	0	0	0	Ensembl	111	intron sense-overlapping	NM_006839	NM_006839	IMMT	-	86371054	86422893
ENST00000363373	RN7SKP79	ENSG00000200243	misc_RNA	-	chr5:6848239-6848575	336	0	0	0	0	0	0	0	0	0	0.43234	0	0	0	0	0	0	0	0	0	0.715985	Ensembl	336	intergenic
ENST00000363382	Y_RNA	ENSG00000200252	misc_RNA	+	chr15:59427112-59815748	388636	0	0	0	0	0	0	0	0	0	0	0	0	0	0	0	0	0	0	0	0	Ensembl	111	intron sense-overlapping	ENST00000558348	ENST00000558348	FAM81A	+	59664891	59784501
ENST00000363382	Y_RNA	ENSG00000200252	misc_RNA	+	chr15:59427112-59815748	388636	0	0	0	0	0	0	0	0	0	0	0	0	0	0	0	0	0	0	0	0	Ensembl	111	intron sense-overlapping	ENST00000560394	ENST00000560394	FAM81A	+	59665193	59784574
ENST00000363386	Y_RNA	ENSG00000200256	misc_RNA	-	chr11:75514475-75854239	339764	0	0	0	0	0	0	0	0	0	0	0	0	0	0	0	0	0	0	0	0	Ensembl	109	intronic antisense	NM_003369	NM_003369	UVRAG	+	75526211	75855282
ENST00000363391	Y_RNA	ENSG00000200261	misc_RNA	+	chr9:114803064-114937688	134624	0	0	0	0	0	0	0	0	0	0	0	0	0	0	0	0	0	0	0	0	Ensembl	112	intronic antisense	NM_001282640	NM_001282640	SUSD1	-	114803060	114937577
ENST00000363391	Y_RNA	ENSG00000200261	misc_RNA	+	chr9:114803064-114937688	134624	0	0	0	0	0	0	0	0	0	0	0	0	0	0	0	0	0	0	0	0	Ensembl	112	intronic antisense	NM_001282643	NM_001282643	SUSD1	-	114803062	114937577
ENST00000363391	Y_RNA	ENSG00000200261	misc_RNA	+	chr9:114803064-114937688	134624	0	0	0	0	0	0	0	0	0	0	0	0	0	0	0	0	0	0	0	0	Ensembl	112	intronic antisense	NM_022486	NM_022486	SUSD1	-	114803060	114937577
ENST00000363392	Y_RNA	ENSG00000200262	misc_RNA	+	chr1:51567905-51613752	45847	0	0	0	0	0	0	0	0	0	0	0	0	0	0	0	0	0	0	0	0	Ensembl	110	intron sense-overlapping	ENST00000467127	ENST00000467127	C1orf185	+	51567942	51613517
ENST00000363392	Y_RNA	ENSG00000200262	misc_RNA	+	chr1:51567905-51613752	45847	0	0	0	0	0	0	0	0	0	0	0	0	0	0	0	0	0	0	0	0	Ensembl	110	intron sense-overlapping	NM_001136508	NM_001136508	C1orf185	+	51567905	51613754
ENST00000363400	Y_RNA	ENSG00000200270	misc_RNA	-	chr3:191359117-191359213	96	0	0	0	0	0	0	0	0	0	0	0	0	0	0	0	0	0	0	0	0	Ensembl	96	intergenic
ENST00000363413	Y_RNA	ENSG00000200283	misc_RNA	-	chr2:29179476-29297127	117651	0	0	0	0	0	0	0	0	0	0	0	0	0	0	0	0	0	0	0	0	Ensembl	108	intronic antisense	ENST00000401723	ENST00000401723	FAM179A	+	29179476	29256386
ENST00000363413	Y_RNA	ENSG00000200283	misc_RNA	-	chr2:29179476-29297127	117651	0	0	0	0	0	0	0	0	0	0	0	0	0	0	0	0	0	0	0	0	Ensembl	108	intronic antisense	ENST00000420297	ENST00000420297	FAM179A	+	29193804	29222114
ENST00000363417	Y_RNA	ENSG00000200287	misc_RNA	+	chr2:144654830-144654929	99	0	0	0	0	0	0	0	0	0	0	0	0	0	0	0	0	0	0	0	0	Ensembl	99	intergenic
ENST00000363421	Y_RNA	ENSG00000200291	misc_RNA	-	chrX:117031775-117251303	219528	0	0	0	0	0	0	0	0	0	0	0	0	0	0	0	0	0	0	0	0	Ensembl	102	intron sense-overlapping	ENST00000371876	ENST00000371876	KLHL13	-	117031776	117081905
ENST00000363421	Y_RNA	ENSG00000200291	misc_RNA	-	chrX:117031775-117251303	219528	0	0	0	0	0	0	0	0	0	0	0	0	0	0	0	0	0	0	0	0	Ensembl	102	intron sense-overlapping	NM_001168299	NM_001168299	KLHL13	-	117031775	117119376
ENST00000363421	Y_RNA	ENSG00000200291	misc_RNA	-	chrX:117031775-117251303	219528	0	0	0	0	0	0	0	0	0	0	0	0	0	0	0	0	0	0	0	0	Ensembl	102	intron sense-overlapping	NM_001168300	NM_001168300	KLHL13	-	117031775	117107760
ENST00000363421	Y_RNA	ENSG00000200291	misc_RNA	-	chrX:117031775-117251303	219528	0	0	0	0	0	0	0	0	0	0	0	0	0	0	0	0	0	0	0	0	Ensembl	102	intron sense-overlapping	NM_001168301	NM_001168301	KLHL13	-	117031775	117251303
ENST00000363421	Y_RNA	ENSG00000200291	misc_RNA	-	chrX:117031775-117251303	219528	0	0	0	0	0	0	0	0	0	0	0	0	0	0	0	0	0	0	0	0	Ensembl	102	intron sense-overlapping	NM_001168302	NM_001168302	KLHL13	-	117031775	117250828
ENST00000363421	Y_RNA	ENSG00000200291	misc_RNA	-	chrX:117031775-117251303	219528	0	0	0	0	0	0	0	0	0	0	0	0	0	0	0	0	0	0	0	0	Ensembl	102	intron sense-overlapping	NM_001168303	NM_001168303	KLHL13	-	117031775	117250828
ENST00000363421	Y_RNA	ENSG00000200291	misc_RNA	-	chrX:117031775-117251303	219528	0	0	0	0	0	0	0	0	0	0	0	0	0	0	0	0	0	0	0	0	Ensembl	102	intron sense-overlapping	NM_033495	NM_033495	KLHL13	-	117031775	117107701
ENST00000363428	Y_RNA	ENSG00000200298	misc_RNA	-	chr14:72399155-73061833	662678	0	0	0	0	0	0	0	0	0	0	0	0	0	0	0	0	0	0	0	0	Ensembl	110	intronic antisense	ENST00000343854	ENST00000343854	RGS6	+	72431508	73029175
ENST00000363428	Y_RNA	ENSG00000200298	misc_RNA	-	chr14:72399155-73061833	662678	0	0	0	0	0	0	0	0	0	0	0	0	0	0	0	0	0	0	0	0	Ensembl	110	intronic antisense	ENST00000355512	ENST00000355512	RGS6	+	72431508	73004421
ENST00000363428	Y_RNA	ENSG00000200298	misc_RNA	-	chr14:72399155-73061833	662678	0	0	0	0	0	0	0	0	0	0	0	0	0	0	0	0	0	0	0	0	Ensembl	110	intronic antisense	ENST00000402788	ENST00000402788	RGS6	+	72431508	73029175
ENST00000363428	Y_RNA	ENSG00000200298	misc_RNA	-	chr14:72399155-73061833	662678	0	0	0	0	0	0	0	0	0	0	0	0	0	0	0	0	0	0	0	0	Ensembl	110	intronic antisense	ENST00000404301	ENST00000404301	RGS6	+	72431508	73007032
ENST00000363428	Y_RNA	ENSG00000200298	misc_RNA	-	chr14:72399155-73061833	662678	0	0	0	0	0	0	0	0	0	0	0	0	0	0	0	0	0	0	0	0	Ensembl	110	intronic antisense	ENST00000406236	ENST00000406236	RGS6	+	72431508	73007032
ENST00000363428	Y_RNA	ENSG00000200298	misc_RNA	-	chr14:72399155-73061833	662678	0	0	0	0	0	0	0	0	0	0	0	0	0	0	0	0	0	0	0	0	Ensembl	110	intronic antisense	ENST00000407322	ENST00000407322	RGS6	+	72431508	73007041
ENST00000363428	Y_RNA	ENSG00000200298	misc_RNA	-	chr14:72399155-73061833	662678	0	0	0	0	0	0	0	0	0	0	0	0	0	0	0	0	0	0	0	0	Ensembl	110	intronic antisense	ENST00000555571	ENST00000555571	RGS6	+	72399333	73029175
ENST00000363428	Y_RNA	ENSG00000200298	misc_RNA	-	chr14:72399155-73061833	662678	0	0	0	0	0	0	0	0	0	0	0	0	0	0	0	0	0	0	0	0	Ensembl	110	intronic antisense	NM_001204416	NM_001204416	RGS6	+	72399785	73033238
ENST00000363428	Y_RNA	ENSG00000200298	misc_RNA	-	chr14:72399155-73061833	662678	0	0	0	0	0	0	0	0	0	0	0	0	0	0	0	0	0	0	0	0	Ensembl	110	intronic antisense	NM_001204417	NM_001204417	RGS6	+	72399785	73029462
ENST00000363428	Y_RNA	ENSG00000200298	misc_RNA	-	chr14:72399155-73061833	662678	0	0	0	0	0	0	0	0	0	0	0	0	0	0	0	0	0	0	0	0	Ensembl	110	intronic antisense	NM_001204418	NM_001204418	RGS6	+	72399785	73029462
ENST00000363428	Y_RNA	ENSG00000200298	misc_RNA	-	chr14:72399155-73061833	662678	0	0	0	0	0	0	0	0	0	0	0	0	0	0	0	0	0	0	0	0	Ensembl	110	intronic antisense	NM_001204419	NM_001204419	RGS6	+	72399785	73033238
ENST00000363428	Y_RNA	ENSG00000200298	misc_RNA	-	chr14:72399155-73061833	662678	0	0	0	0	0	0	0	0	0	0	0	0	0	0	0	0	0	0	0	0	Ensembl	110	intronic antisense	NM_001204420	NM_001204420	RGS6	+	72399785	73033238
ENST00000363428	Y_RNA	ENSG00000200298	misc_RNA	-	chr14:72399155-73061833	662678	0	0	0	0	0	0	0	0	0	0	0	0	0	0	0	0	0	0	0	0	Ensembl	110	intronic antisense	NM_001204421	NM_001204421	RGS6	+	72399785	73029462
ENST00000363428	Y_RNA	ENSG00000200298	misc_RNA	-	chr14:72399155-73061833	662678	0	0	0	0	0	0	0	0	0	0	0	0	0	0	0	0	0	0	0	0	Ensembl	110	intronic antisense	NM_001204422	NM_001204422	RGS6	+	72399785	73029462
ENST00000363428	Y_RNA	ENSG00000200298	misc_RNA	-	chr14:72399155-73061833	662678	0	0	0	0	0	0	0	0	0	0	0	0	0	0	0	0	0	0	0	0	Ensembl	110	intronic antisense	NM_001204423	NM_001204423	RGS6	+	72398816	73033238
ENST00000363428	Y_RNA	ENSG00000200298	misc_RNA	-	chr14:72399155-73061833	662678	0	0	0	0	0	0	0	0	0	0	0	0	0	0	0	0	0	0	0	0	Ensembl	110	intronic antisense	NM_001204424	NM_001204424	RGS6	+	72399155	73033238
ENST00000363428	Y_RNA	ENSG00000200298	misc_RNA	-	chr14:72399155-73061833	662678	0	0	0	0	0	0	0	0	0	0	0	0	0	0	0	0	0	0	0	0	Ensembl	110	intronic antisense	NM_004296	NM_004296	RGS6	+	72399785	73033238
ENST00000363435	Y_RNA	ENSG00000200305	misc_RNA	-	chr15:40213242-40218081	4839	0	0	0	0	0	0	0	0	0	0	0	0	0	0	0	0	0	0	0	0	Ensembl	105	intergenic
ENST00000363439	Y_RNA	ENSG00000200309	misc_RNA	-	chr12:49521564-49541652	20088	0	0	0	0	0	0	0	0	0	0	0	0	0	0	0	0	0	0	0	0	Ensembl	95	intergenic
ENST00000363442	RN7SKP255	ENSG00000200312	misc_RNA	+	chr14:89591214-90421121	829907	64.6823	34.7312	4.37796	17.9451	36.5549	68.9356	73.3622	45.0771	31.6231	57.6509	85.6249	49.8801	6.9701	27.8255	51.2233	100.701	111.171	64.0742	46.8413	83.0543	Ensembl	313	intergenic
ENST00000363444	Y_RNA	ENSG00000200314	misc_RNA	+	chr6:106902702-106902804	102	0	0	0	0	0	0	0	0	0	0	0	0	0	0	0	0	0	0	0	0	Ensembl	102	intergenic
ENST00000363455	Y_RNA	ENSG00000200325	misc_RNA	-	chr20:29543690-29543802	112	0	0	0	0	0	0	0	0	0	0	0	0	0	0	0	0	0	0	0	0	Ensembl	112	intergenic
ENST00000363462	Y_RNA	ENSG00000200332	misc_RNA	-	chr22:42017122-42060044	42922	0	0	0	0	0	0	0	0	0	0	0	0	0	0	0	0	0	0	0	0	Ensembl	102	intronic antisense	ENST00000359308	ENST00000359308	XRCC6	+	42017353	42060043
ENST00000363462	Y_RNA	ENSG00000200332	misc_RNA	-	chr22:42017122-42060044	42922	0	0	0	0	0	0	0	0	0	0	0	0	0	0	0	0	0	0	0	0	Ensembl	102	intronic antisense	ENST00000405506	ENST00000405506	XRCC6	+	42017986	42060038
ENST00000363462	Y_RNA	ENSG00000200332	misc_RNA	-	chr22:42017122-42060044	42922	0	0	0	0	0	0	0	0	0	0	0	0	0	0	0	0	0	0	0	0	Ensembl	102	intronic antisense	ENST00000405878	ENST00000405878	XRCC6	+	42017464	42060043
ENST00000363462	Y_RNA	ENSG00000200332	misc_RNA	-	chr22:42017122-42060044	42922	0	0	0	0	0	0	0	0	0	0	0	0	0	0	0	0	0	0	0	0	Ensembl	102	intronic antisense	NM_001288976	NM_001288976	XRCC6	+	42017345	42060052
ENST00000363462	Y_RNA	ENSG00000200332	misc_RNA	-	chr22:42017122-42060044	42922	0	0	0	0	0	0	0	0	0	0	0	0	0	0	0	0	0	0	0	0	Ensembl	102	intronic antisense	NM_001288977	NM_001288977	XRCC6	+	42017166	42060052
ENST00000363462	Y_RNA	ENSG00000200332	misc_RNA	-	chr22:42017122-42060044	42922	0	0	0	0	0	0	0	0	0	0	0	0	0	0	0	0	0	0	0	0	Ensembl	102	intronic antisense	NM_001288978	NM_001288978	XRCC6	+	42017166	42060052
ENST00000363462	Y_RNA	ENSG00000200332	misc_RNA	-	chr22:42017122-42060044	42922	0	0	0	0	0	0	0	0	0	0	0	0	0	0	0	0	0	0	0	0	Ensembl	102	intronic antisense	NM_001469	NM_001469	XRCC6	+	42017166	42060052
ENST00000363464	Y_RNA	ENSG00000200334	misc_RNA	-	chr5:149237518-149324356	86838	0	0	0	0	0	0	0	0	0	0	0	0	0	0	0	0	0	0	0	0	Ensembl	102	intron sense-overlapping	NM_000440	NM_000440	PDE6A	-	149237518	149324356
ENST00000363474	Y_RNA	ENSG00000200344	misc_RNA	-	chr1:8014350-8045565	31215	0	0	0	0	0	0	0	0	0	0	0	0	0	0	0	0	0	0	0	0	Ensembl	103	intronic antisense	ENST00000377488	ENST00000377488	PARK7	+	8022028	8045171
ENST00000363474	Y_RNA	ENSG00000200344	misc_RNA	-	chr1:8014350-8045565	31215	0	0	0	0	0	0	0	0	0	0	0	0	0	0	0	0	0	0	0	0	Ensembl	103	intronic antisense	ENST00000377491	ENST00000377491	PARK7	+	8021953	8045310
ENST00000363474	Y_RNA	ENSG00000200344	misc_RNA	-	chr1:8014350-8045565	31215	0	0	0	0	0	0	0	0	0	0	0	0	0	0	0	0	0	0	0	0	Ensembl	103	intronic antisense	ENST00000377493	ENST00000377493	PARK7	+	8021760	8045341
ENST00000363474	Y_RNA	ENSG00000200344	misc_RNA	-	chr1:8014350-8045565	31215	0	0	0	0	0	0	0	0	0	0	0	0	0	0	0	0	0	0	0	0	Ensembl	103	intronic antisense	ENST00000469225	ENST00000469225	PARK7	+	8025410	8045342
ENST00000363474	Y_RNA	ENSG00000200344	misc_RNA	-	chr1:8014350-8045565	31215	0	0	0	0	0	0	0	0	0	0	0	0	0	0	0	0	0	0	0	0	Ensembl	103	intronic antisense	ENST00000493373	ENST00000493373	PARK7	+	8014350	8045112
ENST00000363474	Y_RNA	ENSG00000200344	misc_RNA	-	chr1:8014350-8045565	31215	0	0	0	0	0	0	0	0	0	0	0	0	0	0	0	0	0	0	0	0	Ensembl	103	intronic antisense	NM_001123377	NM_001123377	PARK7	+	8021713	8045342
ENST00000363474	Y_RNA	ENSG00000200344	misc_RNA	-	chr1:8014350-8045565	31215	0	0	0	0	0	0	0	0	0	0	0	0	0	0	0	0	0	0	0	0	Ensembl	103	intronic antisense	NM_007262	NM_007262	PARK7	+	8021713	8045342
ENST00000363481	Y_RNA	ENSG00000200351	misc_RNA	-	chr5:98264796-98330717	65921	0	0	0	0	0	0	0	0	0	0	0	0	0	0	0	0	0	0	0	0	Ensembl	110	intergenic
ENST00000363491	Y_RNA	ENSG00000200361	misc_RNA	+	chr3:106407524-106407626	102	0	0	0	0	0	0	0	0	0	0	0	0	0	0	0	0	0	0	0	0	Ensembl	102	intergenic
ENST00000363509	RN7SKP45	ENSG00000200379	misc_RNA	+	chr3:55542335-56502391	960056	0	0	0	0	0	0	0	0	0	0	0	0	0	0	0	0	0	0	0	0	Ensembl	304	intronic antisense	ENST00000288221	ENST00000288221	ERC2	-	55542335	56502391
ENST00000363509	RN7SKP45	ENSG00000200379	misc_RNA	+	chr3:55542335-56502391	960056	0	0	0	0	0	0	0	0	0	0	0	0	0	0	0	0	0	0	0	0	Ensembl	304	intronic antisense	ENST00000492584	ENST00000492584	ERC2	-	55768865	56207538
ENST00000363509	RN7SKP45	ENSG00000200379	misc_RNA	+	chr3:55542335-56502391	960056	0	0	0	0	0	0	0	0	0	0	0	0	0	0	0	0	0	0	0	0	Ensembl	304	intronic antisense	NM_015576	NM_015576	ERC2	-	55542335	56502391
ENST00000363520	Y_RNA	ENSG00000200390	misc_RNA	-	chr2:128587320-128587426	106	0	0	0	0	0	0	0	0	0	0	0	0	0	0	0	0	0	0	0	0	Ensembl	106	intergenic
ENST00000363521	Y_RNA	ENSG00000200391	misc_RNA	-	chr15:44119160-44160617	41457	0	0	0	0	0	0	0	0	0	0	0	0	0	0	0	0	0	0	0	0	Ensembl	113	intronic antisense	ENST00000381246	ENST00000381246	WDR76	+	44119177	44159216
ENST00000363521	Y_RNA	ENSG00000200391	misc_RNA	-	chr15:44119160-44160617	41457	0	0	0	0	0	0	0	0	0	0	0	0	0	0	0	0	0	0	0	0	Ensembl	113	intronic antisense	NM_001167941	NM_001167941	WDR76	+	44119111	44160617
ENST00000363521	Y_RNA	ENSG00000200391	misc_RNA	-	chr15:44119160-44160617	41457	0	0	0	0	0	0	0	0	0	0	0	0	0	0	0	0	0	0	0	0	Ensembl	113	intronic antisense	NM_024908	NM_024908	WDR76	+	44119111	44160617
ENST00000363527	Y_RNA	ENSG00000200397	misc_RNA	-	chr7:86780738-86849903	69165	0	0	0	0	0	0	0	0	0	0	0	0	0	0	0	0	0	0	0	0	Ensembl	102	intron sense-overlapping	ENST00000423734	ENST00000423734	TMEM243	-	86827016	86848946
ENST00000363527	Y_RNA	ENSG00000200397	misc_RNA	-	chr7:86780738-86849903	69165	0	0	0	0	0	0	0	0	0	0	0	0	0	0	0	0	0	0	0	0	Ensembl	102	intron sense-overlapping	ENST00000433078	ENST00000433078	TMEM243	-	86825477	86849903
ENST00000363527	Y_RNA	ENSG00000200397	misc_RNA	-	chr7:86780738-86849903	69165	0	0	0	0	0	0	0	0	0	0	0	0	0	0	0	0	0	0	0	0	Ensembl	102	intron sense-overlapping	NM_024315	NM_024315	TMEM243	-	86825477	86849031
ENST00000363549	Y_RNA	ENSG00000200419	misc_RNA	+	chr15:45879320-45983492	104172	0	0	0	0	0	0	0	0	0	0	0	0	0	0	0	0	0	0	0	0	Ensembl	102	intron sense-overlapping	ENST00000562384	ENST00000562384	BLOC1S6	+	45879549	45898725
ENST00000363549	Y_RNA	ENSG00000200419	misc_RNA	+	chr15:45879320-45983492	104172	0	0	0	0	0	0	0	0	0	0	0	0	0	0	0	0	0	0	0	0	Ensembl	102	intron sense-overlapping	ENST00000564080	ENST00000564080	RP11-96O20.4	+	45879548	45968512
ENST00000363549	Y_RNA	ENSG00000200419	misc_RNA	+	chr15:45879320-45983492	104172	0	0	0	0	0	0	0	0	0	0	0	0	0	0	0	0	0	0	0	0	Ensembl	102	intron sense-overlapping	ENST00000565216	ENST00000565216	BLOC1S6	+	45879621	45898869
ENST00000363549	Y_RNA	ENSG00000200419	misc_RNA	+	chr15:45879320-45983492	104172	0	0	0	0	0	0	0	0	0	0	0	0	0	0	0	0	0	0	0	0	Ensembl	102	intron sense-overlapping	ENST00000566753	ENST00000566753	BLOC1S6	+	45879552	45891760
ENST00000363549	Y_RNA	ENSG00000200419	misc_RNA	+	chr15:45879320-45983492	104172	0	0	0	0	0	0	0	0	0	0	0	0	0	0	0	0	0	0	0	0	Ensembl	102	intron sense-overlapping	ENST00000566801	ENST00000566801	BLOC1S6	+	45879787	45897668
ENST00000363549	Y_RNA	ENSG00000200419	misc_RNA	+	chr15:45879320-45983492	104172	0	0	0	0	0	0	0	0	0	0	0	0	0	0	0	0	0	0	0	0	Ensembl	102	intron sense-overlapping	ENST00000569076	ENST00000569076	BLOC1S6	+	45879550	45898684
ENST00000363549	Y_RNA	ENSG00000200419	misc_RNA	+	chr15:45879320-45983492	104172	0	0	0	0	0	0	0	0	0	0	0	0	0	0	0	0	0	0	0	0	Ensembl	102	intron sense-overlapping	NM_001311255	NM_001311255	BLOC1S6	+	45879757	45901914
ENST00000363549	Y_RNA	ENSG00000200419	misc_RNA	+	chr15:45879320-45983492	104172	0	0	0	0	0	0	0	0	0	0	0	0	0	0	0	0	0	0	0	0	Ensembl	102	intron sense-overlapping	NM_001311256	NM_001311256	BLOC1S6	+	45879757	45901914
ENST00000363549	Y_RNA	ENSG00000200419	misc_RNA	+	chr15:45879320-45983492	104172	0	0	0	0	0	0	0	0	0	0	0	0	0	0	0	0	0	0	0	0	Ensembl	102	intron sense-overlapping	NM_012388	NM_012388	BLOC1S6	+	45879416	45901909
ENST00000363551	Y_RNA	ENSG00000200421	misc_RNA	-	chr1:38179551-38230805	51254	0	0	0	0	0	0	0	0	0	0	0	0	0	0	0	0	0	0	0	0	Ensembl	100	intron sense-overlapping	ENST00000330210	ENST00000330210	EPHA10	-	38179560	38222363
ENST00000363551	Y_RNA	ENSG00000200421	misc_RNA	-	chr1:38179551-38230805	51254	0	0	0	0	0	0	0	0	0	0	0	0	0	0	0	0	0	0	0	0	Ensembl	100	intron sense-overlapping	ENST00000427468	ENST00000427468	EPHA10	-	38179560	38230738
ENST00000363551	Y_RNA	ENSG00000200421	misc_RNA	-	chr1:38179551-38230805	51254	0	0	0	0	0	0	0	0	0	0	0	0	0	0	0	0	0	0	0	0	Ensembl	100	intron sense-overlapping	ENST00000540011	ENST00000540011	EPHA10	-	38179560	38218578
ENST00000363551	Y_RNA	ENSG00000200421	misc_RNA	-	chr1:38179551-38230805	51254	0	0	0	0	0	0	0	0	0	0	0	0	0	0	0	0	0	0	0	0	Ensembl	100	intron sense-overlapping	NM_001099439	NM_001099439	EPHA10	-	38181645	38230824
ENST00000363557	Y_RNA	ENSG00000200427	misc_RNA	-	chr6:86487356-86487473	117	0	0	0	0	0	0	0	0	0	0	0	0	0	0	0	0	0	0	0	0	Ensembl	117	intergenic
ENST00000363558	Y_RNA	ENSG00000200428	misc_RNA	+	chr12:50898767-51142450	243683	0	0	0	0	0	0	0	0	0	0	0	0	0	0	0	0	0	0	0	0	Ensembl	117	intron sense-overlapping	NM_173602	NM_173602	DIP2B	+	50898767	51142450
ENST00000363562	Y_RNA	ENSG00000200432	misc_RNA	+	chr2:128825373-128825475	102	0	0	0	0	0	0	0	0	0	0	0	0	0	0	0	0	0	0	0	0	Ensembl	102	intergenic
ENST00000363566	Y_RNA	ENSG00000200436	misc_RNA	+	chrX:111873875-111923375	49500	0	0	0	0	0	0	0	0	0	0	0	0	0	0	0	0	0	0	0	0	Ensembl	112	intronic antisense	ENST00000536453	ENST00000536453	LHFPL1	-	111873878	111923375
ENST00000363566	Y_RNA	ENSG00000200436	misc_RNA	+	chrX:111873875-111923375	49500	0	0	0	0	0	0	0	0	0	0	0	0	0	0	0	0	0	0	0	0	Ensembl	112	intronic antisense	NM_178175	NM_178175	LHFPL1	-	111873878	111923375
ENST00000363572	SNORD45	ENSG00000231297	lincRNA	+	chr6:166513152-166526761	13609	0	0	0	0	0	0	0	0	0	0	0	0	0	0	0	0	0	0	0	0	Ensembl	72	intergenic
ENST00000363578	Y_RNA	ENSG00000200448	misc_RNA	-	chr22:43158865-43158965	100	0	0	0	0	0	0	0	0	0	0	0	0	0	0	0	0	0	0	0	0	Ensembl	100	intergenic
ENST00000363602	RN7SKP44	ENSG00000200472	misc_RNA	+	chr18:29281968-29306919	24951	0	0	0	0	0	0	0	0	0	0	0	0	0	0	0	0	0	0	0	0	Ensembl	316	intergenic
ENST00000363605	RN7SKP162	ENSG00000200475	misc_RNA	+	chr12:13679787-14133053	453266	0	0	0	0	0	0	0	0	0	0	0	0	0	0	0	0	0	0	0	0	Ensembl	345	intronic antisense	NM_000834	NM_000834	GRIN2B	-	13714409	14133022
ENST00000363615	Y_RNA	ENSG00000200485	misc_RNA	-	chr11:33218092-33218183	91	0	0	0	0	0	0	0	0	0	0	0	0	0	0	0	0	0	0	0	0	Ensembl	91	intergenic
ENST00000363618	RN7SKP203	ENSG00000200488	misc_RNA	-	chr2:76672204-76672536	332	2437.73	1389.27	971.291	1159.9	1976.58	3465.92	2251.23	2392.78	2486.7	3347.79	3656.44	2241.78	1719.87	2005.66	3116.94	5680.51	3813.45	3825.88	4126.39	5418.58	Ensembl	332	intergenic
ENST00000363624	Y_RNA	ENSG00000200494	misc_RNA	-	chr20:16651285-16651387	102	0	0	0	0	0	0	0	0	0	0	0	0	0	0	0	0	0	0	0	0	Ensembl	102	intergenic
ENST00000363632	Y_RNA	ENSG00000200502	misc_RNA	+	chr9:37120535-37358146	237611	0	0	0	0	0	0	0	0	0	0	0	0	0	0	0	0	0	0	0	0	Ensembl	101	intron sense-overlapping	ENST00000322831	ENST00000322831	ZCCHC7	+	37120601	37187051
ENST00000363632	Y_RNA	ENSG00000200502	misc_RNA	+	chr9:37120535-37358146	237611	0	0	0	0	0	0	0	0	0	0	0	0	0	0	0	0	0	0	0	0	Ensembl	101	intron sense-overlapping	NM_001289119	NM_001289119	ZCCHC7	+	37120468	37358145
ENST00000363632	Y_RNA	ENSG00000200502	misc_RNA	+	chr9:37120535-37358146	237611	0	0	0	0	0	0	0	0	0	0	0	0	0	0	0	0	0	0	0	0	Ensembl	101	intron sense-overlapping	NM_001289120	NM_001289120	ZCCHC7	+	37120594	37358145
ENST00000363632	Y_RNA	ENSG00000200502	misc_RNA	+	chr9:37120535-37358146	237611	0	0	0	0	0	0	0	0	0	0	0	0	0	0	0	0	0	0	0	0	Ensembl	101	intron sense-overlapping	NM_001289121	NM_001289121	ZCCHC7	+	37120594	37358145
ENST00000363632	Y_RNA	ENSG00000200502	misc_RNA	+	chr9:37120535-37358146	237611	0	0	0	0	0	0	0	0	0	0	0	0	0	0	0	0	0	0	0	0	Ensembl	101	intron sense-overlapping	NM_032226	NM_032226	ZCCHC7	+	37120468	37358145
ENST00000363636	Y_RNA	ENSG00000200506	misc_RNA	+	chr14:99947505-100070363	122858	0	0	0	0	0	0	0	0	0	0	0	0	0	0	0	0	0	0	0	0	Ensembl	102	intronic antisense	NM_001144995	NM_001144995	CCDC85C	-	99977602	100070727
ENST00000363638	Y_RNA	ENSG00000200508	misc_RNA	-	chr1:64239692-64647181	407489	0	0	0	0	0	0	0	0	0	0	0	0	0	0	0	0	0	0	0	0	Ensembl	102	intronic antisense	NM_001083592	NM_001083592	ROR1	+	64239689	64609052
ENST00000363638	Y_RNA	ENSG00000200508	misc_RNA	-	chr1:64239692-64647181	407489	0	0	0	0	0	0	0	0	0	0	0	0	0	0	0	0	0	0	0	0	Ensembl	102	intronic antisense	NM_005012	NM_005012	ROR1	+	64239689	64647179
ENST00000363640	RNY4P2	ENSG00000200510	misc_RNA	-	chr17:41084864-41084959	95	0	0	0	0	0	0	0	0	0	0	0	0	0	0	0	0	0	0	0	0	Ensembl	95	intergenic
ENST00000363651	Y_RNA	ENSG00000200521	misc_RNA	-	chr4:158689164-158689265	101	0	0	0	0	0	0	0	0	0	0	0	0	0	0	0	0	0	0	0	0	Ensembl	101	intergenic
ENST00000363656	RNY4P14	ENSG00000200526	misc_RNA	-	chr13:40229763-40365802	136039	0	0	0	0	0	0	0	0	0	0	0	0	0	0	0	0	0	0	0	0	Ensembl	96	intronic antisense	NM_001145079	NM_001145079	COG6	+	40229763	40365802
ENST00000363667	RNY4P6	ENSG00000200537	misc_RNA	+	chr11:116706466-116969153	262687	0	0	0	0	0	0	0	0	0	0	0	0	0	0	0	0	0	0	0	0	Ensembl	96	intronic antisense	ENST00000292055	ENST00000292055	SIK3	-	116714119	116968993
ENST00000363667	RNY4P6	ENSG00000200537	misc_RNA	+	chr11:116706466-116969153	262687	0	0	0	0	0	0	0	0	0	0	0	0	0	0	0	0	0	0	0	0	Ensembl	96	intronic antisense	ENST00000375288	ENST00000375288	SIK3	-	116714119	116968993
ENST00000363667	RNY4P6	ENSG00000200537	misc_RNA	+	chr11:116706466-116969153	262687	0	0	0	0	0	0	0	0	0	0	0	0	0	0	0	0	0	0	0	0	Ensembl	96	intronic antisense	ENST00000445177	ENST00000445177	SIK3	-	116714117	116969111
ENST00000363667	RNY4P6	ENSG00000200537	misc_RNA	+	chr11:116706466-116969153	262687	0	0	0	0	0	0	0	0	0	0	0	0	0	0	0	0	0	0	0	0	Ensembl	96	intronic antisense	ENST00000542607	ENST00000542607	SIK3	-	116716306	116968993
ENST00000363667	RNY4P6	ENSG00000200537	misc_RNA	+	chr11:116706466-116969153	262687	0	0	0	0	0	0	0	0	0	0	0	0	0	0	0	0	0	0	0	0	Ensembl	96	intronic antisense	NM_001281748	NM_001281748	SIK3	-	116714117	116969131
ENST00000363673	7SK	ENSG00000260682	lincRNA	+	chr16:81993523-81996298	2775	3.18729	2.56423	19.1362	0	10.359	11.7345	2.47231	8.83012	3.96384	12.5827	4.36667	3.80224	31.3654	0	14.9935	17.6914	3.86258	12.9632	6.05702	18.7156	Ensembl	318	exon sense-overlapping	NM_002661	NM_002661	PLCG2	+	81812862	81996298
ENST00000363674	Y_RNA	ENSG00000200544	misc_RNA	-	chr9:33290508-33371155	80647	0	0	0	0	0	0	0	0	0	0	0	0	0	0	0	0	0	0	0	0	Ensembl	87	intronic antisense	NM_002504	NM_002504	NFX1	+	33290417	33371155
ENST00000363674	Y_RNA	ENSG00000200544	misc_RNA	-	chr9:33290508-33371155	80647	0	0	0	0	0	0	0	0	0	0	0	0	0	0	0	0	0	0	0	0	Ensembl	87	intronic antisense	NM_147133	NM_147133	NFX1	+	33290417	33365168
ENST00000363677	Y_RNA	ENSG00000200547	misc_RNA	+	chr1:116966345-117021464	55119	0	0	0	0	0	0	0	0	0	0	0	0	0	0	0	0	0	0	0	0	Ensembl	92	intergenic
ENST00000363682	Y_RNA	ENSG00000200552	misc_RNA	+	chr7:101977280-101977382	102	0	0	0	0	0	0	0	0	0	0	0	0	0	0	0	0	0	0	0	0	Ensembl	102	intergenic
ENST00000363683	Y_RNA	ENSG00000200553	misc_RNA	+	chr4:120858711-120885448	26737	0	0	0	0	0	0	0	0	0	0	0	0	0	0	0	0	0	0	0	0	Ensembl	102	intergenic
ENST00000363702	Y_RNA	ENSG00000200572	misc_RNA	-	chrX:133276257-133276370	113	0	0	0	0	0	0	0	0	0	0	0	0	0	0	0	0	0	0	0	0	Ensembl	113	intergenic
ENST00000363709	Y_RNA	ENSG00000200579	misc_RNA	+	chr3:38048986-38071253	22267	0	0	0	0	0	0	0	0	0	0	0	0	0	0	0	0	0	0	0	0	Ensembl	102	intronic antisense	NM_001130964	NM_001130964	PLCD1	-	38048986	38066278
ENST00000363709	Y_RNA	ENSG00000200579	misc_RNA	+	chr3:38048986-38071253	22267	0	0	0	0	0	0	0	0	0	0	0	0	0	0	0	0	0	0	0	0	Ensembl	102	intronic antisense	NM_006225	NM_006225	PLCD1	-	38048986	38071154
ENST00000363721	Y_RNA	ENSG00000200591	misc_RNA	+	chr1:32930657-33116504	185847	0	0	0	0	0	0	0	0	0	0	0	0	0	0	0	0	0	0	0	0	Ensembl	102	intronic antisense	ENST00000341885	ENST00000341885	ZBTB8OS	-	33065772	33116166
ENST00000363721	Y_RNA	ENSG00000200591	misc_RNA	+	chr1:32930657-33116504	185847	0	0	0	0	0	0	0	0	0	0	0	0	0	0	0	0	0	0	0	0	Ensembl	102	intronic antisense	ENST00000373501	ENST00000373501	ZBTB8OS	-	33087435	33116161
ENST00000363721	Y_RNA	ENSG00000200591	misc_RNA	+	chr1:32930657-33116504	185847	0	0	0	0	0	0	0	0	0	0	0	0	0	0	0	0	0	0	0	0	Ensembl	102	intronic antisense	NM_001308135	NM_001308135	ZBTB8OS	-	33086816	33116191
ENST00000363721	Y_RNA	ENSG00000200591	misc_RNA	+	chr1:32930657-33116504	185847	0	0	0	0	0	0	0	0	0	0	0	0	0	0	0	0	0	0	0	0	Ensembl	102	intronic antisense	NM_001308137	NM_001308137	ZBTB8OS	-	33086816	33116191
ENST00000363721	Y_RNA	ENSG00000200591	misc_RNA	+	chr1:32930657-33116504	185847	0	0	0	0	0	0	0	0	0	0	0	0	0	0	0	0	0	0	0	0	Ensembl	102	intronic antisense	NM_001308138	NM_001308138	ZBTB8OS	-	33086816	33116191
ENST00000363721	Y_RNA	ENSG00000200591	misc_RNA	+	chr1:32930657-33116504	185847	0	0	0	0	0	0	0	0	0	0	0	0	0	0	0	0	0	0	0	0	Ensembl	102	intronic antisense	NM_001308139	NM_001308139	ZBTB8OS	-	33086816	33116191
ENST00000363721	Y_RNA	ENSG00000200591	misc_RNA	+	chr1:32930657-33116504	185847	0	0	0	0	0	0	0	0	0	0	0	0	0	0	0	0	0	0	0	0	Ensembl	102	intronic antisense	NM_001308140	NM_001308140	ZBTB8OS	-	33086816	33116191
ENST00000363721	Y_RNA	ENSG00000200591	misc_RNA	+	chr1:32930657-33116504	185847	0	0	0	0	0	0	0	0	0	0	0	0	0	0	0	0	0	0	0	0	Ensembl	102	intronic antisense	NM_001308141	NM_001308141	ZBTB8OS	-	33086816	33116191
ENST00000363721	Y_RNA	ENSG00000200591	misc_RNA	+	chr1:32930657-33116504	185847	0	0	0	0	0	0	0	0	0	0	0	0	0	0	0	0	0	0	0	0	Ensembl	102	intronic antisense	NM_178547	NM_178547	ZBTB8OS	-	33086816	33116191
ENST00000363730	Y_RNA	ENSG00000200600	misc_RNA	-	chr5:23951456-24178372	226916	0	0	0	0	0	0	0	0	0	0	0	0	0	0	0	0	0	0	0	0	Ensembl	102	intergenic
ENST00000363735	Y_RNA	ENSG00000200605	misc_RNA	+	chr15:50150434-50528592	378158	0	0	0	0	0	0	0	0	0	0	0	0	0	0	0	0	0	0	0	0	Ensembl	109	intron sense-overlapping	ENST00000544960	ENST00000544960	SLC27A2	+	50483197	50528581
ENST00000363735	Y_RNA	ENSG00000200605	misc_RNA	+	chr15:50150434-50528592	378158	0	0	0	0	0	0	0	0	0	0	0	0	0	0	0	0	0	0	0	0	Ensembl	109	intron sense-overlapping	NM_001159629	NM_001159629	SLC27A2	+	50474392	50528589
ENST00000363735	Y_RNA	ENSG00000200605	misc_RNA	+	chr15:50150434-50528592	378158	0	0	0	0	0	0	0	0	0	0	0	0	0	0	0	0	0	0	0	0	Ensembl	109	intron sense-overlapping	NM_003645	NM_003645	SLC27A2	+	50474392	50528589
ENST00000363736	Y_RNA	ENSG00000200606	misc_RNA	-	chr15:59867826-59867922	96	0	0	0	0	0	0	0	0	0	0	0	0	0	0	0	0	0	0	0	0	Ensembl	96	intergenic
ENST00000363740	Y_RNA	ENSG00000200610	misc_RNA	+	chr3:106234743-106234845	102	0	0	0	0	0	0	0	0	0	0	0	0	0	0	0	0	0	0	0	0	Ensembl	102	intergenic
ENST00000363745	Y_RNA	ENSG00000200615	misc_RNA	-	chr11:33025138-33037285	12147	0	0	0	0	0	0	0	0	0	0	0	0	0	0	0	0	0	0	0	0	Ensembl	96	intergenic
ENST00000363746	Y_RNA	ENSG00000200616	misc_RNA	+	chr3:178815518-178815628	110	0	0	0	0	0	0	0	0	0	0	0	0	0	0	0	0	0	0	0	0	Ensembl	110	intergenic
ENST00000363759	Y_RNA	ENSG00000200629	misc_RNA	+	chr7:128784711-128809538	24827	0	0	0	0	0	0	0	0	0	0	0	0	0	0	0	0	0	0	0	0	Ensembl	113	intron sense-overlapping	NM_178562	NM_178562	TSPAN33	+	128784711	128809535
ENST00000363760	Y_RNA	ENSG00000200630	misc_RNA	+	chr8:12940869-13373167	432298	0	0	0	0	0	0	0	0	0	0	0	0	0	0	0	0	0	0	0	0	Ensembl	102	intronic antisense	ENST00000503161	ENST00000503161	DLC1	-	12958114	13134382
ENST00000363760	Y_RNA	ENSG00000200630	misc_RNA	+	chr8:12940869-13373167	432298	0	0	0	0	0	0	0	0	0	0	0	0	0	0	0	0	0	0	0	0	Ensembl	102	intronic antisense	ENST00000512044	ENST00000512044	DLC1	-	12943085	13134055
ENST00000363760	Y_RNA	ENSG00000200630	misc_RNA	+	chr8:12940869-13373167	432298	0	0	0	0	0	0	0	0	0	0	0	0	0	0	0	0	0	0	0	0	Ensembl	102	intronic antisense	NM_182643	NM_182643	DLC1	-	12940871	13372429
ENST00000363765	Y_RNA	ENSG00000200635	misc_RNA	+	chrX:55609165-55609267	102	0	0	0	0	0	0	0	0	0	0	0	0	0	0	0	0	0	0	0	0	Ensembl	102	intergenic
ENST00000363776	Y_RNA	ENSG00000200646	misc_RNA	-	chr19:56732680-56904914	172234	0	0	0	0	0	0	0	0	0	0	0	0	0	0	0	0	0	0	0	0	Ensembl	113	intron sense-overlapping	ENST00000587340	ENST00000587340	ZSCAN5A	-	56732680	56879752
ENST00000363781	Y_RNA	ENSG00000200651	misc_RNA	+	chr17:75249855-75496678	246823	0	0	0	0	0	0	0	0	0	0	0	0	0	0	0	0	0	0	0	0	Ensembl	105	intron sense-overlapping	ENST00000431235	ENST00000431235	SEPT9	+	75283972	75496678
ENST00000363781	Y_RNA	ENSG00000200651	misc_RNA	+	chr17:75249855-75496678	246823	0	0	0	0	0	0	0	0	0	0	0	0	0	0	0	0	0	0	0	0	Ensembl	105	intron sense-overlapping	ENST00000586521	ENST00000586521	SEPT9	+	75423037	75484355
ENST00000363781	Y_RNA	ENSG00000200651	misc_RNA	+	chr17:75249855-75496678	246823	0	0	0	0	0	0	0	0	0	0	0	0	0	0	0	0	0	0	0	0	Ensembl	105	intron sense-overlapping	ENST00000588690	ENST00000588690	SEPT9	+	75318691	75496675
ENST00000363781	Y_RNA	ENSG00000200651	misc_RNA	+	chr17:75249855-75496678	246823	0	0	0	0	0	0	0	0	0	0	0	0	0	0	0	0	0	0	0	0	Ensembl	105	intron sense-overlapping	ENST00000590059	ENST00000590059	SEPT9	+	75369418	75483619
ENST00000363781	Y_RNA	ENSG00000200651	misc_RNA	+	chr17:75249855-75496678	246823	0	0	0	0	0	0	0	0	0	0	0	0	0	0	0	0	0	0	0	0	Ensembl	105	intron sense-overlapping	ENST00000590294	ENST00000590294	SEPT9	+	75315596	75496678
ENST00000363781	Y_RNA	ENSG00000200651	misc_RNA	+	chr17:75249855-75496678	246823	0	0	0	0	0	0	0	0	0	0	0	0	0	0	0	0	0	0	0	0	Ensembl	105	intron sense-overlapping	ENST00000591020	ENST00000591020	SEPT9	+	75415883	75484908
ENST00000363781	Y_RNA	ENSG00000200651	misc_RNA	+	chr17:75249855-75496678	246823	0	0	0	0	0	0	0	0	0	0	0	0	0	0	0	0	0	0	0	0	Ensembl	105	intron sense-overlapping	ENST00000592420	ENST00000592420	SEPT9	+	75398182	75480210
ENST00000363781	Y_RNA	ENSG00000200651	misc_RNA	+	chr17:75249855-75496678	246823	0	0	0	0	0	0	0	0	0	0	0	0	0	0	0	0	0	0	0	0	Ensembl	105	intron sense-overlapping	NM_001113491	NM_001113491	SEPT9	+	75277491	75496678
ENST00000363781	Y_RNA	ENSG00000200651	misc_RNA	+	chr17:75249855-75496678	246823	0	0	0	0	0	0	0	0	0	0	0	0	0	0	0	0	0	0	0	0	Ensembl	105	intron sense-overlapping	NM_001113492	NM_001113492	SEPT9	+	75283972	75496678
ENST00000363781	Y_RNA	ENSG00000200651	misc_RNA	+	chr17:75249855-75496678	246823	0	0	0	0	0	0	0	0	0	0	0	0	0	0	0	0	0	0	0	0	Ensembl	105	intron sense-overlapping	NM_001113493	NM_001113493	SEPT9	+	75369271	75496678
ENST00000363781	Y_RNA	ENSG00000200651	misc_RNA	+	chr17:75249855-75496678	246823	0	0	0	0	0	0	0	0	0	0	0	0	0	0	0	0	0	0	0	0	Ensembl	105	intron sense-overlapping	NM_001113494	NM_001113494	SEPT9	+	75372164	75496678
ENST00000363781	Y_RNA	ENSG00000200651	misc_RNA	+	chr17:75249855-75496678	246823	0	0	0	0	0	0	0	0	0	0	0	0	0	0	0	0	0	0	0	0	Ensembl	105	intron sense-overlapping	NM_001293695	NM_001293695	SEPT9	+	75277491	75496678
ENST00000363781	Y_RNA	ENSG00000200651	misc_RNA	+	chr17:75249855-75496678	246823	0	0	0	0	0	0	0	0	0	0	0	0	0	0	0	0	0	0	0	0	Ensembl	105	intron sense-overlapping	NM_001293696	NM_001293696	SEPT9	+	75401150	75496678
ENST00000363781	Y_RNA	ENSG00000200651	misc_RNA	+	chr17:75249855-75496678	246823	0	0	0	0	0	0	0	0	0	0	0	0	0	0	0	0	0	0	0	0	Ensembl	105	intron sense-overlapping	NM_006640	NM_006640	SEPT9	+	75315596	75496678
ENST00000363788	Y_RNA	ENSG00000200658	misc_RNA	+	chr4:99094934-99095030	96	0	0	0	0	0	0	0	0	0	0	0	0	0	0	0	0	0	0	0	0	Ensembl	96	intergenic
ENST00000363792	Y_RNA	ENSG00000200662	misc_RNA	-	chrX:102411047-102411139	92	0	0	0	0	0	0	0	0	0	0	0	0	0	0	0	0	0	0	0	0	Ensembl	92	intergenic
ENST00000363794	Y_RNA	ENSG00000200664	misc_RNA	-	chr2:136545409-136594750	49341	0	0	0	0	0	0	0	0	0	0	0	0	0	0	0	0	0	0	0	0	Ensembl	111	intron sense-overlapping	NM_002299	NM_002299	LCT	-	136545414	136594750
ENST00000363803	RN7SKP174	ENSG00000200673	misc_RNA	-	chr7:144546847-144547177	330	0	0	0	0	0	0	0	0	0	0	0	0	0	0	0	0	0	0	0	0	Ensembl	330	intergenic
ENST00000363804	RN7SKP160	ENSG00000200674	misc_RNA	+	chr1:173760685-173761025	340	0	0.557363	0	0	0	0	0	0	0	0	0	0.941133	0	0	0	0	0	0	0	0	Ensembl	340	intergenic
ENST00000363815	Y_RNA	ENSG00000200685	misc_RNA	-	chr11:13690216-13753893	63677	0	0	0	0	0	0	0	0	0	0	0	0	0	0	0	0	0	0	0	0	Ensembl	109	intronic antisense	ENST00000532701	ENST00000532701	FAR1	+	13690257	13734631
ENST00000363815	Y_RNA	ENSG00000200685	misc_RNA	-	chr11:13690216-13753893	63677	0	0	0	0	0	0	0	0	0	0	0	0	0	0	0	0	0	0	0	0	Ensembl	109	intronic antisense	NM_032228	NM_032228	FAR1	+	13690205	13753893
ENST00000363816	RNY3P3	ENSG00000200686	misc_RNA	-	chr13:78393071-79233314	840243	0	0	0	0	0	0	0	0	0	0	0	0	0	0	0	0	0	0	0	0	Ensembl	102	intergenic
ENST00000363818	Y_RNA	ENSG00000200688	misc_RNA	+	chr12:112464499-112546826	82327	0	0	0	0	0	0	0	0	0	0	0	0	0	0	0	0	0	0	0	0	Ensembl	106	intronic antisense	NM_024953	NM_024953	NAA25	-	112464492	112546635
ENST00000363832	Y_RNA	ENSG00000200702	misc_RNA	+	chrX:44260848-44260950	102	0	0	0	0	0	0	0	0	0	0	0	0	0	0	0	0	0	0	0	0	Ensembl	102	intergenic
ENST00000363838	RN7SKP93	ENSG00000200708	misc_RNA	+	chr2:134353661-134353970	309	0	0	0	0	0	0	0	0	0	0	0	0	0	0	0	0	0	0	0	0	Ensembl	309	intergenic
ENST00000363840	GAS5	ENSG00000234741	processed_transcript	-	chr1:173832385-173872687	40302	0	0	0	0	0	0	0	0	0	0	0	0	0	0	0	0	0	0	0	0	Ensembl	77	intergenic
ENST00000363844	Y_RNA	ENSG00000200714	misc_RNA	+	chr8:66504965-66505055	90	0	0	0	0	0	0	0	0	0	0	0	0	0	0	0	0	0	0	0	0	Ensembl	90	intergenic
ENST00000363848	RN7SKP103	ENSG00000200718	misc_RNA	+	chr2:133174146-133429152	255006	0.610545	3.76085	0	0	0	0	0.590852	3.12298	0	0	0.847772	5.6468	0	0	0	0	0.934211	4.64305	0	0	Ensembl	320	intron sense-overlapping	NM_001508	NM_001508	GPR39	+	133174146	133404169
ENST00000363859	GAS5	ENSG00000234741	processed_transcript	-	chr1:173832385-173872687	40302	0	0	0	0	0	0	0	0	0	0	0	0	0	0	0	0	0	0	0	0	Ensembl	85	intergenic
ENST00000363865	RNY4P8	ENSG00000200735	misc_RNA	+	chr17:38375555-38440388	64833	0	0	0	0	0	0	0	0	0	0	0	0	0	0	0	0	0	0	0	0	Ensembl	97	intron sense-overlapping	ENST00000394103	ENST00000394103	WIPF2	+	38375608	38436101
ENST00000363865	RNY4P8	ENSG00000200735	misc_RNA	+	chr17:38375555-38440388	64833	0	0	0	0	0	0	0	0	0	0	0	0	0	0	0	0	0	0	0	0	Ensembl	97	intron sense-overlapping	ENST00000536600	ENST00000536600	WIPF2	+	38375608	38436101
ENST00000363865	RNY4P8	ENSG00000200735	misc_RNA	+	chr17:38375555-38440388	64833	0	0	0	0	0	0	0	0	0	0	0	0	0	0	0	0	0	0	0	0	Ensembl	97	intron sense-overlapping	ENST00000583130	ENST00000583130	WIPF2	+	38376041	38434483
ENST00000363865	RNY4P8	ENSG00000200735	misc_RNA	+	chr17:38375555-38440388	64833	0	0	0	0	0	0	0	0	0	0	0	0	0	0	0	0	0	0	0	0	Ensembl	97	intron sense-overlapping	ENST00000583268	ENST00000583268	WIPF2	+	38375555	38433384
ENST00000363865	RNY4P8	ENSG00000200735	misc_RNA	+	chr17:38375555-38440388	64833	0	0	0	0	0	0	0	0	0	0	0	0	0	0	0	0	0	0	0	0	Ensembl	97	intron sense-overlapping	ENST00000584296	ENST00000584296	WIPF2	+	38376103	38418890
ENST00000363865	RNY4P8	ENSG00000200735	misc_RNA	+	chr17:38375555-38440388	64833	0	0	0	0	0	0	0	0	0	0	0	0	0	0	0	0	0	0	0	0	Ensembl	97	intron sense-overlapping	ENST00000585043	ENST00000585043	WIPF2	+	38375600	38435609
ENST00000363865	RNY4P8	ENSG00000200735	misc_RNA	+	chr17:38375555-38440388	64833	0	0	0	0	0	0	0	0	0	0	0	0	0	0	0	0	0	0	0	0	Ensembl	97	intron sense-overlapping	NM_133264	NM_133264	WIPF2	+	38375573	38438439
ENST00000363867	Y_RNA	ENSG00000200737	misc_RNA	-	chr10:99116114-99185831	69717	0	0	0	0	0	0	0	0	0	0	0	0	0	0	0	0	0	0	0	0	Ensembl	113	intron sense-overlapping	ENST00000439965	ENST00000439965	AL355490.1	-	99179227	99185831
ENST00000363872	Y_RNA	ENSG00000200742	misc_RNA	+	chr14:55965995-56168244	202249	0	0	0	0	0	0	0	0	0	0	0	0	0	0	0	0	0	0	0	0	Ensembl	101	intron sense-overlapping	ENST00000395308	ENST00000395308	KTN1	+	56047041	56147436
ENST00000363872	Y_RNA	ENSG00000200742	misc_RNA	+	chr14:55965995-56168244	202249	0	0	0	0	0	0	0	0	0	0	0	0	0	0	0	0	0	0	0	0	Ensembl	101	intron sense-overlapping	ENST00000395309	ENST00000395309	KTN1	+	56046924	56147408
ENST00000363872	Y_RNA	ENSG00000200742	misc_RNA	+	chr14:55965995-56168244	202249	0	0	0	0	0	0	0	0	0	0	0	0	0	0	0	0	0	0	0	0	Ensembl	101	intron sense-overlapping	ENST00000395311	ENST00000395311	KTN1	+	56068509	56151297
ENST00000363872	Y_RNA	ENSG00000200742	misc_RNA	+	chr14:55965995-56168244	202249	0	0	0	0	0	0	0	0	0	0	0	0	0	0	0	0	0	0	0	0	Ensembl	101	intron sense-overlapping	ENST00000413890	ENST00000413890	KTN1	+	56046924	56151301
ENST00000363872	Y_RNA	ENSG00000200742	misc_RNA	+	chr14:55965995-56168244	202249	0	0	0	0	0	0	0	0	0	0	0	0	0	0	0	0	0	0	0	0	Ensembl	101	intron sense-overlapping	ENST00000416613	ENST00000416613	KTN1	+	56078694	56151301
ENST00000363872	Y_RNA	ENSG00000200742	misc_RNA	+	chr14:55965995-56168244	202249	0	0	0	0	0	0	0	0	0	0	0	0	0	0	0	0	0	0	0	0	Ensembl	101	intron sense-overlapping	ENST00000554507	ENST00000554507	KTN1	+	56110992	56150978
ENST00000363872	Y_RNA	ENSG00000200742	misc_RNA	+	chr14:55965995-56168244	202249	0	0	0	0	0	0	0	0	0	0	0	0	0	0	0	0	0	0	0	0	Ensembl	101	intron sense-overlapping	ENST00000554890	ENST00000554890	KTN1	+	56111003	56119593
ENST00000363872	Y_RNA	ENSG00000200742	misc_RNA	+	chr14:55965995-56168244	202249	0	0	0	0	0	0	0	0	0	0	0	0	0	0	0	0	0	0	0	0	Ensembl	101	intron sense-overlapping	NM_001079521	NM_001079521	KTN1	+	56046924	56151302
ENST00000363872	Y_RNA	ENSG00000200742	misc_RNA	+	chr14:55965995-56168244	202249	0	0	0	0	0	0	0	0	0	0	0	0	0	0	0	0	0	0	0	0	Ensembl	101	intron sense-overlapping	NM_001079522	NM_001079522	KTN1	+	56046924	56151302
ENST00000363872	Y_RNA	ENSG00000200742	misc_RNA	+	chr14:55965995-56168244	202249	0	0	0	0	0	0	0	0	0	0	0	0	0	0	0	0	0	0	0	0	Ensembl	101	intron sense-overlapping	NM_001271014	NM_001271014	KTN1	+	56046924	56151302
ENST00000363872	Y_RNA	ENSG00000200742	misc_RNA	+	chr14:55965995-56168244	202249	0	0	0	0	0	0	0	0	0	0	0	0	0	0	0	0	0	0	0	0	Ensembl	101	intron sense-overlapping	NM_004986	NM_004986	KTN1	+	56046924	56151302
ENST00000363880	Y_RNA	ENSG00000200750	misc_RNA	+	chr18:19284917-19450918	166001	0	0	0	0	0	0	0	0	0	0	0	0	0	0	0	0	0	0	0	0	Ensembl	111	intergenic
ENST00000363882	Y_RNA	ENSG00000200752	misc_RNA	-	chr18:48485636-48485749	113	0	0	0	0	0	0	0	0	0	0	0	0	0	0	0	0	0	0	0	0	Ensembl	113	intergenic
ENST00000363884	Y_RNA	ENSG00000200754	misc_RNA	-	chr21:18884699-18965897	81198	0	0	0	0	0	0	0	0	0	0	0	0	0	0	0	0	0	0	0	0	Ensembl	108	intronic antisense	ENST00000306618	ENST00000306618	CXADR	+	18885447	18938010
ENST00000363884	Y_RNA	ENSG00000200754	misc_RNA	-	chr21:18884699-18965897	81198	0	0	0	0	0	0	0	0	0	0	0	0	0	0	0	0	0	0	0	0	Ensembl	108	intronic antisense	NM_001207063	NM_001207063	CXADR	+	18885223	18942429
ENST00000363884	Y_RNA	ENSG00000200754	misc_RNA	-	chr21:18884699-18965897	81198	0	0	0	0	0	0	0	0	0	0	0	0	0	0	0	0	0	0	0	0	Ensembl	108	intronic antisense	NM_001207064	NM_001207064	CXADR	+	18885223	18942429
ENST00000363884	Y_RNA	ENSG00000200754	misc_RNA	-	chr21:18884699-18965897	81198	0	0	0	0	0	0	0	0	0	0	0	0	0	0	0	0	0	0	0	0	Ensembl	108	intronic antisense	NM_001207065	NM_001207065	CXADR	+	18885223	18942429
ENST00000363884	Y_RNA	ENSG00000200754	misc_RNA	-	chr21:18884699-18965897	81198	0	0	0	0	0	0	0	0	0	0	0	0	0	0	0	0	0	0	0	0	Ensembl	108	intronic antisense	NM_001207066	NM_001207066	CXADR	+	18885223	18965897
ENST00000363884	Y_RNA	ENSG00000200754	misc_RNA	-	chr21:18884699-18965897	81198	0	0	0	0	0	0	0	0	0	0	0	0	0	0	0	0	0	0	0	0	Ensembl	108	intronic antisense	NM_001338	NM_001338	CXADR	+	18885223	18942429
ENST00000363891	RN7SKP113	ENSG00000200761	misc_RNA	-	chr4:4922496-4990398	67902	0	0	0	0	0	0	0	0	0	0	0	0	0	0	0	0	0	0	0	0	Ensembl	295	intergenic
ENST00000363894	Y_RNA	ENSG00000200764	misc_RNA	+	chr2:208552683-208552783	100	0	0	0	0	0	0	0	0	0	0	0	0	0	0	0	0	0	0	0	0	Ensembl	100	intergenic
ENST00000363899	Y_RNA	ENSG00000200769	misc_RNA	-	chr7:91828282-91875480	47198	0	0	0	0	0	0	0	0	0	0	0	0	0	0	0	0	0	0	0	0	Ensembl	92	intron sense-overlapping	NM_001013406	NM_001013406	KRIT1	-	91828282	91875228
ENST00000363899	Y_RNA	ENSG00000200769	misc_RNA	-	chr7:91828282-91875480	47198	0	0	0	0	0	0	0	0	0	0	0	0	0	0	0	0	0	0	0	0	Ensembl	92	intron sense-overlapping	NM_004912	NM_004912	KRIT1	-	91828282	91875212
ENST00000363899	Y_RNA	ENSG00000200769	misc_RNA	-	chr7:91828282-91875480	47198	0	0	0	0	0	0	0	0	0	0	0	0	0	0	0	0	0	0	0	0	Ensembl	92	intron sense-overlapping	NM_194454	NM_194454	KRIT1	-	91828282	91875228
ENST00000363899	Y_RNA	ENSG00000200769	misc_RNA	-	chr7:91828282-91875480	47198	0	0	0	0	0	0	0	0	0	0	0	0	0	0	0	0	0	0	0	0	Ensembl	92	intron sense-overlapping	NM_194455	NM_194455	KRIT1	-	91828282	91875414
ENST00000363899	Y_RNA	ENSG00000200769	misc_RNA	-	chr7:91828282-91875480	47198	0	0	0	0	0	0	0	0	0	0	0	0	0	0	0	0	0	0	0	0	Ensembl	92	intron sense-overlapping	NM_194456	NM_194456	KRIT1	-	91828282	91875414
ENST00000363913	RN7SKP180	ENSG00000200783	misc_RNA	-	chr17:70642087-71088851	446764	0	4.72063	0	1.95226	0	1.18389	5.01925	1.1753	1.99194	2.68528	0	7.52907	0	3.33906	0	1.91812	8.4079	1.85722	3.268	4.29591	Ensembl	330	intron sense-overlapping	ENST00000582769	ENST00000582769	SLC39A11	-	70645061	70989072
ENST00000363913	RN7SKP180	ENSG00000200783	misc_RNA	-	chr17:70642087-71088851	446764	0	4.72063	0	1.95226	0	1.18389	5.01925	1.1753	1.99194	2.68528	0	7.52907	0	3.33906	0	1.91812	8.4079	1.85722	3.268	4.29591	Ensembl	330	intron sense-overlapping	NM_001159770	NM_001159770	SLC39A11	-	70642084	71088853
ENST00000363913	RN7SKP180	ENSG00000200783	misc_RNA	-	chr17:70642087-71088851	446764	0	4.72063	0	1.95226	0	1.18389	5.01925	1.1753	1.99194	2.68528	0	7.52907	0	3.33906	0	1.91812	8.4079	1.85722	3.268	4.29591	Ensembl	330	intron sense-overlapping	NM_139177	NM_139177	SLC39A11	-	70642084	71088853
ENST00000363918	Y_RNA	ENSG00000200788	misc_RNA	+	chr9:130213764-130265780	52016	0	0	0	0	0	0	0	0	0	0	0	0	0	0	0	0	0	0	0	0	Ensembl	113	intron sense-overlapping	NM_001005373	NM_001005373	LRSAM1	+	130213764	130265780
ENST00000363918	Y_RNA	ENSG00000200788	misc_RNA	+	chr9:130213764-130265780	52016	0	0	0	0	0	0	0	0	0	0	0	0	0	0	0	0	0	0	0	0	Ensembl	113	intron sense-overlapping	NM_001005374	NM_001005374	LRSAM1	+	130214533	130265780
ENST00000363918	Y_RNA	ENSG00000200788	misc_RNA	+	chr9:130213764-130265780	52016	0	0	0	0	0	0	0	0	0	0	0	0	0	0	0	0	0	0	0	0	Ensembl	113	intron sense-overlapping	NM_001190723	NM_001190723	LRSAM1	+	130213764	130265780
ENST00000363918	Y_RNA	ENSG00000200788	misc_RNA	+	chr9:130213764-130265780	52016	0	0	0	0	0	0	0	0	0	0	0	0	0	0	0	0	0	0	0	0	Ensembl	113	intron sense-overlapping	NM_138361	NM_138361	LRSAM1	+	130213764	130265780
ENST00000363924	RN7SKP250	ENSG00000200794	misc_RNA	-	chr12:110100667-110100988	321	0	0	0	0	0	0	0	0	0	0	0	0	0	0	0	0	0	0	0	0	Ensembl	321	intergenic
ENST00000363952	Y_RNA	ENSG00000200822	misc_RNA	+	chr2:223269703-223269814	111	0	0	0	0	0	0	0	0	0	0	0	0	0	0	0	0	0	0	0	0	Ensembl	111	intergenic
ENST00000363959	Y_RNA	ENSG00000200829	misc_RNA	+	chr2:20680604-20680716	112	0	0	0	0	0	0	0	0	0	0	0	0	0	0	0	0	0	0	0	0	Ensembl	112	intergenic
ENST00000363960	RN7SKP134	ENSG00000200830	misc_RNA	-	chr12:14656594-14910897	254303	0	0	0	0	0	2.73236	0	0.913549	0	0	0	0	0	0	0	2.87718	0	0.928611	0	0	Ensembl	269	intron sense-overlapping	ENST00000540572	ENST00000540572	PLBD1	-	14689627	14707180
ENST00000363960	RN7SKP134	ENSG00000200830	misc_RNA	-	chr12:14656594-14910897	254303	0	0	0	0	0	2.73236	0	0.913549	0	0	0	0	0	0	0	2.87718	0	0.928611	0	0	Ensembl	269	intron sense-overlapping	NM_024829	NM_024829	PLBD1	-	14656596	14720791
ENST00000363963	Y_RNA	ENSG00000200833	misc_RNA	+	chr5:72395899-72396009	110	0	0	0	0	0	0	0	0	0	0	0	0	0	0	0	0	0	0	0	0	Ensembl	110	intergenic
ENST00000363964	Y_RNA	ENSG00000200834	misc_RNA	+	chr9:33750514-33920402	169888	0	0	0	0	0	0	0	0	0	0	0	0	0	0	0	0	0	0	0	0	Ensembl	101	intron sense-overlapping	NM_017811	NM_017811	UBE2R2	+	33817181	33920401
ENST00000363972	Y_RNA	ENSG00000200842	misc_RNA	+	chr17:60019965-60142643	122678	0	0	0	0	0	0	0	0	0	0	0	0	0	0	0	0	0	0	0	0	Ensembl	113	intronic antisense	NM_005121	NM_005121	MED13	-	60019965	60142643
ENST00000363973	RNY4P4	ENSG00000200843	misc_RNA	+	chr3:135969147-136471220	502073	0	0	0	0	0	0	0	0	0	0	0	0	0	0	0	0	0	0	0	0	Ensembl	103	intronic antisense	ENST00000236698	ENST00000236698	STAG1	-	136055077	136471220
ENST00000363973	RNY4P4	ENSG00000200843	misc_RNA	+	chr3:135969147-136471220	502073	0	0	0	0	0	0	0	0	0	0	0	0	0	0	0	0	0	0	0	0	Ensembl	103	intronic antisense	ENST00000434713	ENST00000434713	STAG1	-	136056231	136471220
ENST00000363973	RNY4P4	ENSG00000200843	misc_RNA	+	chr3:135969147-136471220	502073	0	0	0	0	0	0	0	0	0	0	0	0	0	0	0	0	0	0	0	0	Ensembl	103	intronic antisense	ENST00000480733	ENST00000480733	STAG1	-	136236884	136471208
ENST00000363973	RNY4P4	ENSG00000200843	misc_RNA	+	chr3:135969147-136471220	502073	0	0	0	0	0	0	0	0	0	0	0	0	0	0	0	0	0	0	0	0	Ensembl	103	intronic antisense	NM_005862	NM_005862	STAG1	-	136055998	136471245
ENST00000363977	Y_RNA	ENSG00000200847	misc_RNA	-	chr7:23531410-23531512	102	0	0	0	0	0	0	0	0	0	0	0	0	0	0	0	0	0	0	0	0	Ensembl	102	intergenic
ENST00000363979	Y_RNA	ENSG00000200849	misc_RNA	+	chr10:10274573-10274675	102	0	0	0	0	0	0	0	0	0	0	0	0	0	0	0	0	0	0	0	0	Ensembl	102	intergenic
ENST00000363981	SNHG1	ENSG00000255717	processed_transcript	-	chr11:62619459-62623386	3927	0	0	0	0	0	0	0	0	0	0	0	0	0	0	0	0	0	0	0	0	Ensembl	72	bidirectional	ENST00000377892	ENST00000377892	SLC3A2	+	62623517	62656352
ENST00000363981	SNHG1	ENSG00000255717	processed_transcript	-	chr11:62619459-62623386	3927	0	0	0	0	0	0	0	0	0	0	0	0	0	0	0	0	0	0	0	0	Ensembl	72	bidirectional	NM_001012662	NM_001012662	SLC3A2	+	62623483	62656355
ENST00000363981	SNHG1	ENSG00000255717	processed_transcript	-	chr11:62619459-62623386	3927	0	0	0	0	0	0	0	0	0	0	0	0	0	0	0	0	0	0	0	0	Ensembl	72	bidirectional	NM_001012664	NM_001012664	SLC3A2	+	62623483	62656355
ENST00000363981	SNHG1	ENSG00000255717	processed_transcript	-	chr11:62619459-62623386	3927	0	0	0	0	0	0	0	0	0	0	0	0	0	0	0	0	0	0	0	0	Ensembl	72	bidirectional	NM_002394	NM_002394	SLC3A2	+	62623483	62656355
ENST00000363985	Y_RNA	ENSG00000200855	misc_RNA	+	chr11:107879458-108018503	139045	0	0	0	0	0	0	0	0	0	0	0	0	0	0	0	0	0	0	0	0	Ensembl	102	intron sense-overlapping	NM_003478	NM_003478	CUL5	+	107879407	107978488
ENST00000363987	Y_RNA	ENSG00000200857	misc_RNA	-	chr7:68972495-68972608	113	0	0	0	0	0	0	0	0	0	0	0	0	0	0	0	0	0	0	0	0	Ensembl	113	intergenic
ENST00000363990	Y_RNA	ENSG00000200860	misc_RNA	-	chr14:66644244-66644353	109	0	0	0	0	0	0	0	0	0	0	0	0	0	0	0	0	0	0	0	0	Ensembl	109	intergenic
ENST00000363997	RN7SKP36	ENSG00000200867	misc_RNA	-	chr4:7113814-7114126	312	0	0	0	0	0	0	0	0	0.7401	0	0	0	0	0	0	0	0	0	1.08933	0	Ensembl	312	intergenic
ENST00000364004	Y_RNA	ENSG00000200874	misc_RNA	-	chr7:75123400-75157478	34078	0	0	0	0	0	0	0	0	0	0	0	0	0	0	0	0	0	0	0	0	Ensembl	102	intergenic
ENST00000364013	Y_RNA	ENSG00000200883	misc_RNA	-	chr18:9102627-9285983	183356	0	0	0	0	0	0	0	0	0	0	0	0	0	0	0	0	0	0	0	0	Ensembl	98	intronic antisense	ENST00000546007	ENST00000546007	ANKRD12	+	9182383	9254271
ENST00000364013	Y_RNA	ENSG00000200883	misc_RNA	-	chr18:9102627-9285983	183356	0	0	0	0	0	0	0	0	0	0	0	0	0	0	0	0	0	0	0	0	Ensembl	98	intronic antisense	NM_001083625	NM_001083625	ANKRD12	+	9136750	9285983
ENST00000364013	Y_RNA	ENSG00000200883	misc_RNA	-	chr18:9102627-9285983	183356	0	0	0	0	0	0	0	0	0	0	0	0	0	0	0	0	0	0	0	0	Ensembl	98	intronic antisense	NM_001204056	NM_001204056	ANKRD12	+	9137560	9285983
ENST00000364013	Y_RNA	ENSG00000200883	misc_RNA	-	chr18:9102627-9285983	183356	0	0	0	0	0	0	0	0	0	0	0	0	0	0	0	0	0	0	0	0	Ensembl	98	intronic antisense	NM_015208	NM_015208	ANKRD12	+	9136750	9285983
ENST00000364014	Y_RNA	ENSG00000200884	misc_RNA	-	chr5:96149730-96373219	223489	0	0	0	0	0	0	0	0	0	0	0	0	0	0	0	0	0	0	0	0	Ensembl	102	intronic antisense	NM_005575	NM_005575	LNPEP	+	96271345	96365115
ENST00000364014	Y_RNA	ENSG00000200884	misc_RNA	-	chr5:96149730-96373219	223489	0	0	0	0	0	0	0	0	0	0	0	0	0	0	0	0	0	0	0	0	Ensembl	102	intronic antisense	NM_175920	NM_175920	LNPEP	+	96294155	96365115
ENST00000364018	Y_RNA	ENSG00000200888	misc_RNA	+	chr17:43100707-43221548	120841	0	0	0	0	0	0	0	0	0	0	0	0	0	0	0	0	0	0	0	0	Ensembl	102	intron sense-overlapping	ENST00000592654	ENST00000592654	NMT1	+	43139046	43171124
ENST00000364018	Y_RNA	ENSG00000200888	misc_RNA	+	chr17:43100707-43221548	120841	0	0	0	0	0	0	0	0	0	0	0	0	0	0	0	0	0	0	0	0	Ensembl	102	intron sense-overlapping	ENST00000592782	ENST00000592782	NMT1	+	43128977	43186384
ENST00000364018	Y_RNA	ENSG00000200888	misc_RNA	+	chr17:43100707-43221548	120841	0	0	0	0	0	0	0	0	0	0	0	0	0	0	0	0	0	0	0	0	Ensembl	102	intron sense-overlapping	NM_021079	NM_021079	NMT1	+	43138666	43186382
ENST00000364025	RN7SKP245	ENSG00000200895	misc_RNA	+	chr6:132129155-132216295	87140	0	4.38765	0	0	0	1.25664	0	0	0	0	0	6.58793	0	0	0	1.91812	0	0	0	0	Ensembl	320	intron sense-overlapping	NM_006208	NM_006208	ENPP1	+	132129155	132216295
ENST00000364052	Y_RNA	ENSG00000200922	misc_RNA	-	chr9:74477367-74525847	48480	0	0	0	0	0	0	0	0	0	0	0	0	0	0	0	0	0	0	0	0	Ensembl	96	intron sense-overlapping	NM_001025780	NM_001025780	ABHD17B	-	74480067	74526148
ENST00000364052	Y_RNA	ENSG00000200922	misc_RNA	-	chr9:74477367-74525847	48480	0	0	0	0	0	0	0	0	0	0	0	0	0	0	0	0	0	0	0	0	Ensembl	96	intron sense-overlapping	NM_016014	NM_016014	ABHD17B	-	74477367	74526148
ENST00000364083	Y_RNA	ENSG00000200953	misc_RNA	-	chr12:51487445-51566926	79481	0	0	0	0	0	0	0	0	0	0	0	0	0	0	0	0	0	0	0	0	Ensembl	110	intron sense-overlapping	ENST00000307660	ENST00000307660	TFCP2	-	51487538	51566926
ENST00000364083	Y_RNA	ENSG00000200953	misc_RNA	-	chr12:51487445-51566926	79481	0	0	0	0	0	0	0	0	0	0	0	0	0	0	0	0	0	0	0	0	Ensembl	110	intron sense-overlapping	ENST00000548108	ENST00000548108	TFCP2	-	51489805	51566576
ENST00000364083	Y_RNA	ENSG00000200953	misc_RNA	-	chr12:51487445-51566926	79481	0	0	0	0	0	0	0	0	0	0	0	0	0	0	0	0	0	0	0	0	Ensembl	110	intron sense-overlapping	ENST00000549867	ENST00000549867	TFCP2	-	51488665	51566917
ENST00000364083	Y_RNA	ENSG00000200953	misc_RNA	-	chr12:51487445-51566926	79481	0	0	0	0	0	0	0	0	0	0	0	0	0	0	0	0	0	0	0	0	Ensembl	110	intron sense-overlapping	NM_001173452	NM_001173452	TFCP2	-	51487538	51566926
ENST00000364083	Y_RNA	ENSG00000200953	misc_RNA	-	chr12:51487445-51566926	79481	0	0	0	0	0	0	0	0	0	0	0	0	0	0	0	0	0	0	0	0	Ensembl	110	intron sense-overlapping	NM_001173453	NM_001173453	TFCP2	-	51487538	51566926
ENST00000364083	Y_RNA	ENSG00000200953	misc_RNA	-	chr12:51487445-51566926	79481	0	0	0	0	0	0	0	0	0	0	0	0	0	0	0	0	0	0	0	0	Ensembl	110	intron sense-overlapping	NM_005653	NM_005653	TFCP2	-	51487538	51566926
ENST00000364084	GAS5	ENSG00000234741	processed_transcript	-	chr1:173832385-173872687	40302	0	0	0	0	0	0	0	0	0	0	0	0	0	0	0	0	0	0	0	0	Ensembl	80	bidirectional	ENST00000367702	ENST00000367702	ZBTB37	+	173837531	173842781
ENST00000364084	GAS5	ENSG00000234741	processed_transcript	-	chr1:173832385-173872687	40302	0	0	0	0	0	0	0	0	0	0	0	0	0	0	0	0	0	0	0	0	Ensembl	80	bidirectional	ENST00000367704	ENST00000367704	ZBTB37	+	173837219	173855774
ENST00000364084	GAS5	ENSG00000234741	processed_transcript	-	chr1:173832385-173872687	40302	0	0	0	0	0	0	0	0	0	0	0	0	0	0	0	0	0	0	0	0	Ensembl	80	bidirectional	NM_001122770	NM_001122770	ZBTB37	+	173837492	173855774
ENST00000364084	GAS5	ENSG00000234741	processed_transcript	-	chr1:173832385-173872687	40302	0	0	0	0	0	0	0	0	0	0	0	0	0	0	0	0	0	0	0	0	Ensembl	80	bidirectional	NM_032522	NM_032522	ZBTB37	+	173837492	173842778
ENST00000364084	GAS5	ENSG00000234741	processed_transcript	-	chr1:173832385-173872687	40302	0	0	0	0	0	0	0	0	0	0	0	0	0	0	0	0	0	0	0	0	Ensembl	80	bidirectional	uc001gjr.2	uc001gjr.2	ZBTB37	+	173837492	173855774
ENST00000364096	RN7SKP87	ENSG00000200966	misc_RNA	-	chr9:103340360-103350188	9828	0	0	0	0	0	0	0	0	0	0	0	0	0	0	0	0	0	0	0	0	Ensembl	301	intronic antisense	NM_001018116	NM_001018116	MURC	+	103340360	103350669
ENST00000364106	Y_RNA	ENSG00000200976	misc_RNA	+	chr22:30116072-30163000	46928	0	0	0	0	0	0	0	0	0	0	0	0	0	0	0	0	0	0	0	0	Ensembl	102	intronic antisense	NM_001003692	NM_001003692	ZMAT5	-	30126944	30162969
ENST00000364106	Y_RNA	ENSG00000200976	misc_RNA	+	chr22:30116072-30163000	46928	0	0	0	0	0	0	0	0	0	0	0	0	0	0	0	0	0	0	0	0	Ensembl	102	intronic antisense	NM_019103	NM_019103	ZMAT5	-	30126944	30162969
ENST00000364110	Y_RNA	ENSG00000200980	misc_RNA	-	chr16:4932507-5147809	215302	0	0	0	0	0	0	0	0	0	0	0	0	0	0	0	0	0	0	0	0	Ensembl	119	intron sense-overlapping	ENST00000592772	ENST00000592772	PPL	-	4933572	5010742
ENST00000364112	Y_RNA	ENSG00000200982	misc_RNA	+	chr1:248099362-248264224	164862	0	0	0	0	0	0	0	0	0	0	0	0	0	0	0	0	0	0	0	0	Ensembl	102	intron sense-overlapping	NM_001304535	NM_001304535	OR2L13	+	248100330	248264224
ENST00000364112	Y_RNA	ENSG00000200982	misc_RNA	+	chr1:248099362-248264224	164862	0	0	0	0	0	0	0	0	0	0	0	0	0	0	0	0	0	0	0	0	Ensembl	102	intron sense-overlapping	NM_175911	NM_175911	OR2L13	+	248100330	248264224
ENST00000364128	Y_RNA	ENSG00000200998	misc_RNA	-	chr4:79553426-79553539	113	0	0	0	0	0	0	0	0	0	0	0	0	0	0	0	0	0	0	0	0	Ensembl	113	intergenic
ENST00000364136	Y_RNA	ENSG00000201006	misc_RNA	+	chr2:121408848-121408950	102	0	0	0	0	0	0	0	0	0	0	0	0	0	0	0	0	0	0	0	0	Ensembl	102	intergenic
ENST00000364140	RN7SKP224	ENSG00000201010	misc_RNA	+	chr2:48168834-48468122	299288	0	0	0	0	0	0	0	0	0	0	0	0	0	0	0	0	0	0	0	0	Ensembl	325	intergenic
ENST00000364142	Y_RNA	ENSG00000201012	misc_RNA	-	chr6:135604669-136037193	432524	0	0	0	0	0	0	0	0	0	0	0	0	0	0	0	0	0	0	0	0	Ensembl	106	intron sense-overlapping	ENST00000524469	ENST00000524469	AHI1	-	135784274	135818875
ENST00000364142	Y_RNA	ENSG00000201012	misc_RNA	-	chr6:135604669-136037193	432524	0	0	0	0	0	0	0	0	0	0	0	0	0	0	0	0	0	0	0	0	Ensembl	106	intron sense-overlapping	NM_001134830	NM_001134830	AHI1	-	135605109	135818903
ENST00000364142	Y_RNA	ENSG00000201012	misc_RNA	-	chr6:135604669-136037193	432524	0	0	0	0	0	0	0	0	0	0	0	0	0	0	0	0	0	0	0	0	Ensembl	106	intron sense-overlapping	NM_001134831	NM_001134831	AHI1	-	135605109	135818903
ENST00000364142	Y_RNA	ENSG00000201012	misc_RNA	-	chr6:135604669-136037193	432524	0	0	0	0	0	0	0	0	0	0	0	0	0	0	0	0	0	0	0	0	Ensembl	106	intron sense-overlapping	NM_001134832	NM_001134832	AHI1	-	135708921	135818903
ENST00000364142	Y_RNA	ENSG00000201012	misc_RNA	-	chr6:135604669-136037193	432524	0	0	0	0	0	0	0	0	0	0	0	0	0	0	0	0	0	0	0	0	Ensembl	106	intron sense-overlapping	NM_017651	NM_017651	AHI1	-	135605109	135818903
ENST00000364143	Y_RNA	ENSG00000201013	misc_RNA	-	chr2:234263152-234380750	117598	0	0	0	0	0	0	0	0	0	0	0	0	0	0	0	0	0	0	0	0	Ensembl	113	intronic antisense	ENST00000427930	ENST00000427930	DGKD	+	234263153	234344540
ENST00000364143	Y_RNA	ENSG00000201013	misc_RNA	-	chr2:234263152-234380750	117598	0	0	0	0	0	0	0	0	0	0	0	0	0	0	0	0	0	0	0	0	Ensembl	113	intronic antisense	NM_152879	NM_152879	DGKD	+	234263152	234380743
ENST00000364153	Y_RNA	ENSG00000201023	misc_RNA	+	chr6:109612230-109676266	64036	0	0	0	0	0	0	0	0	0	0	0	0	0	0	0	0	0	0	0	0	Ensembl	102	intergenic
ENST00000364156	Y_RNA	ENSG00000201026	misc_RNA	+	chr5:2184823-2184934	111	0	0	0	0	0	0	0	0	0	0	0	0	0	0	0	0	0	0	0	0	Ensembl	111	intergenic
ENST00000364157	RN7SKP107	ENSG00000201027	misc_RNA	+	chr14:89591214-90421121	829907	0	0	0	0	0	0	0	0	0	0	0	0	0	0	0	0	0	0	0	0	Ensembl	290	intergenic
ENST00000364161	Y_RNA	ENSG00000201031	misc_RNA	-	chr3:148747913-148820610	72697	0	0	0	0	0	0	0	0	0	0	0	0	0	0	0	0	0	0	0	0	Ensembl	110	intergenic
ENST00000364164	Y_RNA	ENSG00000201034	misc_RNA	-	chr16:475618-573011	97393	0	0	0	0	0	0	0	0	0	0	0	0	0	0	0	0	0	0	0	0	Ensembl	101	intronic antisense	ENST00000457159	ENST00000457159	RAB11FIP3	+	475667	572478
ENST00000364164	Y_RNA	ENSG00000201034	misc_RNA	-	chr16:475618-573011	97393	0	0	0	0	0	0	0	0	0	0	0	0	0	0	0	0	0	0	0	0	Ensembl	101	intronic antisense	NM_014700	NM_014700	RAB11FIP3	+	475667	572481
ENST00000364177	Y_RNA	ENSG00000201047	misc_RNA	-	chr10:74766974-74856732	89758	0	0	0	0	0	0	0	0	0	0	0	0	0	0	0	0	0	0	0	0	Ensembl	102	intron sense-overlapping	ENST00000263556	ENST00000263556	P4HA1	-	74766981	74856732
ENST00000364177	Y_RNA	ENSG00000201047	misc_RNA	-	chr10:74766974-74856732	89758	0	0	0	0	0	0	0	0	0	0	0	0	0	0	0	0	0	0	0	0	Ensembl	102	intron sense-overlapping	ENST00000394890	ENST00000394890	P4HA1	-	74766981	74856732
ENST00000364177	Y_RNA	ENSG00000201047	misc_RNA	-	chr10:74766974-74856732	89758	0	0	0	0	0	0	0	0	0	0	0	0	0	0	0	0	0	0	0	0	Ensembl	102	intron sense-overlapping	ENST00000412021	ENST00000412021	P4HA1	-	74766981	74856732
ENST00000364177	Y_RNA	ENSG00000201047	misc_RNA	-	chr10:74766974-74856732	89758	0	0	0	0	0	0	0	0	0	0	0	0	0	0	0	0	0	0	0	0	Ensembl	102	intron sense-overlapping	NM_000917	NM_000917	P4HA1	-	74766979	74856732
ENST00000364177	Y_RNA	ENSG00000201047	misc_RNA	-	chr10:74766974-74856732	89758	0	0	0	0	0	0	0	0	0	0	0	0	0	0	0	0	0	0	0	0	Ensembl	102	intron sense-overlapping	NM_001017962	NM_001017962	P4HA1	-	74766979	74856732
ENST00000364177	Y_RNA	ENSG00000201047	misc_RNA	-	chr10:74766974-74856732	89758	0	0	0	0	0	0	0	0	0	0	0	0	0	0	0	0	0	0	0	0	Ensembl	102	intron sense-overlapping	NM_001142595	NM_001142595	P4HA1	-	74766979	74856732
ENST00000364177	Y_RNA	ENSG00000201047	misc_RNA	-	chr10:74766974-74856732	89758	0	0	0	0	0	0	0	0	0	0	0	0	0	0	0	0	0	0	0	0	Ensembl	102	intron sense-overlapping	NM_001142596	NM_001142596	P4HA1	-	74766979	74856732
ENST00000364178	Y_RNA	ENSG00000201048	misc_RNA	-	chr6:10671650-10710015	38365	0	0	0	0	0	0	0	0	0	0	0	0	0	0	0	0	0	0	0	0	Ensembl	111	intron sense-overlapping	ENST00000379586	ENST00000379586	C6orf52	-	10671654	10694842
ENST00000364178	Y_RNA	ENSG00000201048	misc_RNA	-	chr6:10671650-10710015	38365	0	0	0	0	0	0	0	0	0	0	0	0	0	0	0	0	0	0	0	0	Ensembl	111	intron sense-overlapping	ENST00000426700	ENST00000426700	C6orf52	-	10671654	10687783
ENST00000364178	Y_RNA	ENSG00000201048	misc_RNA	-	chr6:10671650-10710015	38365	0	0	0	0	0	0	0	0	0	0	0	0	0	0	0	0	0	0	0	0	Ensembl	111	intron sense-overlapping	ENST00000460742	ENST00000460742	C6orf52	-	10671650	10694766
ENST00000364178	Y_RNA	ENSG00000201048	misc_RNA	-	chr6:10671650-10710015	38365	0	0	0	0	0	0	0	0	0	0	0	0	0	0	0	0	0	0	0	0	Ensembl	111	intron sense-overlapping	NM_001145020	NM_001145020	C6orf52	-	10671650	10694839
ENST00000364196	RN7SKP280	ENSG00000201066	misc_RNA	+	chr7:154973590-154973894	304	0	0	0	0	0	0	0	0	0	0	0	0	0	0	0	0	0	0	0	0	Ensembl	304	intergenic
ENST00000364201	Y_RNA	ENSG00000201071	misc_RNA	-	chr15:64386321-64438289	51968	0	0	0	0	0	0	0	0	0	0	0	0	0	0	0	0	0	0	0	0	Ensembl	112	intronic antisense	ENST00000353874	ENST00000353874	SNX1	+	64388176	64436433
ENST00000364201	Y_RNA	ENSG00000201071	misc_RNA	-	chr15:64386321-64438289	51968	0	0	0	0	0	0	0	0	0	0	0	0	0	0	0	0	0	0	0	0	Ensembl	112	intronic antisense	ENST00000558040	ENST00000558040	SNX1	+	64388224	64438289
ENST00000364201	Y_RNA	ENSG00000201071	misc_RNA	-	chr15:64386321-64438289	51968	0	0	0	0	0	0	0	0	0	0	0	0	0	0	0	0	0	0	0	0	Ensembl	112	intronic antisense	ENST00000559061	ENST00000559061	SNX1	+	64386474	64418298
ENST00000364201	Y_RNA	ENSG00000201071	misc_RNA	-	chr15:64386321-64438289	51968	0	0	0	0	0	0	0	0	0	0	0	0	0	0	0	0	0	0	0	0	Ensembl	112	intronic antisense	ENST00000560829	ENST00000560829	SNX1	+	64386321	64430205
ENST00000364201	Y_RNA	ENSG00000201071	misc_RNA	-	chr15:64386321-64438289	51968	0	0	0	0	0	0	0	0	0	0	0	0	0	0	0	0	0	0	0	0	Ensembl	112	intronic antisense	NM_001242933	NM_001242933	SNX1	+	64388082	64436433
ENST00000364201	Y_RNA	ENSG00000201071	misc_RNA	-	chr15:64386321-64438289	51968	0	0	0	0	0	0	0	0	0	0	0	0	0	0	0	0	0	0	0	0	Ensembl	112	intronic antisense	NM_003099	NM_003099	SNX1	+	64388082	64436433
ENST00000364201	Y_RNA	ENSG00000201071	misc_RNA	-	chr15:64386321-64438289	51968	0	0	0	0	0	0	0	0	0	0	0	0	0	0	0	0	0	0	0	0	Ensembl	112	intronic antisense	NM_148955	NM_148955	SNX1	+	64388082	64436433
ENST00000364204	Y_RNA	ENSG00000201074	misc_RNA	+	chr9:96180136-96180248	112	0	0	0	0	0	0	0	0	0	0	0	0	0	0	0	0	0	0	0	0	Ensembl	112	intergenic
ENST00000364205	Y_RNA	ENSG00000201075	misc_RNA	+	chr16:14369361-14369457	96	0	0	0	0	0	0	0	0	0	0	0	0	0	0	0	0	0	0	0	0	Ensembl	96	intergenic
ENST00000364208	RN7SKP214	ENSG00000201078	misc_RNA	-	chr22:37447778-37459430	11652	0	0	0	0	0	0	0	0	0	0	0	0	0	0	0	0	0	0	0	0	Ensembl	315	intronic antisense	ENST00000402077	ENST00000402077	KCTD17	+	37447778	37459430
ENST00000364208	RN7SKP214	ENSG00000201078	misc_RNA	-	chr22:37447778-37459430	11652	0	0	0	0	0	0	0	0	0	0	0	0	0	0	0	0	0	0	0	0	Ensembl	315	intronic antisense	ENST00000403888	ENST00000403888	KCTD17	+	37447778	37459430
ENST00000364208	RN7SKP214	ENSG00000201078	misc_RNA	-	chr22:37447778-37459430	11652	0	0	0	0	0	0	0	0	0	0	0	0	0	0	0	0	0	0	0	0	Ensembl	315	intronic antisense	NM_001282685	NM_001282685	KCTD17	+	37447775	37459430
ENST00000364208	RN7SKP214	ENSG00000201078	misc_RNA	-	chr22:37447778-37459430	11652	0	0	0	0	0	0	0	0	0	0	0	0	0	0	0	0	0	0	0	0	Ensembl	315	intronic antisense	NM_001282686	NM_001282686	KCTD17	+	37447775	37459430
ENST00000364214	Y_RNA	ENSG00000201084	misc_RNA	-	chr15:32322685-32635000	312315	0	0	0	0	0	0	0	0	0	0	0	0	0	0	0	0	0	0	0	0	Ensembl	105	intergenic
ENST00000364218	Y_RNA	ENSG00000201088	misc_RNA	-	chr2:175129605-175129709	104	0	0	0	0	0	0	0	0	0	0	0	0	0	0	0	0	0	0	0	0	Ensembl	104	intergenic
ENST00000364228	RNY1	ENSG00000201098	misc_RNA	-	chr7:148684227-148684340	113	2893.73	1783.88	311.111	585.233	1598.73	3636.95	1597.79	2218.76	2033.16	8332.97	38.1497	41.4099	12.1977	17.8083	51.2233	76.7248	42.9737	40.8589	55.5559	183.292	Ensembl	113	intergenic
ENST00000364232	Y_RNA	ENSG00000201102	misc_RNA	+	chr2:177855235-178088686	233451	0	0	0	0	0	0	0	0	0	0	0	0	0	0	0	0	0	0	0	0	Ensembl	113	intergenic
ENST00000364244	Y_RNA	ENSG00000201114	misc_RNA	+	chr1:114935398-115053781	118383	0	0	0	0	0	0	0	0	0	0	0	0	0	0	0	0	0	0	0	0	Ensembl	109	intronic antisense	NM_015906	NM_015906	TRIM33	-	114935398	115053781
ENST00000364244	Y_RNA	ENSG00000201114	misc_RNA	+	chr1:114935398-115053781	118383	0	0	0	0	0	0	0	0	0	0	0	0	0	0	0	0	0	0	0	0	Ensembl	109	intronic antisense	NM_033020	NM_033020	TRIM33	-	114935398	115053781
ENST00000364248	Y_RNA	ENSG00000201118	misc_RNA	+	chr9:19053140-19103117	49977	0	0	0	0	0	0	0	0	0	0	0	0	0	0	0	0	0	0	0	0	Ensembl	96	intronic antisense	ENST00000380496	ENST00000380496	HAUS6	-	19056615	19093211
ENST00000364248	Y_RNA	ENSG00000201118	misc_RNA	+	chr9:19053140-19103117	49977	0	0	0	0	0	0	0	0	0	0	0	0	0	0	0	0	0	0	0	0	Ensembl	96	intronic antisense	NM_001270890	NM_001270890	HAUS6	-	19053134	19102940
ENST00000364248	Y_RNA	ENSG00000201118	misc_RNA	+	chr9:19053140-19103117	49977	0	0	0	0	0	0	0	0	0	0	0	0	0	0	0	0	0	0	0	0	Ensembl	96	intronic antisense	NM_017645	NM_017645	HAUS6	-	19053134	19102940
ENST00000364251	Y_RNA	ENSG00000201121	misc_RNA	-	chr3:101367732-101398061	30329	0	0	0	0	0	0	0	0	0	0	0	0	0	0	0	0	0	0	0	0	Ensembl	105	intron sense-overlapping	NM_014415	NM_014415	ZBTB11	-	101368282	101395988
ENST00000364264	Y_RNA	ENSG00000201134	misc_RNA	-	chr1:151810294-151826173	15879	0	0	0	0	0	0	0	0	0	0	0	0	0	0	0	0	0	0	0	0	Ensembl	102	intergenic
ENST00000364268	Y_RNA	ENSG00000201138	misc_RNA	+	chr7:74988447-75115548	127101	0	0	0	0	0	0	0	0	0	0	0	0	0	0	0	0	0	0	0	0	Ensembl	101	intergenic
ENST00000364270	RN7SKP128	ENSG00000201140	misc_RNA	+	chr9:119187503-120177348	989845	0	0	0	0	0	0	0	0	0	0	0	0	0	0	0	0	0	0	0	0	Ensembl	303	intronic antisense	ENST00000313400	ENST00000313400	ASTN2	-	119187503	120177317
ENST00000364270	RN7SKP128	ENSG00000201140	misc_RNA	+	chr9:119187503-120177348	989845	0	0	0	0	0	0	0	0	0	0	0	0	0	0	0	0	0	0	0	0	Ensembl	303	intronic antisense	ENST00000361477	ENST00000361477	ASTN2	-	119187868	120177317
ENST00000364270	RN7SKP128	ENSG00000201140	misc_RNA	+	chr9:119187503-120177348	989845	0	0	0	0	0	0	0	0	0	0	0	0	0	0	0	0	0	0	0	0	Ensembl	303	intronic antisense	ENST00000373986	ENST00000373986	ASTN2	-	119187506	119976832
ENST00000364270	RN7SKP128	ENSG00000201140	misc_RNA	+	chr9:119187503-120177348	989845	0	0	0	0	0	0	0	0	0	0	0	0	0	0	0	0	0	0	0	0	Ensembl	303	intronic antisense	ENST00000373996	ENST00000373996	ASTN2	-	119187503	120177216
ENST00000364270	RN7SKP128	ENSG00000201140	misc_RNA	+	chr9:119187503-120177348	989845	0	0	0	0	0	0	0	0	0	0	0	0	0	0	0	0	0	0	0	0	Ensembl	303	intronic antisense	NM_014010	NM_014010	ASTN2	-	119187503	120177317
ENST00000364290	Y_RNA	ENSG00000201160	misc_RNA	-	chr2:25919944-25920057	113	0	0	0	0	0	0	0	0	0	0	0	0	0	0	0	0	0	0	0	0	Ensembl	113	intergenic
ENST00000364291	RN7SKP10	ENSG00000201161	misc_RNA	+	chr13:110567442-110567767	325	0	0	0	0	0	0	0	0	0	0	0	0	0	0	0	0	0	0	0	0	Ensembl	325	intergenic
ENST00000364308	Y_RNA	ENSG00000201178	misc_RNA	-	chr17:30819539-31205655	386116	0	0	0	0	0	0	0	0	0	0	0	0	0	0	0	0	0	0	0	0	Ensembl	111	intron sense-overlapping	ENST00000394649	ENST00000394649	MYO1D	-	30819626	31190061
ENST00000364308	Y_RNA	ENSG00000201178	misc_RNA	-	chr17:30819539-31205655	386116	0	0	0	0	0	0	0	0	0	0	0	0	0	0	0	0	0	0	0	0	Ensembl	111	intron sense-overlapping	NM_001303279	NM_001303279	MYO1D	-	30921212	31204191
ENST00000364308	Y_RNA	ENSG00000201178	misc_RNA	-	chr17:30819539-31205655	386116	0	0	0	0	0	0	0	0	0	0	0	0	0	0	0	0	0	0	0	0	Ensembl	111	intron sense-overlapping	NM_001303280	NM_001303280	MYO1D	-	31086829	31204191
ENST00000364308	Y_RNA	ENSG00000201178	misc_RNA	-	chr17:30819539-31205655	386116	0	0	0	0	0	0	0	0	0	0	0	0	0	0	0	0	0	0	0	0	Ensembl	111	intron sense-overlapping	NM_015194	NM_015194	MYO1D	-	30819539	31204191
ENST00000364326	Y_RNA	ENSG00000201196	misc_RNA	+	chr10:54612366-54612463	97	0	0	0	0	0	0	0	0	0	0	0	0	0	0	0	0	0	0	0	0	Ensembl	97	intergenic
ENST00000364329	SCARNA9	ENSG00000254911	antisense	+	chr11:93394804-93547861	153057	0	0	0	0	0	1.87334e-122	0	0	0	0	0	0	0	0	0	4.73431e-125	0	0	0	0	Ensembl	80	intron sense-overlapping	ENST00000344196	ENST00000344196	KIAA1731	+	93394815	93463522
ENST00000364329	SCARNA9	ENSG00000254911	antisense	+	chr11:93394804-93547861	153057	0	0	0	0	0	1.87334e-122	0	0	0	0	0	0	0	0	0	4.73431e-125	0	0	0	0	Ensembl	80	intron sense-overlapping	ENST00000411936	ENST00000411936	KIAA1731	+	93394815	93463522
ENST00000364329	SCARNA9	ENSG00000254911	antisense	+	chr11:93394804-93547861	153057	0	0	0	0	0	1.87334e-122	0	0	0	0	0	0	0	0	0	4.73431e-125	0	0	0	0	Ensembl	80	intron sense-overlapping	ENST00000530425	ENST00000530425	KIAA1731	+	93432073	93456230
ENST00000364329	SCARNA9	ENSG00000254911	antisense	+	chr11:93394804-93547861	153057	0	0	0	0	0	1.87334e-122	0	0	0	0	0	0	0	0	0	4.73431e-125	0	0	0	0	Ensembl	80	intron sense-overlapping	ENST00000531700	ENST00000531700	KIAA1731	+	93428695	93463522
ENST00000364329	SCARNA9	ENSG00000254911	antisense	+	chr11:93394804-93547861	153057	0	0	0	0	0	1.87334e-122	0	0	0	0	0	0	0	0	0	4.73431e-125	0	0	0	0	Ensembl	80	intron sense-overlapping	NM_033395	NM_033395	CEP295	+	93394815	93463522
ENST00000364331	RN7SKP118	ENSG00000201201	misc_RNA	-	chr16:67311412-67360666	49254	0	0	0	0	0	0	0	0	0	0	0	0	0	0	0	0	0	0	0	0	Ensembl	330	exon sense-overlapping	ENST00000567976	ENST00000567976	KCTD19	-	67338355	67355813
ENST00000364331	RN7SKP118	ENSG00000201201	misc_RNA	-	chr16:67311412-67360666	49254	0	0	0	0	0	0	0	0	0	0	0	0	0	0	0	0	0	0	0	0	Ensembl	330	intron sense-overlapping	ENST00000566295	ENST00000566295	KCTD19	-	67354548	67360000
ENST00000364331	RN7SKP118	ENSG00000201201	misc_RNA	-	chr16:67311412-67360666	49254	0	0	0	0	0	0	0	0	0	0	0	0	0	0	0	0	0	0	0	0	Ensembl	330	intron sense-overlapping	NM_001100915	NM_001100915	KCTD19	-	67323392	67360661
ENST00000364334	Y_RNA	ENSG00000201204	misc_RNA	-	chr11:95206435-95206538	103	0	0	0	0	0	0	0	0	0	0	0	0	0	0	0	0	0	0	0	0	Ensembl	103	intergenic
ENST00000364337	Y_RNA	ENSG00000201207	misc_RNA	+	chr6:31629005-31641553	12548	0	0	0	0	0	0	0	0	0	0	0	0	0	0	0	0	0	0	0	0	Ensembl	114	intronic antisense	NM_001199237_1	NM_001199237	GPANK1	-	31629005	31634060
ENST00000364337	Y_RNA	ENSG00000201207	misc_RNA	+	chr6:31629005-31641553	12548	0	0	0	0	0	0	0	0	0	0	0	0	0	0	0	0	0	0	0	0	Ensembl	114	intronic antisense	NM_001199238_1	NM_001199238	GPANK1	-	31629005	31633639
ENST00000364337	Y_RNA	ENSG00000201207	misc_RNA	+	chr6:31629005-31641553	12548	0	0	0	0	0	0	0	0	0	0	0	0	0	0	0	0	0	0	0	0	Ensembl	114	intronic antisense	NM_001199239_1	NM_001199239	GPANK1	-	31629005	31633639
ENST00000364337	Y_RNA	ENSG00000201207	misc_RNA	+	chr6:31629005-31641553	12548	0	0	0	0	0	0	0	0	0	0	0	0	0	0	0	0	0	0	0	0	Ensembl	114	intronic antisense	NM_001199240_1	NM_001199240	GPANK1	-	31629005	31633407
ENST00000364337	Y_RNA	ENSG00000201207	misc_RNA	+	chr6:31629005-31641553	12548	0	0	0	0	0	0	0	0	0	0	0	0	0	0	0	0	0	0	0	0	Ensembl	114	intronic antisense	NM_033177_1	NM_033177	GPANK1	-	31629005	31633179
ENST00000364338	Y_RNA	ENSG00000201208	misc_RNA	-	chr12:113587662-113623284	35622	0	0	0	0	0	0	0	0	0	0	0	0	0	0	0	0	0	0	0	0	Ensembl	97	intron sense-overlapping	ENST00000552375	ENST00000552375	DDX54	-	113612840	113621607
ENST00000364338	Y_RNA	ENSG00000201208	misc_RNA	-	chr12:113587662-113623284	35622	0	0	0	0	0	0	0	0	0	0	0	0	0	0	0	0	0	0	0	0	Ensembl	97	intron sense-overlapping	NM_001111322	NM_001111322	DDX54	-	113594977	113623284
ENST00000364338	Y_RNA	ENSG00000201208	misc_RNA	-	chr12:113587662-113623284	35622	0	0	0	0	0	0	0	0	0	0	0	0	0	0	0	0	0	0	0	0	Ensembl	97	intron sense-overlapping	NM_024072	NM_024072	DDX54	-	113594977	113623284
ENST00000364346	Y_RNA	ENSG00000201216	misc_RNA	-	chr8:103838584-103990104	151520	0	0	0	0	0	0	0	0	0	0	0	0	0	0	0	0	0	0	0	0	Ensembl	98	intergenic
ENST00000364347	Y_RNA	ENSG00000201217	misc_RNA	+	chr3:151961616-152214602	252986	0	0	0	0	0	0	0	0	0	0	0	0	0	0	0	0	0	0	0	0	Ensembl	113	intron sense-overlapping	ENST00000282486	ENST00000282486	MBNL1	+	151985828	152183568
ENST00000364347	Y_RNA	ENSG00000201217	misc_RNA	+	chr3:151961616-152214602	252986	0	0	0	0	0	0	0	0	0	0	0	0	0	0	0	0	0	0	0	0	Ensembl	113	intron sense-overlapping	ENST00000282488	ENST00000282488	MBNL1	+	151985828	152183568
ENST00000364347	Y_RNA	ENSG00000201217	misc_RNA	+	chr3:151961616-152214602	252986	0	0	0	0	0	0	0	0	0	0	0	0	0	0	0	0	0	0	0	0	Ensembl	113	intron sense-overlapping	ENST00000464596	ENST00000464596	MBNL1	+	152017986	152177091
ENST00000364347	Y_RNA	ENSG00000201217	misc_RNA	+	chr3:151961616-152214602	252986	0	0	0	0	0	0	0	0	0	0	0	0	0	0	0	0	0	0	0	0	Ensembl	113	intron sense-overlapping	ENST00000465907	ENST00000465907	MBNL1	+	152017982	152177116
ENST00000364347	Y_RNA	ENSG00000201217	misc_RNA	+	chr3:151961616-152214602	252986	0	0	0	0	0	0	0	0	0	0	0	0	0	0	0	0	0	0	0	0	Ensembl	113	intron sense-overlapping	ENST00000478535	ENST00000478535	MBNL1	+	152132846	152180948
ENST00000364347	Y_RNA	ENSG00000201217	misc_RNA	+	chr3:151961616-152214602	252986	0	0	0	0	0	0	0	0	0	0	0	0	0	0	0	0	0	0	0	0	Ensembl	113	intron sense-overlapping	ENST00000485509	ENST00000485509	MBNL1	+	152017982	152177116
ENST00000364347	Y_RNA	ENSG00000201217	misc_RNA	+	chr3:151961616-152214602	252986	0	0	0	0	0	0	0	0	0	0	0	0	0	0	0	0	0	0	0	0	Ensembl	113	intron sense-overlapping	ENST00000492948	ENST00000492948	MBNL1	+	152017982	152177116
ENST00000364347	Y_RNA	ENSG00000201217	misc_RNA	+	chr3:151961616-152214602	252986	0	0	0	0	0	0	0	0	0	0	0	0	0	0	0	0	0	0	0	0	Ensembl	113	intron sense-overlapping	ENST00000493459	ENST00000493459	MBNL1	+	151986735	152183007
ENST00000364347	Y_RNA	ENSG00000201217	misc_RNA	+	chr3:151961616-152214602	252986	0	0	0	0	0	0	0	0	0	0	0	0	0	0	0	0	0	0	0	0	Ensembl	113	intron sense-overlapping	ENST00000498502	ENST00000498502	MBNL1	+	152017193	152183552
ENST00000364347	Y_RNA	ENSG00000201217	misc_RNA	+	chr3:151961616-152214602	252986	0	0	0	0	0	0	0	0	0	0	0	0	0	0	0	0	0	0	0	0	Ensembl	113	intron sense-overlapping	NM_021038	NM_021038	MBNL1	+	151985828	152183568
ENST00000364347	Y_RNA	ENSG00000201217	misc_RNA	+	chr3:151961616-152214602	252986	0	0	0	0	0	0	0	0	0	0	0	0	0	0	0	0	0	0	0	0	Ensembl	113	intron sense-overlapping	NM_207292	NM_207292	MBNL1	+	151985828	152183568
ENST00000364347	Y_RNA	ENSG00000201217	misc_RNA	+	chr3:151961616-152214602	252986	0	0	0	0	0	0	0	0	0	0	0	0	0	0	0	0	0	0	0	0	Ensembl	113	intron sense-overlapping	NM_207293	NM_207293	MBNL1	+	152017193	152183569
ENST00000364347	Y_RNA	ENSG00000201217	misc_RNA	+	chr3:151961616-152214602	252986	0	0	0	0	0	0	0	0	0	0	0	0	0	0	0	0	0	0	0	0	Ensembl	113	intron sense-overlapping	NM_207294	NM_207294	MBNL1	+	152017193	152183569
ENST00000364347	Y_RNA	ENSG00000201217	misc_RNA	+	chr3:151961616-152214602	252986	0	0	0	0	0	0	0	0	0	0	0	0	0	0	0	0	0	0	0	0	Ensembl	113	intron sense-overlapping	NM_207295	NM_207295	MBNL1	+	152017193	152183569
ENST00000364347	Y_RNA	ENSG00000201217	misc_RNA	+	chr3:151961616-152214602	252986	0	0	0	0	0	0	0	0	0	0	0	0	0	0	0	0	0	0	0	0	Ensembl	113	intron sense-overlapping	NM_207296	NM_207296	MBNL1	+	152017193	152183569
ENST00000364347	Y_RNA	ENSG00000201217	misc_RNA	+	chr3:151961616-152214602	252986	0	0	0	0	0	0	0	0	0	0	0	0	0	0	0	0	0	0	0	0	Ensembl	113	intron sense-overlapping	NM_207297	NM_207297	MBNL1	+	152017193	152183569
ENST00000364348	Y_RNA	ENSG00000201218	misc_RNA	-	chr7:7142203-7142312	109	0	0	0	0	0	0	0	0	0	0	0	0	0	0	0	0	0	0	0	0	Ensembl	109	intergenic
ENST00000364358	Y_RNA	ENSG00000201228	misc_RNA	-	chr12:31535156-31768600	233444	0	0	0	0	0	0	0	0	0	0	0	0	0	0	0	0	0	0	0	0	Ensembl	102	intron sense-overlapping	ENST00000354285	ENST00000354285	DENND5B	-	31585308	31743946
ENST00000364358	Y_RNA	ENSG00000201228	misc_RNA	-	chr12:31535156-31768600	233444	0	0	0	0	0	0	0	0	0	0	0	0	0	0	0	0	0	0	0	0	Ensembl	102	intron sense-overlapping	NM_001308339	NM_001308339	DENND5B	-	31535156	31743376
ENST00000364358	Y_RNA	ENSG00000201228	misc_RNA	-	chr12:31535156-31768600	233444	0	0	0	0	0	0	0	0	0	0	0	0	0	0	0	0	0	0	0	0	Ensembl	102	intron sense-overlapping	NM_144973	NM_144973	DENND5B	-	31535156	31743952
ENST00000364369	Y_RNA	ENSG00000201239	misc_RNA	+	chr17:80347098-80408705	61607	0	0	0	0	0	0	0	0	0	0	0	0	0	0	0	0	0	0	0	0	Ensembl	96	intronic antisense	ENST00000577495	ENST00000577495	OGFOD3	-	80356071	80376464
ENST00000364369	Y_RNA	ENSG00000201239	misc_RNA	+	chr17:80347098-80408705	61607	0	0	0	0	0	0	0	0	0	0	0	0	0	0	0	0	0	0	0	0	Ensembl	96	intronic antisense	NM_024648	NM_024648	OGFOD3	-	80347085	80376513
ENST00000364369	Y_RNA	ENSG00000201239	misc_RNA	+	chr17:80347098-80408705	61607	0	0	0	0	0	0	0	0	0	0	0	0	0	0	0	0	0	0	0	0	Ensembl	96	intronic antisense	NM_175902	NM_175902	OGFOD3	-	80347085	80376513
ENST00000364372	RNY1P1	ENSG00000201242	misc_RNA	-	chr13:27976612-27976724	112	0	0	0	0	0	0	0	0	0	0	0	0	0	0	0	0	0	0	0	0	Ensembl	112	intergenic
ENST00000364407	Y_RNA	ENSG00000201277	misc_RNA	-	chr5:172681192-172681293	101	0	0	0	0	0	0	0	0	0	0	0	0	0	0	0	0	0	0	0	0	Ensembl	101	intergenic
ENST00000364409	Y_RNA	ENSG00000201279	misc_RNA	-	chr11:3666357-3685646	19289	0	0	0	0	0	0	0	0	0	0	0	0	0	0	0	0	0	0	0	0	Ensembl	97	intronic antisense	NM_004314	NM_004314	ART1	+	3666360	3685646
ENST00000364412	Y_RNA	ENSG00000201282	misc_RNA	+	chr7:72430015-72555749	125734	0	0	0	0	0	0	0	0	0	0	0	0	0	0	0	0	0	0	0	0	Ensembl	102	intergenic
ENST00000364417	RN7SKP171	ENSG00000201287	misc_RNA	-	chr9:37510888-38069210	558322	0	0	0	0	0	0	0	0	0	0	0	0	0	0	0	0	0	0	0	0	Ensembl	303	intronic antisense	NM_014907	NM_014907	FRMPD1	+	37651051	37746901
ENST00000364419	RN7SKP76	ENSG00000201289	misc_RNA	-	chr16:61681145-62070939	389794	0	0	0	0	0	0	0	0	0	0	0	0	0	0	0	0	0	0	0	0	Ensembl	323	intron sense-overlapping	ENST00000299345	ENST00000299345	CDH8	-	61681145	62070739
ENST00000364419	RN7SKP76	ENSG00000201289	misc_RNA	-	chr16:61681145-62070939	389794	0	0	0	0	0	0	0	0	0	0	0	0	0	0	0	0	0	0	0	0	Ensembl	323	intron sense-overlapping	ENST00000577730	ENST00000577730	CDH8	-	61681145	62055506
ENST00000364419	RN7SKP76	ENSG00000201289	misc_RNA	-	chr16:61681145-62070939	389794	0	0	0	0	0	0	0	0	0	0	0	0	0	0	0	0	0	0	0	0	Ensembl	323	intron sense-overlapping	ENST00000584337	ENST00000584337	CDH8	-	61759069	62070306
ENST00000364419	RN7SKP76	ENSG00000201289	misc_RNA	-	chr16:61681145-62070939	389794	0	0	0	0	0	0	0	0	0	0	0	0	0	0	0	0	0	0	0	0	Ensembl	323	intron sense-overlapping	NM_001796	NM_001796	CDH8	-	61685914	62070739
ENST00000364427	Y_RNA	ENSG00000201297	misc_RNA	+	chr4:126237553-126414087	176534	0	0	0	0	0	0	0	0	0	0	0	0	0	0	0	0	0	0	0	0	Ensembl	111	intron sense-overlapping	NM_001291285	NM_001291285	FAT4	+	126237566	126414087
ENST00000364427	Y_RNA	ENSG00000201297	misc_RNA	+	chr4:126237553-126414087	176534	0	0	0	0	0	0	0	0	0	0	0	0	0	0	0	0	0	0	0	0	Ensembl	111	intron sense-overlapping	NM_001291303	NM_001291303	FAT4	+	126237566	126414087
ENST00000364427	Y_RNA	ENSG00000201297	misc_RNA	+	chr4:126237553-126414087	176534	0	0	0	0	0	0	0	0	0	0	0	0	0	0	0	0	0	0	0	0	Ensembl	111	intron sense-overlapping	NM_024582	NM_024582	FAT4	+	126237566	126414087
ENST00000364439	Y_RNA	ENSG00000201309	misc_RNA	+	chr6:134490383-134639250	148867	0	0	0	0	0	0	0	0	0	0	0	0	0	0	0	0	0	0	0	0	Ensembl	102	intronic antisense	ENST00000461976	ENST00000461976	SGK1	-	134494692	134639049
ENST00000364439	Y_RNA	ENSG00000201309	misc_RNA	+	chr6:134490383-134639250	148867	0	0	0	0	0	0	0	0	0	0	0	0	0	0	0	0	0	0	0	0	Ensembl	102	intronic antisense	ENST00000524929	ENST00000524929	SGK1	-	134580930	134638767
ENST00000364439	Y_RNA	ENSG00000201309	misc_RNA	+	chr6:134490383-134639250	148867	0	0	0	0	0	0	0	0	0	0	0	0	0	0	0	0	0	0	0	0	Ensembl	102	intronic antisense	ENST00000533224	ENST00000533224	SGK1	-	134583175	134639250
ENST00000364439	Y_RNA	ENSG00000201309	misc_RNA	+	chr6:134490383-134639250	148867	0	0	0	0	0	0	0	0	0	0	0	0	0	0	0	0	0	0	0	0	Ensembl	102	intronic antisense	NM_001143676	NM_001143676	SGK1	-	134490383	134639196
ENST00000364441	Y_RNA	ENSG00000201311	misc_RNA	-	chr2:82534190-82534292	102	0	0	0	0	0	0	0	0	0	0	0	0	0	0	0	0	0	0	0	0	Ensembl	102	intergenic
ENST00000364444	Y_RNA	ENSG00000201314	misc_RNA	-	chr4:146879279-146879392	113	0	0	0	0	0	0	0	0	0	0	0	0	0	0	0	0	0	0	0	0	Ensembl	113	intergenic
ENST00000364445	RN7SKP227	ENSG00000201315	misc_RNA	+	chr3:36726530-36726860	330	0	0	0	0	0	0	1.67308	0	0	0	0	0	0	0	0	0	2.80263	0	0	0	Ensembl	330	intergenic
ENST00000364469	Y_RNA	ENSG00000201339	misc_RNA	+	chr3:93591880-93692910	101030	0	0	0	0	0	0	0	0	0	0	0	0	0	0	0	0	0	0	0	0	Ensembl	95	intronic antisense	ENST00000348974	ENST00000348974	PROS1	-	93624631	93692706
ENST00000364469	Y_RNA	ENSG00000201339	misc_RNA	+	chr3:93591880-93692910	101030	0	0	0	0	0	0	0	0	0	0	0	0	0	0	0	0	0	0	0	0	Ensembl	95	intronic antisense	ENST00000472684	ENST00000472684	PROS1	-	93624667	93692483
ENST00000364469	Y_RNA	ENSG00000201339	misc_RNA	+	chr3:93591880-93692910	101030	0	0	0	0	0	0	0	0	0	0	0	0	0	0	0	0	0	0	0	0	Ensembl	95	intronic antisense	NM_000313	NM_000313	PROS1	-	93591880	93692934
ENST00000364470	Y_RNA	ENSG00000201340	misc_RNA	+	chr17:48770550-48785285	14735	0	0	0	0	0	0	0	0	0	0	0	0	0	0	0	0	0	0	0	0	Ensembl	117	intronic antisense	NM_052855	NM_052855	ANKRD40	-	48770550	48785270
ENST00000364473	Y_RNA	ENSG00000201343	misc_RNA	-	chr3:176737142-176915261	178119	0	0	0	0	0	0	0	0	0	0	0	0	0	0	0	0	0	0	0	0	Ensembl	110	intron sense-overlapping	ENST00000352800	ENST00000352800	TBL1XR1	-	176769291	176915040
ENST00000364473	Y_RNA	ENSG00000201343	misc_RNA	-	chr3:176737142-176915261	178119	0	0	0	0	0	0	0	0	0	0	0	0	0	0	0	0	0	0	0	0	Ensembl	110	intron sense-overlapping	ENST00000413084	ENST00000413084	TBL1XR1	-	176771665	176915014
ENST00000364473	Y_RNA	ENSG00000201343	misc_RNA	-	chr3:176737142-176915261	178119	0	0	0	0	0	0	0	0	0	0	0	0	0	0	0	0	0	0	0	0	Ensembl	110	intron sense-overlapping	ENST00000422066	ENST00000422066	TBL1XR1	-	176769458	176915013
ENST00000364473	Y_RNA	ENSG00000201343	misc_RNA	-	chr3:176737142-176915261	178119	0	0	0	0	0	0	0	0	0	0	0	0	0	0	0	0	0	0	0	0	Ensembl	110	intron sense-overlapping	ENST00000422442	ENST00000422442	TBL1XR1	-	176771560	176915261
ENST00000364473	Y_RNA	ENSG00000201343	misc_RNA	-	chr3:176737142-176915261	178119	0	0	0	0	0	0	0	0	0	0	0	0	0	0	0	0	0	0	0	0	Ensembl	110	intron sense-overlapping	ENST00000424913	ENST00000424913	TBL1XR1	-	176768345	176914221
ENST00000364473	Y_RNA	ENSG00000201343	misc_RNA	-	chr3:176737142-176915261	178119	0	0	0	0	0	0	0	0	0	0	0	0	0	0	0	0	0	0	0	0	Ensembl	110	intron sense-overlapping	ENST00000427349	ENST00000427349	TBL1XR1	-	176771579	176915039
ENST00000364473	Y_RNA	ENSG00000201343	misc_RNA	-	chr3:176737142-176915261	178119	0	0	0	0	0	0	0	0	0	0	0	0	0	0	0	0	0	0	0	0	Ensembl	110	intron sense-overlapping	ENST00000428970	ENST00000428970	TBL1XR1	-	176768337	176914272
ENST00000364473	Y_RNA	ENSG00000201343	misc_RNA	-	chr3:176737142-176915261	178119	0	0	0	0	0	0	0	0	0	0	0	0	0	0	0	0	0	0	0	0	Ensembl	110	intron sense-overlapping	ENST00000430069	ENST00000430069	TBL1XR1	-	176737142	176914266
ENST00000364473	Y_RNA	ENSG00000201343	misc_RNA	-	chr3:176737142-176915261	178119	0	0	0	0	0	0	0	0	0	0	0	0	0	0	0	0	0	0	0	0	Ensembl	110	intron sense-overlapping	ENST00000431421	ENST00000431421	TBL1XR1	-	176769291	176915013
ENST00000364473	Y_RNA	ENSG00000201343	misc_RNA	-	chr3:176737142-176915261	178119	0	0	0	0	0	0	0	0	0	0	0	0	0	0	0	0	0	0	0	0	Ensembl	110	intron sense-overlapping	ENST00000431674	ENST00000431674	TBL1XR1	-	176769429	176914980
ENST00000364473	Y_RNA	ENSG00000201343	misc_RNA	-	chr3:176737142-176915261	178119	0	0	0	0	0	0	0	0	0	0	0	0	0	0	0	0	0	0	0	0	Ensembl	110	intron sense-overlapping	ENST00000437738	ENST00000437738	TBL1XR1	-	176769291	176914211
ENST00000364473	Y_RNA	ENSG00000201343	misc_RNA	-	chr3:176737142-176915261	178119	0	0	0	0	0	0	0	0	0	0	0	0	0	0	0	0	0	0	0	0	Ensembl	110	intron sense-overlapping	ENST00000443315	ENST00000443315	TBL1XR1	-	176769474	176914223
ENST00000364473	Y_RNA	ENSG00000201343	misc_RNA	-	chr3:176737142-176915261	178119	0	0	0	0	0	0	0	0	0	0	0	0	0	0	0	0	0	0	0	0	Ensembl	110	intron sense-overlapping	ENST00000450267	ENST00000450267	TBL1XR1	-	176769358	176914971
ENST00000364473	Y_RNA	ENSG00000201343	misc_RNA	-	chr3:176737142-176915261	178119	0	0	0	0	0	0	0	0	0	0	0	0	0	0	0	0	0	0	0	0	Ensembl	110	intron sense-overlapping	NM_024665	NM_024665	TBL1XR1	-	176738541	176915048
ENST00000364481	Y_RNA	ENSG00000201351	misc_RNA	+	chr14:90528108-90652201	124093	0	0	0	0	0	0	0	0	0	0	0	0	0	0	0	0	0	0	0	0	Ensembl	109	intron sense-overlapping	NM_022054	NM_022054	KCNK13	+	90528108	90652201
ENST00000364484	Y_RNA	ENSG00000201354	misc_RNA	+	chr7:140218219-140624564	406345	0	0	0	0	0	0	0	0	0	0	0	0	0	0	0	0	0	0	0	0	Ensembl	109	intronic antisense	ENST00000275884	ENST00000275884	DENND2A	-	140218219	140340576
ENST00000364484	Y_RNA	ENSG00000201354	misc_RNA	+	chr7:140218219-140624564	406345	0	0	0	0	0	0	0	0	0	0	0	0	0	0	0	0	0	0	0	0	Ensembl	109	intronic antisense	ENST00000475837	ENST00000475837	DENND2A	-	140269444	140340586
ENST00000364484	Y_RNA	ENSG00000201354	misc_RNA	+	chr7:140218219-140624564	406345	0	0	0	0	0	0	0	0	0	0	0	0	0	0	0	0	0	0	0	0	Ensembl	109	intronic antisense	ENST00000477488	ENST00000477488	DENND2A	-	140301961	140340098
ENST00000364484	Y_RNA	ENSG00000201354	misc_RNA	+	chr7:140218219-140624564	406345	0	0	0	0	0	0	0	0	0	0	0	0	0	0	0	0	0	0	0	0	Ensembl	109	intronic antisense	ENST00000489552	ENST00000489552	DENND2A	-	140301925	140373793
ENST00000364484	Y_RNA	ENSG00000201354	misc_RNA	+	chr7:140218219-140624564	406345	0	0	0	0	0	0	0	0	0	0	0	0	0	0	0	0	0	0	0	0	Ensembl	109	intronic antisense	ENST00000491728	ENST00000491728	DENND2A	-	140301724	140341285
ENST00000364484	Y_RNA	ENSG00000201354	misc_RNA	+	chr7:140218219-140624564	406345	0	0	0	0	0	0	0	0	0	0	0	0	0	0	0	0	0	0	0	0	Ensembl	109	intronic antisense	ENST00000496613	ENST00000496613	DENND2A	-	140218263	140340345
ENST00000364488	RN7SKP193	ENSG00000201358	misc_RNA	+	chr14:50448429-50571761	123332	0	0	0	0	0	0	0	0	0	0	0	0	0	0	0	0	0	0	0	0	Ensembl	306	intergenic
ENST00000364493	Y_RNA	ENSG00000201363	misc_RNA	+	chr20:42965625-42983825	18200	0	0	0	0	0	0	0	0	0	0	0	0	0	0	0	0	0	0	0	0	Ensembl	91	intron sense-overlapping	NM_178491	NM_178491	R3HDML	+	42965797	42979432
ENST00000364494	RN7SKP37	ENSG00000201364	misc_RNA	+	chr10:22045465-22292698	247233	0	0	0	0	0	0	0	0	0	0	0	0	0	0	0	0	0	0	0	0	Ensembl	296	intronic antisense	ENST00000376946	ENST00000376946	DNAJC1	-	22209538	22292698
ENST00000364494	RN7SKP37	ENSG00000201364	misc_RNA	+	chr10:22045465-22292698	247233	0	0	0	0	0	0	0	0	0	0	0	0	0	0	0	0	0	0	0	0	Ensembl	296	intronic antisense	ENST00000447548	ENST00000447548	DNAJC1	-	22208831	22292328
ENST00000364494	RN7SKP37	ENSG00000201364	misc_RNA	+	chr10:22045465-22292698	247233	0	0	0	0	0	0	0	0	0	0	0	0	0	0	0	0	0	0	0	0	Ensembl	296	intronic antisense	NM_022365	NM_022365	DNAJC1	-	22045476	22292650
ENST00000364495	Y_RNA	ENSG00000201365	misc_RNA	+	chr8:67540721-67579452	38731	0	0	0	0	0	0	0	0	0	0	0	0	0	0	0	0	0	0	0	0	Ensembl	108	intronic antisense	NM_025054	NM_025054	VCPIP1	-	67542487	67579452
ENST00000364500	Y_RNA	ENSG00000201370	misc_RNA	-	chr5:16473146-16630078	156932	0	0	0	0	0	0	0	0	0	0	0	0	0	0	0	0	0	0	0	0	Ensembl	92	intergenic
ENST00000364501	Y_RNA	ENSG00000201371	misc_RNA	-	chr16:27561453-27791690	230237	0	0	0	0	0	0	0	0	0	0	0	0	0	0	0	0	0	0	0	0	Ensembl	109	intronic antisense	NM_015202	NM_015202	KIAA0556	+	27561467	27791692
ENST00000364507	RNY4P23	ENSG00000201377	misc_RNA	+	chrX:69506444-69640682	134238	0	0	0	0	0	0	0	0	0	0	0	0	0	0	0	0	0	0	0	0	Ensembl	97	intron sense-overlapping	ENST00000374388	ENST00000374388	KIF4A	+	69509878	69635312
ENST00000364507	RNY4P23	ENSG00000201377	misc_RNA	+	chrX:69506444-69640682	134238	0	0	0	0	0	0	0	0	0	0	0	0	0	0	0	0	0	0	0	0	Ensembl	97	intron sense-overlapping	NM_012310	NM_012310	KIF4A	+	69509878	69640774
ENST00000364508	Y_RNA	ENSG00000201378	misc_RNA	-	chr17:17876126-17942523	66397	0	0	0	0	0	0	0	0	0	0	0	0	0	0	0	0	0	0	0	0	Ensembl	95	intronic antisense	ENST00000584166	ENST00000584166	LRRC48	+	17876202	17911035
ENST00000364508	Y_RNA	ENSG00000201378	misc_RNA	-	chr17:17876126-17942523	66397	0	0	0	0	0	0	0	0	0	0	0	0	0	0	0	0	0	0	0	0	Ensembl	95	intronic antisense	NM_001130090	NM_001130090	LRRC48	+	17876126	17920189
ENST00000364508	Y_RNA	ENSG00000201378	misc_RNA	-	chr17:17876126-17942523	66397	0	0	0	0	0	0	0	0	0	0	0	0	0	0	0	0	0	0	0	0	Ensembl	95	intronic antisense	NM_001130091	NM_001130091	LRRC48	+	17876126	17911142
ENST00000364508	Y_RNA	ENSG00000201378	misc_RNA	-	chr17:17876126-17942523	66397	0	0	0	0	0	0	0	0	0	0	0	0	0	0	0	0	0	0	0	0	Ensembl	95	intronic antisense	NM_001130092	NM_001130092	LRRC48	+	17876126	17911142
ENST00000364508	Y_RNA	ENSG00000201378	misc_RNA	-	chr17:17876126-17942523	66397	0	0	0	0	0	0	0	0	0	0	0	0	0	0	0	0	0	0	0	0	Ensembl	95	intronic antisense	NM_031294	NM_031294	LRRC48	+	17876126	17920189
ENST00000364525	RN7SKP257	ENSG00000201395	misc_RNA	-	chr14:37063043-37063352	309	0	0	0	0	0	0	0	0	0	0	0	0	0	0	0	0	0	0	0	0	Ensembl	309	intergenic
ENST00000364535	Y_RNA	ENSG00000201405	misc_RNA	+	chr1:23685940-23698332	12392	0	0	0	0	0	0	0	0	0	0	0	0	0	0	0	0	0	0	0	0	Ensembl	93	exon sense-overlapping	ENST00000335648	ENST00000335648	C1orf213	+	23695728	23698275
ENST00000364535	Y_RNA	ENSG00000201405	misc_RNA	+	chr1:23685940-23698332	12392	0	0	0	0	0	0	0	0	0	0	0	0	0	0	0	0	0	0	0	0	Ensembl	93	intron sense-overlapping	ENST00000454117	ENST00000454117	C1orf213	+	23695710	23698332
ENST00000364535	Y_RNA	ENSG00000201405	misc_RNA	+	chr1:23685940-23698332	12392	0	0	0	0	0	0	0	0	0	0	0	0	0	0	0	0	0	0	0	0	Ensembl	93	intron sense-overlapping	ENST00000518821	ENST00000518821	C1orf213	+	23695730	23698005
ENST00000364542	Y_RNA	ENSG00000201412	misc_RNA	-	chr10:94470255-94470365	110	0	0	0	0	0	0	0	0	0	0	0	0	0	0	0	0	0	0	0	0	Ensembl	110	intergenic
ENST00000364546	SNORA71B	ENSG00000235408	lincRNA	-	chr20:37049234-37064018	14784	91.047	40.0162	0	0	30.7516	373.429	44.5413	0	68.121	200.574	4.23885	2.82308	0	0	2.54913	23.9765	3.73684	0	5.44666	13.6015	Ensembl	134	intergenic
ENST00000364551	Y_RNA	ENSG00000201421	misc_RNA	+	chr1:185126211-185260897	134686	0	0	0	0	0	0	0	0	0	0	0	0	0	0	0	0	0	0	0	0	Ensembl	99	intron sense-overlapping	NM_001105518	NM_001105518	SWT1	+	185126191	185260913
ENST00000364551	Y_RNA	ENSG00000201421	misc_RNA	+	chr1:185126211-185260897	134686	0	0	0	0	0	0	0	0	0	0	0	0	0	0	0	0	0	0	0	0	Ensembl	99	intron sense-overlapping	NM_017673	NM_017673	SWT1	+	185126290	185260913
ENST00000364553	RN7SKP246	ENSG00000201423	misc_RNA	-	chr5:143914916-143915233	317	0	0	0	0	0	0	0	0	0	0	0	0	0	0	0	0	0	0	0	0	Ensembl	317	intergenic
ENST00000364555	Y_RNA	ENSG00000201425	misc_RNA	+	chr2:175664090-175870097	206007	0	0	0	0	0	0	0	0	0	0	0	0	0	0	0	0	0	0	0	0	Ensembl	95	intronic antisense	NM_001025201	NM_001025201	CHN1	-	175664041	175870107
ENST00000364555	Y_RNA	ENSG00000201425	misc_RNA	+	chr2:175664090-175870097	206007	0	0	0	0	0	0	0	0	0	0	0	0	0	0	0	0	0	0	0	0	Ensembl	95	intronic antisense	NM_001822	NM_001822	CHN1	-	175664041	175869981
ENST00000364556	Y_RNA	ENSG00000201426	misc_RNA	+	chr3:110445867-110445968	101	0	0	0	0	0	0	0	0	0	0	0	0	0	0	0	0	0	0	0	0	Ensembl	101	intergenic
ENST00000364558	RN7SKP71	ENSG00000201428	misc_RNA	+	chr12:112597991-112819896	221905	69.9245	18.4063	881.327	333.027	380.446	317.43	518.43	78.4348	1157.72	45.7297	95.7982	27.2929	1444.55	532.023	550.651	478.571	809.961	115.148	1769.07	68.0186	Ensembl	318	intronic antisense	ENST00000430131	ENST00000430131	HECTD4	-	112597991	112819896
ENST00000364558	RN7SKP71	ENSG00000201428	misc_RNA	+	chr12:112597991-112819896	221905	69.9245	18.4063	881.327	333.027	380.446	317.43	518.43	78.4348	1157.72	45.7297	95.7982	27.2929	1444.55	532.023	550.651	478.571	809.961	115.148	1769.07	68.0186	Ensembl	318	intronic antisense	ENST00000550722	ENST00000550722	HECTD4	-	112598000	112819896
ENST00000364558	RN7SKP71	ENSG00000201428	misc_RNA	+	chr12:112597991-112819896	221905	69.9245	18.4063	881.327	333.027	380.446	317.43	518.43	78.4348	1157.72	45.7297	95.7982	27.2929	1444.55	532.023	550.651	478.571	809.961	115.148	1769.07	68.0186	Ensembl	318	intronic antisense	ENST00000550724	ENST00000550724	HECTD4	-	112703736	112819896
ENST00000364558	RN7SKP71	ENSG00000201428	misc_RNA	+	chr12:112597991-112819896	221905	69.9245	18.4063	881.327	333.027	380.446	317.43	518.43	78.4348	1157.72	45.7297	95.7982	27.2929	1444.55	532.023	550.651	478.571	809.961	115.148	1769.07	68.0186	Ensembl	318	intronic antisense	NM_001109662	NM_001109662	HECTD4	-	112597991	112819896
ENST00000364562	Y_RNA	ENSG00000201432	misc_RNA	-	chr7:36363829-36493400	129571	0	0	0	0	0	0	0	0	0	0	0	0	0	0	0	0	0	0	0	0	Ensembl	112	intron sense-overlapping	ENST00000431396	ENST00000431396	KIAA0895	-	36373743	36406823
ENST00000364562	Y_RNA	ENSG00000201432	misc_RNA	-	chr7:36363829-36493400	129571	0	0	0	0	0	0	0	0	0	0	0	0	0	0	0	0	0	0	0	0	Ensembl	112	intron sense-overlapping	NM_001100425	NM_001100425	KIAA0895	-	36363758	36429734
ENST00000364562	Y_RNA	ENSG00000201432	misc_RNA	-	chr7:36363829-36493400	129571	0	0	0	0	0	0	0	0	0	0	0	0	0	0	0	0	0	0	0	0	Ensembl	112	intron sense-overlapping	NM_001199706	NM_001199706	KIAA0895	-	36363758	36406842
ENST00000364562	Y_RNA	ENSG00000201432	misc_RNA	-	chr7:36363829-36493400	129571	0	0	0	0	0	0	0	0	0	0	0	0	0	0	0	0	0	0	0	0	Ensembl	112	intron sense-overlapping	NM_001199707	NM_001199707	KIAA0895	-	36363758	36406782
ENST00000364562	Y_RNA	ENSG00000201432	misc_RNA	-	chr7:36363829-36493400	129571	0	0	0	0	0	0	0	0	0	0	0	0	0	0	0	0	0	0	0	0	Ensembl	112	intron sense-overlapping	NM_001199708	NM_001199708	KIAA0895	-	36363758	36406878
ENST00000364562	Y_RNA	ENSG00000201432	misc_RNA	-	chr7:36363829-36493400	129571	0	0	0	0	0	0	0	0	0	0	0	0	0	0	0	0	0	0	0	0	Ensembl	112	intron sense-overlapping	NM_001300956	NM_001300956	KIAA0895	-	36363758	36406878
ENST00000364562	Y_RNA	ENSG00000201432	misc_RNA	-	chr7:36363829-36493400	129571	0	0	0	0	0	0	0	0	0	0	0	0	0	0	0	0	0	0	0	0	Ensembl	112	intron sense-overlapping	NM_015314	NM_015314	KIAA0895	-	36363758	36406850
ENST00000364572	Y_RNA	ENSG00000201442	misc_RNA	-	chr6:17737688-17737790	102	0	0	0	0	0	0	0	0	0	0	0	0	0	0	0	0	0	0	0	0	Ensembl	102	intergenic
ENST00000364581	Y_RNA	ENSG00000201451	misc_RNA	-	chr9:136204564-136204661	97	0	0	0	0	0	0	0	0	0	0	0	0	0	0	0	0	0	0	0	0	Ensembl	97	intergenic
ENST00000364594	Y_RNA	ENSG00000201464	misc_RNA	-	chr6:80011679-80011783	104	0	0	0	0	0	0	0	0	0	0	0	0	0	0	0	0	0	0	0	0	Ensembl	104	intergenic
ENST00000364596	Y_RNA	ENSG00000201466	misc_RNA	+	chr18:12760715-12760817	102	0	0	0	0	0	0	0	0	0	0	0	0	0	0	0	0	0	0	0	0	Ensembl	102	intergenic
ENST00000364600	RNY4P7	ENSG00000201470	misc_RNA	-	chr2:128458595-128568761	110166	0	0	0	0	0	0	0	0	0	0	0	0	0	0	0	0	0	0	0	0	Ensembl	96	intron sense-overlapping	ENST00000408998	ENST00000408998	WDR33	-	128525785	128568527
ENST00000364600	RNY4P7	ENSG00000201470	misc_RNA	-	chr2:128458595-128568761	110166	0	0	0	0	0	0	0	0	0	0	0	0	0	0	0	0	0	0	0	0	Ensembl	96	intron sense-overlapping	ENST00000436787	ENST00000436787	WDR33	-	128484225	128568761
ENST00000364600	RNY4P7	ENSG00000201470	misc_RNA	-	chr2:128458595-128568761	110166	0	0	0	0	0	0	0	0	0	0	0	0	0	0	0	0	0	0	0	0	Ensembl	96	intron sense-overlapping	NM_001006622	NM_001006622	WDR33	-	128520059	128568761
ENST00000364600	RNY4P7	ENSG00000201470	misc_RNA	-	chr2:128458595-128568761	110166	0	0	0	0	0	0	0	0	0	0	0	0	0	0	0	0	0	0	0	0	Ensembl	96	intron sense-overlapping	NM_001006623	NM_001006623	WDR33	-	128492953	128568761
ENST00000364600	RNY4P7	ENSG00000201470	misc_RNA	-	chr2:128458595-128568761	110166	0	0	0	0	0	0	0	0	0	0	0	0	0	0	0	0	0	0	0	0	Ensembl	96	intron sense-overlapping	NM_018383	NM_018383	WDR33	-	128461807	128568761
ENST00000364613	Y_RNA	ENSG00000201483	misc_RNA	-	chr6:7107829-7252213	144384	0	0	0	0	0	0	0	0	0	0	0	0	0	0	0	0	0	0	0	0	Ensembl	105	intronic antisense	ENST00000471433	ENST00000471433	RREB1	+	7108053	7211104
ENST00000364613	Y_RNA	ENSG00000201483	misc_RNA	-	chr6:7107829-7252213	144384	0	0	0	0	0	0	0	0	0	0	0	0	0	0	0	0	0	0	0	0	Ensembl	105	intronic antisense	ENST00000483150	ENST00000483150	RREB1	+	7139477	7230666
ENST00000364613	Y_RNA	ENSG00000201483	misc_RNA	-	chr6:7107829-7252213	144384	0	0	0	0	0	0	0	0	0	0	0	0	0	0	0	0	0	0	0	0	Ensembl	105	intronic antisense	ENST00000491191	ENST00000491191	RREB1	+	7108031	7189539
ENST00000364613	Y_RNA	ENSG00000201483	misc_RNA	-	chr6:7107829-7252213	144384	0	0	0	0	0	0	0	0	0	0	0	0	0	0	0	0	0	0	0	0	Ensembl	105	intronic antisense	NM_001003698	NM_001003698	RREB1	+	7108085	7252213
ENST00000364613	Y_RNA	ENSG00000201483	misc_RNA	-	chr6:7107829-7252213	144384	0	0	0	0	0	0	0	0	0	0	0	0	0	0	0	0	0	0	0	0	Ensembl	105	intronic antisense	NM_001003699	NM_001003699	RREB1	+	7108085	7252213
ENST00000364613	Y_RNA	ENSG00000201483	misc_RNA	-	chr6:7107829-7252213	144384	0	0	0	0	0	0	0	0	0	0	0	0	0	0	0	0	0	0	0	0	Ensembl	105	intronic antisense	NM_001003700	NM_001003700	RREB1	+	7108085	7252213
ENST00000364613	Y_RNA	ENSG00000201483	misc_RNA	-	chr6:7107829-7252213	144384	0	0	0	0	0	0	0	0	0	0	0	0	0	0	0	0	0	0	0	0	Ensembl	105	intronic antisense	NM_001168344	NM_001168344	RREB1	+	7107829	7252213
ENST00000364619	Y_RNA	ENSG00000201489	misc_RNA	-	chr17:7440412-7440513	101	0	0	0	0	0	0	0	0	0	0	0	0	0	0	0	0	0	0	0	0	Ensembl	101	intergenic
ENST00000364626	RN7SKP275	ENSG00000201496	misc_RNA	-	chr4:5053168-5502725	449557	0	0	0	0	0	0	0	0	0	0	0	0	0	0	0	0	0	0	0	0	Ensembl	301	intronic antisense	ENST00000510398	ENST00000510398	STK32B	+	5141362	5502715
ENST00000364626	RN7SKP275	ENSG00000201496	misc_RNA	-	chr4:5053168-5502725	449557	0	0	0	0	0	0	0	0	0	0	0	0	0	0	0	0	0	0	0	0	Ensembl	301	intronic antisense	ENST00000512636	ENST00000512636	STK32B	+	5141286	5502721
ENST00000364626	RN7SKP275	ENSG00000201496	misc_RNA	-	chr4:5053168-5502725	449557	0	0	0	0	0	0	0	0	0	0	0	0	0	0	0	0	0	0	0	0	Ensembl	301	intronic antisense	NM_001306082	NM_001306082	STK32B	+	5053243	5502728
ENST00000364626	RN7SKP275	ENSG00000201496	misc_RNA	-	chr4:5053168-5502725	449557	0	0	0	0	0	0	0	0	0	0	0	0	0	0	0	0	0	0	0	0	Ensembl	301	intronic antisense	NM_018401	NM_018401	STK32B	+	5053243	5502728
ENST00000364628	Y_RNA	ENSG00000201498	misc_RNA	-	chr20:32951040-33099198	148158	0	0	0	0	0	0	0	0	0	0	0	0	0	0	0	0	0	0	0	0	Ensembl	101	intronic antisense	NM_001257137	NM_001257137	ITCH	+	32951040	33099198
ENST00000364628	Y_RNA	ENSG00000201498	misc_RNA	-	chr20:32951040-33099198	148158	0	0	0	0	0	0	0	0	0	0	0	0	0	0	0	0	0	0	0	0	Ensembl	101	intronic antisense	NM_001257138	NM_001257138	ITCH	+	32951040	33099198
ENST00000364628	Y_RNA	ENSG00000201498	misc_RNA	-	chr20:32951040-33099198	148158	0	0	0	0	0	0	0	0	0	0	0	0	0	0	0	0	0	0	0	0	Ensembl	101	intronic antisense	NM_031483	NM_031483	ITCH	+	32951040	33099198
ENST00000364631	Y_RNA	ENSG00000201501	misc_RNA	+	chr20:49126890-49201299	74409	0	0	0	0	0	0	0	0	0	0	0	0	0	0	0	0	0	0	0	0	Ensembl	102	intron sense-overlapping	NM_001278618	NM_001278618	PTPN1	+	49126857	49201300
ENST00000364631	Y_RNA	ENSG00000201501	misc_RNA	+	chr20:49126890-49201299	74409	0	0	0	0	0	0	0	0	0	0	0	0	0	0	0	0	0	0	0	0	Ensembl	102	intron sense-overlapping	NM_002827	NM_002827	PTPN1	+	49126857	49201300
ENST00000364639	Y_RNA	ENSG00000201509	misc_RNA	+	chr15:38780301-38857776	77475	0	0	0	0	0	0	0	0	0	0	0	0	0	0	0	0	0	0	0	0	Ensembl	101	intronic antisense	ENST00000558164	ENST00000558164	RASGRP1	-	38782754	38856836
ENST00000364639	Y_RNA	ENSG00000201509	misc_RNA	+	chr15:38780301-38857776	77475	0	0	0	0	0	0	0	0	0	0	0	0	0	0	0	0	0	0	0	0	Ensembl	101	intronic antisense	ENST00000558418	ENST00000558418	RASGRP1	-	38810581	38852480
ENST00000364639	Y_RNA	ENSG00000201509	misc_RNA	+	chr15:38780301-38857776	77475	0	0	0	0	0	0	0	0	0	0	0	0	0	0	0	0	0	0	0	0	Ensembl	101	intronic antisense	ENST00000558432	ENST00000558432	RASGRP1	-	38782295	38852283
ENST00000364639	Y_RNA	ENSG00000201509	misc_RNA	+	chr15:38780301-38857776	77475	0	0	0	0	0	0	0	0	0	0	0	0	0	0	0	0	0	0	0	0	Ensembl	101	intronic antisense	ENST00000560929	ENST00000560929	RASGRP1	-	38818584	38857370
ENST00000364639	Y_RNA	ENSG00000201509	misc_RNA	+	chr15:38780301-38857776	77475	0	0	0	0	0	0	0	0	0	0	0	0	0	0	0	0	0	0	0	0	Ensembl	101	intronic antisense	ENST00000561117	ENST00000561117	RASGRP1	-	38818509	38857440
ENST00000364639	Y_RNA	ENSG00000201509	misc_RNA	+	chr15:38780301-38857776	77475	0	0	0	0	0	0	0	0	0	0	0	0	0	0	0	0	0	0	0	0	Ensembl	101	intronic antisense	ENST00000561180	ENST00000561180	RASGRP1	-	38782680	38857776
ENST00000364639	Y_RNA	ENSG00000201509	misc_RNA	+	chr15:38780301-38857776	77475	0	0	0	0	0	0	0	0	0	0	0	0	0	0	0	0	0	0	0	0	Ensembl	101	intronic antisense	NM_001128602	NM_001128602	RASGRP1	-	38780301	38857007
ENST00000364639	Y_RNA	ENSG00000201509	misc_RNA	+	chr15:38780301-38857776	77475	0	0	0	0	0	0	0	0	0	0	0	0	0	0	0	0	0	0	0	0	Ensembl	101	intronic antisense	NM_001306086	NM_001306086	RASGRP1	-	38780298	38857007
ENST00000364639	Y_RNA	ENSG00000201509	misc_RNA	+	chr15:38780301-38857776	77475	0	0	0	0	0	0	0	0	0	0	0	0	0	0	0	0	0	0	0	0	Ensembl	101	intronic antisense	NM_005739	NM_005739	RASGRP1	-	38780301	38857007
ENST00000364640	RN7SKP217	ENSG00000201510	misc_RNA	+	chr15:76640525-77197785	557260	0	0	0	0	0	0	0	0	0	0	0	0	0	0	0	0	0	0	0	0	Ensembl	340	intronic antisense	ENST00000563290	ENST00000563290	SCAPER	-	76640525	77197676
ENST00000364640	RN7SKP217	ENSG00000201510	misc_RNA	+	chr15:76640525-77197785	557260	0	0	0	0	0	0	0	0	0	0	0	0	0	0	0	0	0	0	0	0	Ensembl	340	intronic antisense	ENST00000564590	ENST00000564590	SCAPER	-	76995306	77197785
ENST00000364640	RN7SKP217	ENSG00000201510	misc_RNA	+	chr15:76640525-77197785	557260	0	0	0	0	0	0	0	0	0	0	0	0	0	0	0	0	0	0	0	0	Ensembl	340	intronic antisense	ENST00000565970	ENST00000565970	SCAPER	-	76998266	77197620
ENST00000364640	RN7SKP217	ENSG00000201510	misc_RNA	+	chr15:76640525-77197785	557260	0	0	0	0	0	0	0	0	0	0	0	0	0	0	0	0	0	0	0	0	Ensembl	340	intronic antisense	NM_001145923	NM_001145923	SCAPER	-	76640526	77154285
ENST00000364640	RN7SKP217	ENSG00000201510	misc_RNA	+	chr15:76640525-77197785	557260	0	0	0	0	0	0	0	0	0	0	0	0	0	0	0	0	0	0	0	0	Ensembl	340	intronic antisense	NM_020843	NM_020843	SCAPER	-	76640526	77176217
ENST00000364641	Y_RNA	ENSG00000201511	misc_RNA	+	chr3:101366264-101366366	102	0	0	0	0	0	0	0	0	0	0	0	0	0	0	0	0	0	0	0	0	Ensembl	102	intergenic
ENST00000364659	Y_RNA	ENSG00000201529	misc_RNA	-	chr14:68084018-68084132	114	0	0	0	0	0	0	0	0	0	0	0	0	0	0	0	0	0	0	0	0	Ensembl	114	intergenic
ENST00000364663	RN7SKP237	ENSG00000201533	misc_RNA	-	chr4:140586921-141075338	488417	0	0	0	0	0	0	0	0	0	0	0	0	0	0	0	0	0	0	0	0	Ensembl	301	intronic antisense	NM_001204366	NM_001204366	MGST2	+	140586921	140661899
ENST00000364663	RN7SKP237	ENSG00000201533	misc_RNA	-	chr4:140586921-141075338	488417	0	0	0	0	0	0	0	0	0	0	0	0	0	0	0	0	0	0	0	0	Ensembl	301	intronic antisense	NM_001204367	NM_001204367	MGST2	+	140586921	140661899
ENST00000364663	RN7SKP237	ENSG00000201533	misc_RNA	-	chr4:140586921-141075338	488417	0	0	0	0	0	0	0	0	0	0	0	0	0	0	0	0	0	0	0	0	Ensembl	301	intronic antisense	NM_001204368	NM_001204368	MGST2	+	140586921	140625406
ENST00000364663	RN7SKP237	ENSG00000201533	misc_RNA	-	chr4:140586921-141075338	488417	0	0	0	0	0	0	0	0	0	0	0	0	0	0	0	0	0	0	0	0	Ensembl	301	intronic antisense	NM_002413	NM_002413	MGST2	+	140586921	140625406
ENST00000364665	Y_RNA	ENSG00000201535	misc_RNA	+	chr11:118706718-118706819	101	0	0	0	0	0	0	0	0	0	0	0	0	0	0	0	0	0	0	0	0	Ensembl	101	intergenic
ENST00000364677	Y_RNA	ENSG00000201547	misc_RNA	-	chr17:65373574-65693372	319798	0	0	0	0	0	0	0	0	0	0	0	0	0	0	0	0	0	0	0	0	Ensembl	108	intronic antisense	ENST00000299954	ENST00000299954	PITPNC1	+	65373923	65689645
ENST00000364677	Y_RNA	ENSG00000201547	misc_RNA	-	chr17:65373574-65693372	319798	0	0	0	0	0	0	0	0	0	0	0	0	0	0	0	0	0	0	0	0	Ensembl	108	intronic antisense	ENST00000335257	ENST00000335257	PITPNC1	+	65373923	65689645
ENST00000364677	Y_RNA	ENSG00000201547	misc_RNA	-	chr17:65373574-65693372	319798	0	0	0	0	0	0	0	0	0	0	0	0	0	0	0	0	0	0	0	0	Ensembl	108	intronic antisense	ENST00000584471	ENST00000584471	PITPNC1	+	65375081	65574341
ENST00000364677	Y_RNA	ENSG00000201547	misc_RNA	-	chr17:65373574-65693372	319798	0	0	0	0	0	0	0	0	0	0	0	0	0	0	0	0	0	0	0	0	Ensembl	108	intronic antisense	NM_012417	NM_012417	PITPNC1	+	65373396	65693379
ENST00000364677	Y_RNA	ENSG00000201547	misc_RNA	-	chr17:65373574-65693372	319798	0	0	0	0	0	0	0	0	0	0	0	0	0	0	0	0	0	0	0	0	Ensembl	108	intronic antisense	NM_181671	NM_181671	PITPNC1	+	65373396	65693379
ENST00000364678	Y_RNA	ENSG00000201548	misc_RNA	-	chr10:90345394-90345490	96	0	0	0	0	0	0	0	0	0	0	0	0	0	0	0	0	0	0	0	0	Ensembl	96	intergenic
ENST00000364679	Y_RNA	ENSG00000201549	misc_RNA	-	chr12:7936998-7937107	109	0	0	0	0	0	0	0	0	0	0	0	0	0	0	0	0	0	0	0	0	Ensembl	109	intergenic
ENST00000364684	Y_RNA	ENSG00000201554	misc_RNA	+	chr3:101043048-101232085	189037	0	0	0	0	0	0	0	0	0	0	0	0	0	0	0	0	0	0	0	0	Ensembl	97	intronic antisense	ENST00000358203	ENST00000358203	SENP7	-	101043116	101232057
ENST00000364684	Y_RNA	ENSG00000201554	misc_RNA	+	chr3:101043048-101232085	189037	0	0	0	0	0	0	0	0	0	0	0	0	0	0	0	0	0	0	0	0	Ensembl	97	intronic antisense	NM_001077203	NM_001077203	SENP7	-	101043032	101232085
ENST00000364684	Y_RNA	ENSG00000201554	misc_RNA	+	chr3:101043048-101232085	189037	0	0	0	0	0	0	0	0	0	0	0	0	0	0	0	0	0	0	0	0	Ensembl	97	intronic antisense	NM_001282801	NM_001282801	SENP7	-	101043032	101232085
ENST00000364684	Y_RNA	ENSG00000201554	misc_RNA	+	chr3:101043048-101232085	189037	0	0	0	0	0	0	0	0	0	0	0	0	0	0	0	0	0	0	0	0	Ensembl	97	intronic antisense	NM_001282802	NM_001282802	SENP7	-	101043032	101232085
ENST00000364684	Y_RNA	ENSG00000201554	misc_RNA	+	chr3:101043048-101232085	189037	0	0	0	0	0	0	0	0	0	0	0	0	0	0	0	0	0	0	0	0	Ensembl	97	intronic antisense	NM_001282803	NM_001282803	SENP7	-	101043032	101232085
ENST00000364684	Y_RNA	ENSG00000201554	misc_RNA	+	chr3:101043048-101232085	189037	0	0	0	0	0	0	0	0	0	0	0	0	0	0	0	0	0	0	0	0	Ensembl	97	intronic antisense	NM_001282804	NM_001282804	SENP7	-	101090696	101232085
ENST00000364684	Y_RNA	ENSG00000201554	misc_RNA	+	chr3:101043048-101232085	189037	0	0	0	0	0	0	0	0	0	0	0	0	0	0	0	0	0	0	0	0	Ensembl	97	intronic antisense	NM_020654	NM_020654	SENP7	-	101043032	101232085
ENST00000364685	Y_RNA	ENSG00000201555	misc_RNA	-	chr6:31745294-31763730	18436	0	0	0	0	0	0	0	0	0	0	0	0	0	0	0	0	0	0	0	0	Ensembl	89	intron sense-overlapping	NM_006295_1	NM_006295	VARS	-	31745296	31763712
ENST00000364693	Y_RNA	ENSG00000201563	misc_RNA	-	chr12:32832133-32908836	76703	0	0	0	0	0	0	0	0	0	0	0	0	0	0	0	0	0	0	0	0	Ensembl	104	intronic antisense	ENST00000358214	ENST00000358214	DNM1L	+	32832225	32897362
ENST00000364693	Y_RNA	ENSG00000201563	misc_RNA	-	chr12:32832133-32908836	76703	0	0	0	0	0	0	0	0	0	0	0	0	0	0	0	0	0	0	0	0	Ensembl	104	intronic antisense	ENST00000414834	ENST00000414834	DNM1L	+	32832253	32896590
ENST00000364693	Y_RNA	ENSG00000201563	misc_RNA	-	chr12:32832133-32908836	76703	0	0	0	0	0	0	0	0	0	0	0	0	0	0	0	0	0	0	0	0	Ensembl	104	intronic antisense	ENST00000548750	ENST00000548750	DNM1L	+	32832269	32873729
ENST00000364693	Y_RNA	ENSG00000201563	misc_RNA	-	chr12:32832133-32908836	76703	0	0	0	0	0	0	0	0	0	0	0	0	0	0	0	0	0	0	0	0	Ensembl	104	intronic antisense	ENST00000550154	ENST00000550154	DNM1L	+	32832253	32866264
ENST00000364693	Y_RNA	ENSG00000201563	misc_RNA	-	chr12:32832133-32908836	76703	0	0	0	0	0	0	0	0	0	0	0	0	0	0	0	0	0	0	0	0	Ensembl	104	intronic antisense	ENST00000551476	ENST00000551476	DNM1L	+	32832253	32866253
ENST00000364693	Y_RNA	ENSG00000201563	misc_RNA	-	chr12:32832133-32908836	76703	0	0	0	0	0	0	0	0	0	0	0	0	0	0	0	0	0	0	0	0	Ensembl	104	intronic antisense	NM_001278463	NM_001278463	DNM1L	+	32832133	32898584
ENST00000364693	Y_RNA	ENSG00000201563	misc_RNA	-	chr12:32832133-32908836	76703	0	0	0	0	0	0	0	0	0	0	0	0	0	0	0	0	0	0	0	0	Ensembl	104	intronic antisense	NM_001278464	NM_001278464	DNM1L	+	32832133	32898584
ENST00000364693	Y_RNA	ENSG00000201563	misc_RNA	-	chr12:32832133-32908836	76703	0	0	0	0	0	0	0	0	0	0	0	0	0	0	0	0	0	0	0	0	Ensembl	104	intronic antisense	NM_001278465	NM_001278465	DNM1L	+	32832133	32898584
ENST00000364693	Y_RNA	ENSG00000201563	misc_RNA	-	chr12:32832133-32908836	76703	0	0	0	0	0	0	0	0	0	0	0	0	0	0	0	0	0	0	0	0	Ensembl	104	intronic antisense	NM_005690	NM_005690	DNM1L	+	32832133	32898584
ENST00000364693	Y_RNA	ENSG00000201563	misc_RNA	-	chr12:32832133-32908836	76703	0	0	0	0	0	0	0	0	0	0	0	0	0	0	0	0	0	0	0	0	Ensembl	104	intronic antisense	NM_012062	NM_012062	DNM1L	+	32832133	32898584
ENST00000364693	Y_RNA	ENSG00000201563	misc_RNA	-	chr12:32832133-32908836	76703	0	0	0	0	0	0	0	0	0	0	0	0	0	0	0	0	0	0	0	0	Ensembl	104	intronic antisense	NM_012063	NM_012063	DNM1L	+	32832133	32898584
ENST00000364694	RN7SKP50	ENSG00000201564	misc_RNA	+	chr11:9685623-9774538	88915	0	3.23454	0	8.5106	0	0	0.608942	1.9345	1.45248	0	0	4.70567	0	13.3562	0	0	0.934211	2.78583	2.17866	0	Ensembl	315	intron sense-overlapping	NM_001297714	NM_001297714	SWAP70	+	9685623	9774538
ENST00000364694	RN7SKP50	ENSG00000201564	misc_RNA	+	chr11:9685623-9774538	88915	0	3.23454	0	8.5106	0	0	0.608942	1.9345	1.45248	0	0	4.70567	0	13.3562	0	0	0.934211	2.78583	2.17866	0	Ensembl	315	intron sense-overlapping	NM_015055	NM_015055	SWAP70	+	9685623	9774538
ENST00000364695	Y_RNA	ENSG00000201565	misc_RNA	-	chr7:66752527-66786513	33986	0	0	0	0	0	0	0	0	0	0	0	0	0	0	0	0	0	0	0	0	Ensembl	102	intergenic
ENST00000364696	Y_RNA	ENSG00000201566	misc_RNA	+	chr7:36892510-37488852	596342	0	0	0	0	0	0	0	0	0	0	0	0	0	0	0	0	0	0	0	0	Ensembl	102	intronic antisense	ENST00000445322	ENST00000445322	ELMO1	-	37354468	37488789
ENST00000364696	Y_RNA	ENSG00000201566	misc_RNA	+	chr7:36892510-37488852	596342	0	0	0	0	0	0	0	0	0	0	0	0	0	0	0	0	0	0	0	0	Ensembl	102	intronic antisense	ENST00000453399	ENST00000453399	ELMO1	-	37311436	37488553
ENST00000364696	Y_RNA	ENSG00000201566	misc_RNA	+	chr7:36892510-37488852	596342	0	0	0	0	0	0	0	0	0	0	0	0	0	0	0	0	0	0	0	0	Ensembl	102	intronic antisense	NM_001206480	NM_001206480	ELMO1	-	36892510	37488929
ENST00000364696	Y_RNA	ENSG00000201566	misc_RNA	+	chr7:36892510-37488852	596342	0	0	0	0	0	0	0	0	0	0	0	0	0	0	0	0	0	0	0	0	Ensembl	102	intronic antisense	NM_014800	NM_014800	ELMO1	-	36892510	37488555
ENST00000364703	Y_RNA	ENSG00000201573	misc_RNA	-	chr14:50885218-51135049	249831	0	0	0	0	0	0	0	0	0	0	0	0	0	0	0	0	0	0	0	0	Ensembl	102	intron sense-overlapping	NM_006575	NM_006575	MAP4K5	-	50885210	50999376
ENST00000364703	Y_RNA	ENSG00000201573	misc_RNA	-	chr14:50885218-51135049	249831	0	0	0	0	0	0	0	0	0	0	0	0	0	0	0	0	0	0	0	0	Ensembl	102	intron sense-overlapping	NM_198794	NM_198794	MAP4K5	-	50885210	50999376
ENST00000364711	RN7SKP78	ENSG00000201581	misc_RNA	+	chr10:6186880-6277507	90627	4.3316	5.07759	0	0	5.30854	1.27226	4.78367	0	3.5644	11.5528	5.9344	7.52907	0	0	7.6835	1.91812	7.47369	0	5.44666	17.1836	Ensembl	318	intron sense-overlapping	ENST00000536985	ENST00000536985	PFKFB3	+	6186880	6277494
ENST00000364711	RN7SKP78	ENSG00000201581	misc_RNA	+	chr10:6186880-6277507	90627	4.3316	5.07759	0	0	5.30854	1.27226	4.78367	0	3.5644	11.5528	5.9344	7.52907	0	0	7.6835	1.91812	7.47369	0	5.44666	17.1836	Ensembl	318	intron sense-overlapping	NM_001145443	NM_001145443	PFKFB3	+	6186842	6277507
ENST00000364711	RN7SKP78	ENSG00000201581	misc_RNA	+	chr10:6186880-6277507	90627	4.3316	5.07759	0	0	5.30854	1.27226	4.78367	0	3.5644	11.5528	5.9344	7.52907	0	0	7.6835	1.91812	7.47369	0	5.44666	17.1836	Ensembl	318	intron sense-overlapping	NM_001282630	NM_001282630	PFKFB3	+	6188278	6277507
ENST00000364713	RN7SKP191	ENSG00000201583	misc_RNA	+	chr9:107854175-107881755	27580	0	0	0	0	0	0	0	0	0	0	0	0	0	0	0	0	0	0	0	0	Ensembl	306	intergenic
ENST00000364714	Y_RNA	ENSG00000201584	misc_RNA	-	chr2:121798185-121798286	101	0	0	0	0	0	0	0	0	0	0	0	0	0	0	0	0	0	0	0	0	Ensembl	101	intergenic
ENST00000364726	Y_RNA	ENSG00000201596	misc_RNA	-	chr1:185603204-185603314	110	0	0	0	0	0	0	0	0	0	0	0	0	0	0	0	0	0	0	0	0	Ensembl	110	intergenic
ENST00000364730	RN7SKP124	ENSG00000201600	misc_RNA	-	chr3:139108644-139396859	288215	1.07061	0.554287	0	0	3.856	2.22585	1.05049	0	0	0	1.69554	0.941133	0	0	6.40292	3.83624	1.86842	0	0	0	Ensembl	341	intron sense-overlapping	ENST00000296202	ENST00000296202	NMNAT3	-	139279423	139396788
ENST00000364730	RN7SKP124	ENSG00000201600	misc_RNA	-	chr3:139108644-139396859	288215	1.07061	0.554287	0	0	3.856	2.22585	1.05049	0	0	0	1.69554	0.941133	0	0	6.40292	3.83624	1.86842	0	0	0	Ensembl	341	intron sense-overlapping	ENST00000406824	ENST00000406824	NMNAT3	-	139279026	139396859
ENST00000364730	RN7SKP124	ENSG00000201600	misc_RNA	-	chr3:139108644-139396859	288215	1.07061	0.554287	0	0	3.856	2.22585	1.05049	0	0	0	1.69554	0.941133	0	0	6.40292	3.83624	1.86842	0	0	0	Ensembl	341	intron sense-overlapping	ENST00000509291	ENST00000509291	NMNAT3	-	139292474	139396794
ENST00000364730	RN7SKP124	ENSG00000201600	misc_RNA	-	chr3:139108644-139396859	288215	1.07061	0.554287	0	0	3.856	2.22585	1.05049	0	0	0	1.69554	0.941133	0	0	6.40292	3.83624	1.86842	0	0	0	Ensembl	341	intron sense-overlapping	ENST00000511444	ENST00000511444	NMNAT3	-	139279683	139396584
ENST00000364730	RN7SKP124	ENSG00000201600	misc_RNA	-	chr3:139108644-139396859	288215	1.07061	0.554287	0	0	3.856	2.22585	1.05049	0	0	0	1.69554	0.941133	0	0	6.40292	3.83624	1.86842	0	0	0	Ensembl	341	intron sense-overlapping	ENST00000512391	ENST00000512391	NMNAT3	-	139280174	139396847
ENST00000364730	RN7SKP124	ENSG00000201600	misc_RNA	-	chr3:139108644-139396859	288215	1.07061	0.554287	0	0	3.856	2.22585	1.05049	0	0	0	1.69554	0.941133	0	0	6.40292	3.83624	1.86842	0	0	0	Ensembl	341	intron sense-overlapping	NM_001200047	NM_001200047	NMNAT3	-	139279022	139396885
ENST00000364730	RN7SKP124	ENSG00000201600	misc_RNA	-	chr3:139108644-139396859	288215	1.07061	0.554287	0	0	3.856	2.22585	1.05049	0	0	0	1.69554	0.941133	0	0	6.40292	3.83624	1.86842	0	0	0	Ensembl	341	intron sense-overlapping	NM_178177	NM_178177	NMNAT3	-	139279022	139396885
ENST00000364732	Y_RNA	ENSG00000201602	misc_RNA	-	chr1:248758225-248758334	109	0	0	0	0	0	0	0	0	0	0	0	0	0	0	0	0	0	0	0	0	Ensembl	109	intergenic
ENST00000364742	RN7SKP15	ENSG00000201612	misc_RNA	-	chr12:27959014-27959323	309	0	0	0	0	0	0	0	0	0	0	0	0	0	0	0	0	0	0	0	0	Ensembl	309	intergenic
ENST00000364754	Y_RNA	ENSG00000201624	misc_RNA	-	chr12:34135399-34135501	102	0	0	0	0	0	0	0	0	0	0	0	0	0	0	0	0	0	0	0	0	Ensembl	102	intergenic
ENST00000364757	Y_RNA	ENSG00000201627	misc_RNA	-	chr8:105602960-107072752	1469792	0	0	0	0	0	0	0	0	0	0	0	0	0	0	0	0	0	0	0	0	Ensembl	113	intergenic
ENST00000364763	Y_RNA	ENSG00000201633	misc_RNA	-	chr4:84557348-84557443	95	0	0	0	0	0	0	0	0	0	0	0	0	0	0	0	0	0	0	0	0	Ensembl	95	intergenic
ENST00000364765	Y_RNA	ENSG00000201635	misc_RNA	+	chr3:45864807-45957534	92727	0	0	0	0	0	0	0	0	0	0	0	0	0	0	0	0	0	0	0	0	Ensembl	112	intronic antisense	NM_001276378	NM_001276378	LZTFL1	-	45864809	45957216
ENST00000364765	Y_RNA	ENSG00000201635	misc_RNA	+	chr3:45864807-45957534	92727	0	0	0	0	0	0	0	0	0	0	0	0	0	0	0	0	0	0	0	0	Ensembl	112	intronic antisense	NM_001276379	NM_001276379	LZTFL1	-	45864809	45957216
ENST00000364768	RNY4P16	ENSG00000201638	misc_RNA	+	chr1:234973719-234973820	101	0	0	0	0	0	0	0	0	0	0	0	0	0	0	0	0	0	0	0	0	Ensembl	101	intergenic
ENST00000364770	RN7SKP28	ENSG00000201640	misc_RNA	-	chr4:97231851-97740015	508164	0	0	0	0	0	0	0	0	0	0	0	0	0	0	0	0	0	0	0	0	Ensembl	301	intergenic
ENST00000364774	Y_RNA	ENSG00000201644	misc_RNA	-	chr4:76567965-76735382	167417	0	0	0	0	0	0	0	0	0	0	0	0	0	0	0	0	0	0	0	0	Ensembl	93	exon sense-overlapping	ENST00000503660	ENST00000503660	G3BP2	-	76580380	76598341
ENST00000364774	Y_RNA	ENSG00000201644	misc_RNA	-	chr4:76567965-76735382	167417	0	0	0	0	0	0	0	0	0	0	0	0	0	0	0	0	0	0	0	0	Ensembl	93	intron sense-overlapping	ENST00000499709	ENST00000499709	G3BP2	-	76584035	76649654
ENST00000364774	Y_RNA	ENSG00000201644	misc_RNA	-	chr4:76567965-76735382	167417	0	0	0	0	0	0	0	0	0	0	0	0	0	0	0	0	0	0	0	0	Ensembl	93	intron sense-overlapping	ENST00000507252	ENST00000507252	G3BP2	-	76582784	76597865
ENST00000364774	Y_RNA	ENSG00000201644	misc_RNA	-	chr4:76567965-76735382	167417	0	0	0	0	0	0	0	0	0	0	0	0	0	0	0	0	0	0	0	0	Ensembl	93	intron sense-overlapping	ENST00000507745	ENST00000507745	G3BP2	-	76582124	76597865
ENST00000364774	Y_RNA	ENSG00000201644	misc_RNA	-	chr4:76567965-76735382	167417	0	0	0	0	0	0	0	0	0	0	0	0	0	0	0	0	0	0	0	0	Ensembl	93	intron sense-overlapping	ENST00000508510	ENST00000508510	G3BP2	-	76584026	76649559
ENST00000364774	Y_RNA	ENSG00000201644	misc_RNA	-	chr4:76567965-76735382	167417	0	0	0	0	0	0	0	0	0	0	0	0	0	0	0	0	0	0	0	0	Ensembl	93	intron sense-overlapping	ENST00000509100	ENST00000509100	G3BP2	-	76582174	76598111
ENST00000364774	Y_RNA	ENSG00000201644	misc_RNA	-	chr4:76567965-76735382	167417	0	0	0	0	0	0	0	0	0	0	0	0	0	0	0	0	0	0	0	0	Ensembl	93	intron sense-overlapping	ENST00000509561	ENST00000509561	G3BP2	-	76582858	76649629
ENST00000364774	Y_RNA	ENSG00000201644	misc_RNA	-	chr4:76567965-76735382	167417	0	0	0	0	0	0	0	0	0	0	0	0	0	0	0	0	0	0	0	0	Ensembl	93	intron sense-overlapping	ENST00000511146	ENST00000511146	G3BP2	-	76582744	76597895
ENST00000364774	Y_RNA	ENSG00000201644	misc_RNA	-	chr4:76567965-76735382	167417	0	0	0	0	0	0	0	0	0	0	0	0	0	0	0	0	0	0	0	0	Ensembl	93	intron sense-overlapping	ENST00000511868	ENST00000511868	G3BP2	-	76582792	76649709
ENST00000364774	Y_RNA	ENSG00000201644	misc_RNA	-	chr4:76567965-76735382	167417	0	0	0	0	0	0	0	0	0	0	0	0	0	0	0	0	0	0	0	0	Ensembl	93	intron sense-overlapping	ENST00000515457	ENST00000515457	G3BP2	-	76582759	76598571
ENST00000364774	Y_RNA	ENSG00000201644	misc_RNA	-	chr4:76567965-76735382	167417	0	0	0	0	0	0	0	0	0	0	0	0	0	0	0	0	0	0	0	0	Ensembl	93	intron sense-overlapping	NM_012297	NM_012297	G3BP2	-	76567952	76598343
ENST00000364774	Y_RNA	ENSG00000201644	misc_RNA	-	chr4:76567965-76735382	167417	0	0	0	0	0	0	0	0	0	0	0	0	0	0	0	0	0	0	0	0	Ensembl	93	intron sense-overlapping	NM_203504	NM_203504	G3BP2	-	76567952	76598667
ENST00000364774	Y_RNA	ENSG00000201644	misc_RNA	-	chr4:76567965-76735382	167417	0	0	0	0	0	0	0	0	0	0	0	0	0	0	0	0	0	0	0	0	Ensembl	93	intron sense-overlapping	NM_203505	NM_203505	G3BP2	-	76567952	76598667
ENST00000364779	Y_RNA	ENSG00000201649	misc_RNA	+	chr2:201170603-201346986	176383	0	0	0	0	0	0	0	0	0	0	0	0	0	0	0	0	0	0	0	0	Ensembl	95	intron sense-overlapping	ENST00000409151	ENST00000409151	SPATS2L	+	201215911	201342932
ENST00000364779	Y_RNA	ENSG00000201649	misc_RNA	+	chr2:201170603-201346986	176383	0	0	0	0	0	0	0	0	0	0	0	0	0	0	0	0	0	0	0	0	Ensembl	95	intron sense-overlapping	ENST00000409397	ENST00000409397	SPATS2L	+	201171594	201334683
ENST00000364779	Y_RNA	ENSG00000201649	misc_RNA	+	chr2:201170603-201346986	176383	0	0	0	0	0	0	0	0	0	0	0	0	0	0	0	0	0	0	0	0	Ensembl	95	intron sense-overlapping	ENST00000423749	ENST00000423749	SPATS2L	+	201171275	201284193
ENST00000364779	Y_RNA	ENSG00000201649	misc_RNA	+	chr2:201170603-201346986	176383	0	0	0	0	0	0	0	0	0	0	0	0	0	0	0	0	0	0	0	0	Ensembl	95	intron sense-overlapping	ENST00000428692	ENST00000428692	SPATS2L	+	201171276	201254006
ENST00000364779	Y_RNA	ENSG00000201649	misc_RNA	+	chr2:201170603-201346986	176383	0	0	0	0	0	0	0	0	0	0	0	0	0	0	0	0	0	0	0	0	Ensembl	95	intron sense-overlapping	ENST00000439084	ENST00000439084	SPATS2L	+	201170603	201284056
ENST00000364779	Y_RNA	ENSG00000201649	misc_RNA	+	chr2:201170603-201346986	176383	0	0	0	0	0	0	0	0	0	0	0	0	0	0	0	0	0	0	0	0	Ensembl	95	intron sense-overlapping	ENST00000439395	ENST00000439395	SPATS2L	+	201170998	201284120
ENST00000364779	Y_RNA	ENSG00000201649	misc_RNA	+	chr2:201170603-201346986	176383	0	0	0	0	0	0	0	0	0	0	0	0	0	0	0	0	0	0	0	0	Ensembl	95	intron sense-overlapping	ENST00000444012	ENST00000444012	SPATS2L	+	201171005	201277065
ENST00000364779	Y_RNA	ENSG00000201649	misc_RNA	+	chr2:201170603-201346986	176383	0	0	0	0	0	0	0	0	0	0	0	0	0	0	0	0	0	0	0	0	Ensembl	95	intron sense-overlapping	ENST00000451764	ENST00000451764	SPATS2L	+	201171098	201342825
ENST00000364779	Y_RNA	ENSG00000201649	misc_RNA	+	chr2:201170603-201346986	176383	0	0	0	0	0	0	0	0	0	0	0	0	0	0	0	0	0	0	0	0	Ensembl	95	intron sense-overlapping	ENST00000453663	ENST00000453663	SPATS2L	+	201171290	201305507
ENST00000364779	Y_RNA	ENSG00000201649	misc_RNA	+	chr2:201170603-201346986	176383	0	0	0	0	0	0	0	0	0	0	0	0	0	0	0	0	0	0	0	0	Ensembl	95	intron sense-overlapping	ENST00000457757	ENST00000457757	SPATS2L	+	201171276	201303963
ENST00000364779	Y_RNA	ENSG00000201649	misc_RNA	+	chr2:201170603-201346986	176383	0	0	0	0	0	0	0	0	0	0	0	0	0	0	0	0	0	0	0	0	Ensembl	95	intron sense-overlapping	NM_001100422	NM_001100422	SPATS2L	+	201170984	201346986
ENST00000364779	Y_RNA	ENSG00000201649	misc_RNA	+	chr2:201170603-201346986	176383	0	0	0	0	0	0	0	0	0	0	0	0	0	0	0	0	0	0	0	0	Ensembl	95	intron sense-overlapping	NM_001100423	NM_001100423	SPATS2L	+	201171355	201346986
ENST00000364779	Y_RNA	ENSG00000201649	misc_RNA	+	chr2:201170603-201346986	176383	0	0	0	0	0	0	0	0	0	0	0	0	0	0	0	0	0	0	0	0	Ensembl	95	intron sense-overlapping	NM_001100424	NM_001100424	SPATS2L	+	201170984	201346986
ENST00000364779	Y_RNA	ENSG00000201649	misc_RNA	+	chr2:201170603-201346986	176383	0	0	0	0	0	0	0	0	0	0	0	0	0	0	0	0	0	0	0	0	Ensembl	95	intron sense-overlapping	NM_001282735	NM_001282735	SPATS2L	+	201170603	201346986
ENST00000364779	Y_RNA	ENSG00000201649	misc_RNA	+	chr2:201170603-201346986	176383	0	0	0	0	0	0	0	0	0	0	0	0	0	0	0	0	0	0	0	0	Ensembl	95	intron sense-overlapping	NM_001282743	NM_001282743	SPATS2L	+	201170603	201346986
ENST00000364779	Y_RNA	ENSG00000201649	misc_RNA	+	chr2:201170603-201346986	176383	0	0	0	0	0	0	0	0	0	0	0	0	0	0	0	0	0	0	0	0	Ensembl	95	intron sense-overlapping	NM_001282744	NM_001282744	SPATS2L	+	201173672	201346986
ENST00000364779	Y_RNA	ENSG00000201649	misc_RNA	+	chr2:201170603-201346986	176383	0	0	0	0	0	0	0	0	0	0	0	0	0	0	0	0	0	0	0	0	Ensembl	95	intron sense-overlapping	NM_015535	NM_015535	SPATS2L	+	201170603	201346986
ENST00000364793	Y_RNA	ENSG00000201663	misc_RNA	-	chr12:7965107-8043744	78637	0	0	0	0	0	0	0	0	0	0	0	0	0	0	0	0	0	0	0	0	Ensembl	102	intron sense-overlapping	ENST00000535266	ENST00000535266	SLC2A14	-	7982583	8025710
ENST00000364793	Y_RNA	ENSG00000201663	misc_RNA	-	chr12:7965107-8043744	78637	0	0	0	0	0	0	0	0	0	0	0	0	0	0	0	0	0	0	0	0	Ensembl	102	intron sense-overlapping	ENST00000535344	ENST00000535344	SLC2A14	-	7982451	8025398
ENST00000364793	Y_RNA	ENSG00000201663	misc_RNA	-	chr12:7965107-8043744	78637	0	0	0	0	0	0	0	0	0	0	0	0	0	0	0	0	0	0	0	0	Ensembl	102	intron sense-overlapping	ENST00000535383	ENST00000535383	SLC2A14	-	7984329	8026080
ENST00000364793	Y_RNA	ENSG00000201663	misc_RNA	-	chr12:7965107-8043744	78637	0	0	0	0	0	0	0	0	0	0	0	0	0	0	0	0	0	0	0	0	Ensembl	102	intron sense-overlapping	ENST00000535587	ENST00000535587	SLC2A14	-	7985361	8025476
ENST00000364793	Y_RNA	ENSG00000201663	misc_RNA	-	chr12:7965107-8043744	78637	0	0	0	0	0	0	0	0	0	0	0	0	0	0	0	0	0	0	0	0	Ensembl	102	intron sense-overlapping	ENST00000537557	ENST00000537557	SLC2A14	-	7982519	8025479
ENST00000364793	Y_RNA	ENSG00000201663	misc_RNA	-	chr12:7965107-8043744	78637	0	0	0	0	0	0	0	0	0	0	0	0	0	0	0	0	0	0	0	0	Ensembl	102	intron sense-overlapping	ENST00000542505	ENST00000542505	SLC2A14	-	7966124	8025847
ENST00000364793	Y_RNA	ENSG00000201663	misc_RNA	-	chr12:7965107-8043744	78637	0	0	0	0	0	0	0	0	0	0	0	0	0	0	0	0	0	0	0	0	Ensembl	102	intron sense-overlapping	ENST00000542782	ENST00000542782	SLC2A14	-	7982417	8025623
ENST00000364793	Y_RNA	ENSG00000201663	misc_RNA	-	chr12:7965107-8043744	78637	0	0	0	0	0	0	0	0	0	0	0	0	0	0	0	0	0	0	0	0	Ensembl	102	intron sense-overlapping	ENST00000542916	ENST00000542916	SLC2A14	-	7984218	8024976
ENST00000364793	Y_RNA	ENSG00000201663	misc_RNA	-	chr12:7965107-8043744	78637	0	0	0	0	0	0	0	0	0	0	0	0	0	0	0	0	0	0	0	0	Ensembl	102	intron sense-overlapping	ENST00000546234	ENST00000546234	SLC2A14	-	7982367	8025470
ENST00000364793	Y_RNA	ENSG00000201663	misc_RNA	-	chr12:7965107-8043744	78637	0	0	0	0	0	0	0	0	0	0	0	0	0	0	0	0	0	0	0	0	Ensembl	102	intron sense-overlapping	NM_001286233	NM_001286233	SLC2A14	-	7965107	8025635
ENST00000364793	Y_RNA	ENSG00000201663	misc_RNA	-	chr12:7965107-8043744	78637	0	0	0	0	0	0	0	0	0	0	0	0	0	0	0	0	0	0	0	0	Ensembl	102	intron sense-overlapping	NM_001286234	NM_001286234	SLC2A14	-	7965107	8025635
ENST00000364793	Y_RNA	ENSG00000201663	misc_RNA	-	chr12:7965107-8043744	78637	0	0	0	0	0	0	0	0	0	0	0	0	0	0	0	0	0	0	0	0	Ensembl	102	intron sense-overlapping	NM_001286235	NM_001286235	SLC2A14	-	7965107	8025635
ENST00000364793	Y_RNA	ENSG00000201663	misc_RNA	-	chr12:7965107-8043744	78637	0	0	0	0	0	0	0	0	0	0	0	0	0	0	0	0	0	0	0	0	Ensembl	102	intron sense-overlapping	NM_001286236	NM_001286236	SLC2A14	-	7965107	8025635
ENST00000364793	Y_RNA	ENSG00000201663	misc_RNA	-	chr12:7965107-8043744	78637	0	0	0	0	0	0	0	0	0	0	0	0	0	0	0	0	0	0	0	0	Ensembl	102	intron sense-overlapping	NM_001286237	NM_001286237	SLC2A14	-	7965107	8043792
ENST00000364793	Y_RNA	ENSG00000201663	misc_RNA	-	chr12:7965107-8043744	78637	0	0	0	0	0	0	0	0	0	0	0	0	0	0	0	0	0	0	0	0	Ensembl	102	intron sense-overlapping	NM_153449	NM_153449	SLC2A14	-	7965107	8025635
ENST00000364795	RN7SKP6	ENSG00000201665	misc_RNA	-	chr13:57459417-57459736	319	0	0	0	0	0	0	0	0	0	0	0	0	0	0	0	0	0	0	0	0	Ensembl	319	intergenic
ENST00000364798	Y_RNA	ENSG00000201668	misc_RNA	-	chr18:47309868-47721463	411595	0	0	0	0	0	0	0	0	0	0	0	0	0	0	0	0	0	0	0	0	Ensembl	112	intron sense-overlapping	ENST00000324581	ENST00000324581	MYO5B	-	47352629	47429205
ENST00000364798	Y_RNA	ENSG00000201668	misc_RNA	-	chr18:47309868-47721463	411595	0	0	0	0	0	0	0	0	0	0	0	0	0	0	0	0	0	0	0	0	Ensembl	112	intron sense-overlapping	ENST00000592779	ENST00000592779	MYO5B	-	47352629	47431043
ENST00000364798	Y_RNA	ENSG00000201668	misc_RNA	-	chr18:47309868-47721463	411595	0	0	0	0	0	0	0	0	0	0	0	0	0	0	0	0	0	0	0	0	Ensembl	112	intron sense-overlapping	NM_001080467	NM_001080467	MYO5B	-	47349155	47721451
ENST00000364799	SNHG1	ENSG00000255717	processed_transcript	-	chr11:62619459-62623386	3927	0	0	0	0	0	0	0	0	0	0	0	0	0	0	0	0	0	0	0	0	Ensembl	71	intergenic
ENST00000364806	Y_RNA	ENSG00000201676	misc_RNA	+	chr4:60698892-60698994	102	0	0	0	0	0	0	0	0	0	0	0	0	0	0	0	0	0	0	0	0	Ensembl	102	intergenic
ENST00000364808	Y_RNA	ENSG00000201678	misc_RNA	-	chr12:49297200-49351334	54134	0	0	0	0	0	0	0	0	0	0	0	0	0	0	0	0	0	0	0	0	Ensembl	95	intron sense-overlapping	ENST00000398092	ENST00000398092	RP11-302B13.5	-	49297285	49351148
ENST00000364808	Y_RNA	ENSG00000201678	misc_RNA	-	chr12:49297200-49351334	54134	0	0	0	0	0	0	0	0	0	0	0	0	0	0	0	0	0	0	0	0	Ensembl	95	intron sense-overlapping	ENST00000537495	ENST00000537495	AC073610.5	-	49315766	49333446
ENST00000364808	Y_RNA	ENSG00000201678	misc_RNA	-	chr12:49297200-49351334	54134	0	0	0	0	0	0	0	0	0	0	0	0	0	0	0	0	0	0	0	0	Ensembl	95	intronic antisense	ENST00000266984	ENST00000266984	CCDC65	+	49297892	49325623
ENST00000364811	Y_RNA	ENSG00000238490	misc_RNA	+	chr6:108362612-108487058	124446	0	0	0	0	0	0	0	0	0	0	0	0	0	0	0	0	0	0	0	0	Ensembl	113	intronic antisense	ENST00000440575	ENST00000440575	OSTM1	-	108366034	108487044
ENST00000364811	Y_RNA	ENSG00000238490	misc_RNA	+	chr6:108362612-108487058	124446	0	0	0	0	0	0	0	0	0	0	0	0	0	0	0	0	0	0	0	0	Ensembl	113	intronic antisense	NM_014028	NM_014028	OSTM1	-	108362612	108395941
ENST00000364813	Y_RNA	ENSG00000201683	misc_RNA	+	chr6:20500405-20500507	102	0	0	0	0	0	0	0	0	0	0	0	0	0	0	0	0	0	0	0	0	Ensembl	102	intergenic
ENST00000364814	RN7SKP239	ENSG00000201684	misc_RNA	+	chr11:67085309-67159158	73849	0	0	0	0	3.10752	2.96798	1.38751	0.740441	0.829651	3.37539	0	0	0	0	3.84175	3.83624	1.86842	0.928611	1.08933	4.29591	Ensembl	295	intergenic
ENST00000364820	RNY1P2	ENSG00000201690	misc_RNA	-	chr13:102104965-103054807	949842	0	0	0	0	0	0	0	0	0	0	0	0	0	0	0	0	0	0	0	0	Ensembl	117	intron sense-overlapping	NM_175929	NM_175929	FGF14	-	102373204	103054124
ENST00000364822	GAS5	ENSG00000234741	processed_transcript	-	chr1:173832385-173872687	40302	0	0	0	0	0	0	0	0	0	0	0	0	0	0	0	0	0	0	0	0	Ensembl	82	intergenic
ENST00000364845	RN7SKP133	ENSG00000201715	misc_RNA	+	chr5:17345724-17346064	340	0	0	0	0	0	0	0	0	0	0	0	0	0	0	0	0	0	0	0	0	Ensembl	340	intergenic
ENST00000364849	SNHG6	ENSG00000245910	processed_transcript	-	chr8:67782983-67838633	55650	0	0	0	0	0	0	0	0	0	0	0	0	0	0	0	0	0	0	0	0	Ensembl	89	intergenic
ENST00000364853	Y_RNA	ENSG00000201723	misc_RNA	-	chr18:76304095-76304188	93	0	0	0	0	0	0	0	0	0	0	0	0	0	0	0	0	0	0	0	0	Ensembl	93	intergenic
ENST00000364854	Y_RNA	ENSG00000201724	misc_RNA	-	chr15:100017369-100273766	256397	0	0	0	0	0	0	0	0	0	0	0	0	0	0	0	0	0	0	0	0	Ensembl	92	intronic antisense	ENST00000338042	ENST00000338042	MEF2A	+	100106132	100256627
ENST00000364854	Y_RNA	ENSG00000201724	misc_RNA	-	chr15:100017369-100273766	256397	0	0	0	0	0	0	0	0	0	0	0	0	0	0	0	0	0	0	0	0	Ensembl	92	intronic antisense	ENST00000449277	ENST00000449277	MEF2A	+	100106194	100256611
ENST00000364854	Y_RNA	ENSG00000201724	misc_RNA	-	chr15:100017369-100273766	256397	0	0	0	0	0	0	0	0	0	0	0	0	0	0	0	0	0	0	0	0	Ensembl	92	intronic antisense	ENST00000453228	ENST00000453228	MEF2A	+	100017369	100256627
ENST00000364854	Y_RNA	ENSG00000201724	misc_RNA	-	chr15:100017369-100273766	256397	0	0	0	0	0	0	0	0	0	0	0	0	0	0	0	0	0	0	0	0	Ensembl	92	intronic antisense	ENST00000557785	ENST00000557785	MEF2A	+	100106184	100253987
ENST00000364854	Y_RNA	ENSG00000201724	misc_RNA	-	chr15:100017369-100273766	256397	0	0	0	0	0	0	0	0	0	0	0	0	0	0	0	0	0	0	0	0	Ensembl	92	intronic antisense	ENST00000557942	ENST00000557942	MEF2A	+	100106291	100256629
ENST00000364854	Y_RNA	ENSG00000201724	misc_RNA	-	chr15:100017369-100273766	256397	0	0	0	0	0	0	0	0	0	0	0	0	0	0	0	0	0	0	0	0	Ensembl	92	intronic antisense	NM_001130926	NM_001130926	MEF2A	+	100106132	100256629
ENST00000364854	Y_RNA	ENSG00000201724	misc_RNA	-	chr15:100017369-100273766	256397	0	0	0	0	0	0	0	0	0	0	0	0	0	0	0	0	0	0	0	0	Ensembl	92	intronic antisense	NM_001130927	NM_001130927	MEF2A	+	100106132	100256629
ENST00000364854	Y_RNA	ENSG00000201724	misc_RNA	-	chr15:100017369-100273766	256397	0	0	0	0	0	0	0	0	0	0	0	0	0	0	0	0	0	0	0	0	Ensembl	92	intronic antisense	NM_001130928	NM_001130928	MEF2A	+	100173182	100256629
ENST00000364854	Y_RNA	ENSG00000201724	misc_RNA	-	chr15:100017369-100273766	256397	0	0	0	0	0	0	0	0	0	0	0	0	0	0	0	0	0	0	0	0	Ensembl	92	intronic antisense	NM_001171894	NM_001171894	MEF2A	+	100106132	100256629
ENST00000364854	Y_RNA	ENSG00000201724	misc_RNA	-	chr15:100017369-100273766	256397	0	0	0	0	0	0	0	0	0	0	0	0	0	0	0	0	0	0	0	0	Ensembl	92	intronic antisense	NM_005587	NM_005587	MEF2A	+	100106132	100256629
ENST00000364871	Y_RNA	ENSG00000201741	misc_RNA	+	chr17:17363757-17363836	79	0	0	0	0	0	0	0	0	0	0	0	0	0	0	0	0	0	0	0	0	Ensembl	79	intergenic
ENST00000364879	Y_RNA	ENSG00000201749	misc_RNA	-	chr9:117373485-117408702	35217	0	0	0	0	0	0	0	0	0	0	0	0	0	0	0	0	0	0	0	0	Ensembl	114	intronic antisense	ENST00000374049	ENST00000374049	C9orf91	+	117373485	117408702
ENST00000364879	Y_RNA	ENSG00000201749	misc_RNA	-	chr9:117373485-117408702	35217	0	0	0	0	0	0	0	0	0	0	0	0	0	0	0	0	0	0	0	0	Ensembl	114	intronic antisense	NM_153045	NM_153045	C9orf91	+	117373705	117408703
ENST00000364880	SNORD3B-2	ENSG00000262074	lincRNA	-	chr17:18966761-18967449	688	0.487315	0	0	1.68241	0	0.370577	4.37114	5.99775e-06	5.03564e-06	2.4472	0.243248	0	0	1.11302	0	0.221087	2.80263	3.40094e-06	3.0994e-06	1.43197	Ensembl	216	intergenic
ENST00000364886	Y_RNA	ENSG00000201756	misc_RNA	-	chr11:76092356-76125663	33307	0	0	0	0	0	0	0	0	0	0	0	0	0	0	0	0	0	0	0	0	Ensembl	113	natural antisense	NM_001282456	NM_001282456	LOC100506127	+	76092356	76119175
ENST00000364888	RN7SKP55	ENSG00000201758	misc_RNA	+	chr1:245107211-245107518	307	0	0	0	0	0	0	0	0	1.52879	2.06845	0	0	0	0	0	0	0	0	2.17866	2.86394	Ensembl	307	intergenic
ENST00000364904	Y_RNA	ENSG00000201774	misc_RNA	+	chr7:10941604-10941701	97	0	0	0	0	0	0	0	0	0	0	0	0	0	0	0	0	0	0	0	0	Ensembl	97	intergenic
ENST00000364908	Y_RNA	ENSG00000201778	misc_RNA	+	chr3:156864296-156878549	14253	0	0	0	0	0	0	0	0	0	0	0	0	0	0	0	0	0	0	0	0	Ensembl	93	intronic antisense	NM_001308185	NM_001308185	CCNL1	-	156864290	156878549
ENST00000364908	Y_RNA	ENSG00000201778	misc_RNA	+	chr3:156864296-156878549	14253	0	0	0	0	0	0	0	0	0	0	0	0	0	0	0	0	0	0	0	0	Ensembl	93	intronic antisense	NM_020307	NM_020307	CCNL1	-	156865344	156878549
ENST00000364912	RN7SKP226	ENSG00000201782	misc_RNA	+	chr8:129232749-129233049	300	0	0	0	0	0	0	0	0	0	0	0	0	0	0	0	0	0	0	0	0	Ensembl	300	intergenic
ENST00000364916	Y_RNA	ENSG00000201786	misc_RNA	-	chr4:154073493-154260472	186979	0	0	0	0	0	0	0	0	0	0	0	0	0	0	0	0	0	0	0	0	Ensembl	102	intronic antisense	ENST00000433687	ENST00000433687	TRIM2	+	154178561	154215522
ENST00000364916	Y_RNA	ENSG00000201786	misc_RNA	-	chr4:154073493-154260472	186979	0	0	0	0	0	0	0	0	0	0	0	0	0	0	0	0	0	0	0	0	Ensembl	102	intronic antisense	ENST00000441616	ENST00000441616	TRIM2	+	154073644	154214176
ENST00000364916	Y_RNA	ENSG00000201786	misc_RNA	-	chr4:154073493-154260472	186979	0	0	0	0	0	0	0	0	0	0	0	0	0	0	0	0	0	0	0	0	Ensembl	102	intronic antisense	NM_001130067	NM_001130067	TRIM2	+	154074269	154260474
ENST00000364916	Y_RNA	ENSG00000201786	misc_RNA	-	chr4:154073493-154260472	186979	0	0	0	0	0	0	0	0	0	0	0	0	0	0	0	0	0	0	0	0	Ensembl	102	intronic antisense	NM_001302692	NM_001302692	TRIM2	+	154125565	154197427
ENST00000364916	Y_RNA	ENSG00000201786	misc_RNA	-	chr4:154073493-154260472	186979	0	0	0	0	0	0	0	0	0	0	0	0	0	0	0	0	0	0	0	0	Ensembl	102	intronic antisense	NM_001302693	NM_001302693	TRIM2	+	154125565	154197427
ENST00000364916	Y_RNA	ENSG00000201786	misc_RNA	-	chr4:154073493-154260472	186979	0	0	0	0	0	0	0	0	0	0	0	0	0	0	0	0	0	0	0	0	Ensembl	102	intronic antisense	NM_001302694	NM_001302694	TRIM2	+	154178510	154197427
ENST00000364916	Y_RNA	ENSG00000201786	misc_RNA	-	chr4:154073493-154260472	186979	0	0	0	0	0	0	0	0	0	0	0	0	0	0	0	0	0	0	0	0	Ensembl	102	intronic antisense	NM_015271	NM_015271	TRIM2	+	154125565	154260474
ENST00000364918	Y_RNA	ENSG00000201788	misc_RNA	-	chr12:44902057-45315631	413574	0	0	0	0	0	0	0	0	0	0	0	0	0	0	0	0	0	0	0	0	Ensembl	102	intron sense-overlapping	ENST00000551949	ENST00000551949	NELL2	-	45269124	45307922
ENST00000364918	Y_RNA	ENSG00000201788	misc_RNA	-	chr12:44902057-45315631	413574	0	0	0	0	0	0	0	0	0	0	0	0	0	0	0	0	0	0	0	0	Ensembl	102	intron sense-overlapping	ENST00000552993	ENST00000552993	NELL2	-	45168560	45315631
ENST00000364918	Y_RNA	ENSG00000201788	misc_RNA	-	chr12:44902057-45315631	413574	0	0	0	0	0	0	0	0	0	0	0	0	0	0	0	0	0	0	0	0	Ensembl	102	intron sense-overlapping	NM_001145110	NM_001145110	NELL2	-	44902057	45307711
ENST00000364923	RN7SKP9	ENSG00000201793	misc_RNA	+	chr13:99848630-100038753	190123	2.1286	5.76512	0	0	8.04896	4.32698	8.77473	0	6.45371	0	2.54332	7.52907	0	0	10.2447	5.75436	12.1447	0	8.71465	0	Ensembl	299	intron sense-overlapping	ENST00000355700	ENST00000355700	UBAC2	+	99853027	100037569
ENST00000364923	RN7SKP9	ENSG00000201793	misc_RNA	+	chr13:99848630-100038753	190123	2.1286	5.76512	0	0	8.04896	4.32698	8.77473	0	6.45371	0	2.54332	7.52907	0	0	10.2447	5.75436	12.1447	0	8.71465	0	Ensembl	299	intron sense-overlapping	ENST00000457666	ENST00000457666	UBAC2	+	99853169	99896878
ENST00000364923	RN7SKP9	ENSG00000201793	misc_RNA	+	chr13:99848630-100038753	190123	2.1286	5.76512	0	0	8.04896	4.32698	8.77473	0	6.45371	0	2.54332	7.52907	0	0	10.2447	5.75436	12.1447	0	8.71465	0	Ensembl	299	intron sense-overlapping	NM_001144072	NM_001144072	UBAC2	+	99852678	100038753
ENST00000364923	RN7SKP9	ENSG00000201793	misc_RNA	+	chr13:99848630-100038753	190123	2.1286	5.76512	0	0	8.04896	4.32698	8.77473	0	6.45371	0	2.54332	7.52907	0	0	10.2447	5.75436	12.1447	0	8.71465	0	Ensembl	299	intron sense-overlapping	NM_177967	NM_177967	UBAC2	+	99853162	100038753
ENST00000364924	RN7SKP130	ENSG00000201794	misc_RNA	+	chr7:2945774-3083579	137805	0	0	0	0	0	0	0	0	0	0	0	0	0	0	0	0	0	0	0	0	Ensembl	301	intronic antisense	ENST00000356408	ENST00000356408	CARD11	-	2987209	3083479
ENST00000364924	RN7SKP130	ENSG00000201794	misc_RNA	+	chr7:2945774-3083579	137805	0	0	0	0	0	0	0	0	0	0	0	0	0	0	0	0	0	0	0	0	Ensembl	301	intronic antisense	NM_032415	NM_032415	CARD11	-	2945709	3083579
ENST00000364930	Y_RNA	ENSG00000201800	misc_RNA	+	chr3:125165494-125239041	73547	0	0	0	0	0	0	0	0	0	0	0	0	0	0	0	0	0	0	0	0	Ensembl	108	intronic antisense	NM_003794	NM_003794	SNX4	-	125165487	125239058
ENST00000364938	SNHG3	ENSG00000242125	sense_intronic	+	chr1:28832454-28865812	33358	3531.19	3400.61	1809.3	2116.82	3858.98	3198.55	1801.36	2241.78	2870.78	2855.76	1506.42	1700.99	1107.68	1218.76	1886.4	1648.41	1005.52	1094.71	1534.2	1444.8	Ensembl	206	intron sense-overlapping	ENST00000427469	ENST00000427469	RCC1	+	28832501	28862411
ENST00000364938	SNHG3	ENSG00000242125	sense_intronic	+	chr1:28832454-28865812	33358	3531.19	3400.61	1809.3	2116.82	3858.98	3198.55	1801.36	2241.78	2870.78	2855.76	1506.42	1700.99	1107.68	1218.76	1886.4	1648.41	1005.52	1094.71	1534.2	1444.8	Ensembl	206	intron sense-overlapping	ENST00000434290	ENST00000434290	RCC1	+	28832567	28862431
ENST00000364938	SNHG3	ENSG00000242125	sense_intronic	+	chr1:28832454-28865812	33358	3531.19	3400.61	1809.3	2116.82	3858.98	3198.55	1801.36	2241.78	2870.78	2855.76	1506.42	1700.99	1107.68	1218.76	1886.4	1648.41	1005.52	1094.71	1534.2	1444.8	Ensembl	206	intron sense-overlapping	NM_001048199	NM_001048199	RCC1	+	28832454	28865708
ENST00000364948	RNY4P17	ENSG00000201818	misc_RNA	+	chr4:169277885-169931426	653541	0	0	0	0	0	0	0	0	0	0	0	0	0	0	0	0	0	0	0	0	Ensembl	96	intronic antisense	ENST00000504480	ENST00000504480	CBR4	-	169922319	169931405
ENST00000364948	RNY4P17	ENSG00000201818	misc_RNA	+	chr4:169277885-169931426	653541	0	0	0	0	0	0	0	0	0	0	0	0	0	0	0	0	0	0	0	0	Ensembl	96	intronic antisense	ENST00000504561	ENST00000504561	CBR4	-	169922725	169931231
ENST00000364948	RNY4P17	ENSG00000201818	misc_RNA	+	chr4:169277885-169931426	653541	0	0	0	0	0	0	0	0	0	0	0	0	0	0	0	0	0	0	0	0	Ensembl	96	intronic antisense	NM_032783	NM_032783	CBR4	-	169908741	169931468
ENST00000364950	Y_RNA	ENSG00000201820	misc_RNA	-	chr14:51706879-51722759	15880	0	0	0	0	0	0	0	0	0	0	0	0	0	0	0	0	0	0	0	0	Ensembl	91	intronic antisense	NM_030755	NM_030755	TMX1	+	51706885	51724372
ENST00000364960	Y_RNA	ENSG00000201830	misc_RNA	+	chr9:100666770-100684852	18082	0	0	0	0	0	0	0	0	0	0	0	0	0	0	0	0	0	0	0	0	Ensembl	107	intronic antisense	ENST00000375117	ENST00000375117	C9orf156	-	100672564	100684772
ENST00000364960	Y_RNA	ENSG00000201830	misc_RNA	+	chr9:100666770-100684852	18082	0	0	0	0	0	0	0	0	0	0	0	0	0	0	0	0	0	0	0	0	Ensembl	107	intronic antisense	ENST00000455506	ENST00000455506	C9orf156	-	100675533	100684769
ENST00000364960	Y_RNA	ENSG00000201830	misc_RNA	+	chr9:100666770-100684852	18082	0	0	0	0	0	0	0	0	0	0	0	0	0	0	0	0	0	0	0	0	Ensembl	107	intronic antisense	NM_016481	NM_016481	C9orf156	-	100666770	100684852
ENST00000364968	SNHG16	ENSG00000163597	processed_transcript	+	chr17:74553845-74583038	29193	0	0	0	0	0	0	0	0	0	0	0	0	0	0	0	0	0	0	0	0	Ensembl	72	intergenic
ENST00000364973	Y_RNA	ENSG00000201843	misc_RNA	+	chr9:136177952-136178046	94	0	0	0	0	0	0	0	0	0	0	0	0	0	0	0	0	0	0	0	0	Ensembl	94	intergenic
ENST00000364980	Y_RNA	ENSG00000201850	misc_RNA	-	chr16:68021296-68272005	250709	0	0	0	0	0	0	0	0	0	0	0	0	0	0	0	0	0	0	0	0	Ensembl	95	intronic antisense	ENST00000562926	ENST00000562926	NFATC3	+	68119763	68260837
ENST00000364980	Y_RNA	ENSG00000201850	misc_RNA	-	chr16:68021296-68272005	250709	0	0	0	0	0	0	0	0	0	0	0	0	0	0	0	0	0	0	0	0	Ensembl	95	intronic antisense	ENST00000570212	ENST00000570212	NFATC3	+	68119763	68260374
ENST00000364980	Y_RNA	ENSG00000201850	misc_RNA	-	chr16:68021296-68272005	250709	0	0	0	0	0	0	0	0	0	0	0	0	0	0	0	0	0	0	0	0	Ensembl	95	intronic antisense	ENST00000575270	ENST00000575270	NFATC3	+	68119246	68251993
ENST00000364980	Y_RNA	ENSG00000201850	misc_RNA	-	chr16:68021296-68272005	250709	0	0	0	0	0	0	0	0	0	0	0	0	0	0	0	0	0	0	0	0	Ensembl	95	intronic antisense	NM_004555	NM_004555	NFATC3	+	68119268	68263162
ENST00000364980	Y_RNA	ENSG00000201850	misc_RNA	-	chr16:68021296-68272005	250709	0	0	0	0	0	0	0	0	0	0	0	0	0	0	0	0	0	0	0	0	Ensembl	95	intronic antisense	NM_173163	NM_173163	NFATC3	+	68119268	68263162
ENST00000364980	Y_RNA	ENSG00000201850	misc_RNA	-	chr16:68021296-68272005	250709	0	0	0	0	0	0	0	0	0	0	0	0	0	0	0	0	0	0	0	0	Ensembl	95	intronic antisense	NM_173165	NM_173165	NFATC3	+	68119268	68263162
ENST00000364990	Y_RNA	ENSG00000201860	misc_RNA	+	chr3:191358923-191359026	103	0	0	0	0	0	0	0	0	0	0	0	0	0	0	0	0	0	0	0	0	Ensembl	103	intergenic
ENST00000364992	Y_RNA	ENSG00000201862	misc_RNA	-	chr7:72430015-72555749	125734	0	0	0	0	0	0	0	0	0	0	0	0	0	0	0	0	0	0	0	0	Ensembl	101	intergenic
ENST00000364995	SNHG5	ENSG00000203875	processed_transcript	-	chr6:86370709-86388451	17742	0	0	0	0	0	0	0	0	0	0	0	0	0	0	0	0	0	0	0	0	Ensembl	70	intergenic
ENST00000364997	Y_RNA	ENSG00000201867	misc_RNA	+	chr11:34172534-34379555	207021	0	0	0	0	0	0	0	0	0	0	0	0	0	0	0	0	0	0	0	0	Ensembl	102	intronic antisense	NM_145804	NM_145804	ABTB2	-	34172533	34379555
ENST00000364998	Y_RNA	ENSG00000201868	misc_RNA	+	chr1:35661569-35661663	94	0	0	0	0	0	0	0	0	0	0	0	0	0	0	0	0	0	0	0	0	Ensembl	94	intergenic
ENST00000365005	RN7SKP178	ENSG00000201875	misc_RNA	+	chr2:206765353-206765682	329	0	0	0	0	0	0	0	0	0	0	0	0	0	0	0	0	0	0	0	0	Ensembl	329	intergenic
ENST00000365011	Y_RNA	ENSG00000201881	misc_RNA	-	chr10:74413922-74414034	112	0	0	0	0	0	0	0	0	0	0	0	0	0	0	0	0	0	0	0	0	Ensembl	112	intergenic
ENST00000365014	Y_RNA	ENSG00000201884	misc_RNA	+	chr10:123499938-123711480	211542	0	0	0	0	0	0	0	0	0	0	0	0	0	0	0	0	0	0	0	0	Ensembl	101	intronic antisense	NM_001001976	NM_001001976	ATE1	-	123499935	123687578
ENST00000365014	Y_RNA	ENSG00000201884	misc_RNA	+	chr10:123499938-123711480	211542	0	0	0	0	0	0	0	0	0	0	0	0	0	0	0	0	0	0	0	0	Ensembl	101	intronic antisense	NM_001288734	NM_001288734	ATE1	-	123499935	123687578
ENST00000365014	Y_RNA	ENSG00000201884	misc_RNA	+	chr10:123499938-123711480	211542	0	0	0	0	0	0	0	0	0	0	0	0	0	0	0	0	0	0	0	0	Ensembl	101	intronic antisense	NM_001288735	NM_001288735	ATE1	-	123499935	123687578
ENST00000365014	Y_RNA	ENSG00000201884	misc_RNA	+	chr10:123499938-123711480	211542	0	0	0	0	0	0	0	0	0	0	0	0	0	0	0	0	0	0	0	0	Ensembl	101	intronic antisense	NM_001288736	NM_001288736	ATE1	-	123499935	123688316
ENST00000365014	Y_RNA	ENSG00000201884	misc_RNA	+	chr10:123499938-123711480	211542	0	0	0	0	0	0	0	0	0	0	0	0	0	0	0	0	0	0	0	0	Ensembl	101	intronic antisense	NM_007041	NM_007041	ATE1	-	123499935	123687578
ENST00000365015	Y_RNA	ENSG00000201885	misc_RNA	+	chr7:76139744-77054760	915016	0	0	0	0	0	0	0	0	0	0	0	0	0	0	0	0	0	0	0	0	Ensembl	102	intron sense-overlapping	ENST00000419923	ENST00000419923	UPK3B	+	76139744	76648340
ENST00000365015	Y_RNA	ENSG00000201885	misc_RNA	+	chr7:76139744-77054760	915016	0	0	0	0	0	0	0	0	0	0	0	0	0	0	0	0	0	0	0	0	Ensembl	102	intron sense-overlapping	ENST00000443097	ENST00000443097	UPK3B	+	76139744	76648340
ENST00000365022	Y_RNA	ENSG00000201892	misc_RNA	+	chr2:140988991-142895399	1906408	0	0	0	0	0	0	0	0	0	0	0	0	0	0	0	0	0	0	0	0	Ensembl	117	intronic antisense	ENST00000434794	ENST00000434794	LRP1B	-	141607699	142888574
ENST00000365022	Y_RNA	ENSG00000201892	misc_RNA	+	chr2:140988991-142895399	1906408	0	0	0	0	0	0	0	0	0	0	0	0	0	0	0	0	0	0	0	0	Ensembl	117	intronic antisense	NM_018557	NM_018557	LRP1B	-	140988995	142889270
ENST00000365026	RN7SKP153	ENSG00000201896	misc_RNA	-	chr8:120724069-120724385	316	0	0	0	0	0	0	0	0	0	0	0	0	0	0	0	0	0	0	0	0	Ensembl	316	intergenic
ENST00000365030	Y_RNA	ENSG00000201900	misc_RNA	+	chr1:115259533-115301297	41764	0	0	0	0	0	0	0	0	0	0	0	0	0	0	0	0	0	0	0	0	Ensembl	105	intronic antisense	ENST00000438362	ENST00000438362	CSDE1	-	115259536	115292811
ENST00000365030	Y_RNA	ENSG00000201900	misc_RNA	+	chr1:115259533-115301297	41764	0	0	0	0	0	0	0	0	0	0	0	0	0	0	0	0	0	0	0	0	Ensembl	105	intronic antisense	ENST00000530886	ENST00000530886	CSDE1	-	115259925	115300648
ENST00000365030	Y_RNA	ENSG00000201900	misc_RNA	+	chr1:115259533-115301297	41764	0	0	0	0	0	0	0	0	0	0	0	0	0	0	0	0	0	0	0	0	Ensembl	105	intronic antisense	NM_001007553	NM_001007553	CSDE1	-	115259533	115300671
ENST00000365030	Y_RNA	ENSG00000201900	misc_RNA	+	chr1:115259533-115301297	41764	0	0	0	0	0	0	0	0	0	0	0	0	0	0	0	0	0	0	0	0	Ensembl	105	intronic antisense	NM_001130523	NM_001130523	CSDE1	-	115259533	115300671
ENST00000365030	Y_RNA	ENSG00000201900	misc_RNA	+	chr1:115259533-115301297	41764	0	0	0	0	0	0	0	0	0	0	0	0	0	0	0	0	0	0	0	0	Ensembl	105	intronic antisense	NM_001242891	NM_001242891	CSDE1	-	115259533	115300671
ENST00000365030	Y_RNA	ENSG00000201900	misc_RNA	+	chr1:115259533-115301297	41764	0	0	0	0	0	0	0	0	0	0	0	0	0	0	0	0	0	0	0	0	Ensembl	105	intronic antisense	NM_001242892	NM_001242892	CSDE1	-	115259533	115300671
ENST00000365030	Y_RNA	ENSG00000201900	misc_RNA	+	chr1:115259533-115301297	41764	0	0	0	0	0	0	0	0	0	0	0	0	0	0	0	0	0	0	0	0	Ensembl	105	intronic antisense	NM_001242893	NM_001242893	CSDE1	-	115259533	115300671
ENST00000365030	Y_RNA	ENSG00000201900	misc_RNA	+	chr1:115259533-115301297	41764	0	0	0	0	0	0	0	0	0	0	0	0	0	0	0	0	0	0	0	0	Ensembl	105	intronic antisense	NM_007158	NM_007158	CSDE1	-	115259533	115300671
[truncated: 95,509 more rows]
