# Supplementary material for: Transcriptome Analysis of lncRNA–mRNA Interactions in Chronic Atrophic Gastritis
Source: Front Genet. 2021 Jan 11;11:612951. doi: 10.3389/fgene.2020.612951 (PMC7831747; doi:10.3389/fgene.2020.612951)
Supplement: Supplementary file 4 [file Table_3.XLSX]

## Sheet: GO_MCODE
Name	Category	CategoryID	GO	Description	PARENT_GO	LogP	Enrichment	Z-score	#TotalGeneInLibrary	#GeneInGO	#GeneInHitList	#GeneInGOAndHitList	%InGO	STDV %InGO	GeneID	Hits	Log(q-value)
Input ID	GO Biological Processes	19	GO:0032787	monocarboxylic acid metabolic process	19_GO:0008152 metabolic process	-13	5.9	11	24367	651	170	27	16	2.8	130|229|335|634|1244|1543|1576|2168|2494|2695|2819|3099|3692|3939|4051|5105|5106|8529|8824|9971|10999|11001|51703|56603|79799|80339|83667	ADH6|ALDOB|APOA1|CEACAM1|ABCC2|CYP1A1|CYP3A4|FABP1|NR5A2|GIP|GPD1|HK2|EIF6|LDHA|CYP4F3|PCK1|PCK2|CYP4F2|CES2|NR1H4|SLC27A4|SLC27A2|ACSL5|CYP26B1|UGT2A3|PNPLA3|SESN2	-9
Input ID	GO Biological Processes	19	GO:0071466	cellular response to xenobiotic stimulus	19_GO:0050896 response to stimulus	-13	13	13	24367	179	170	16	9.4	2.2	95|445|1244|1543|1576|2706|3172|5105|5106|6799|6817|8824|8856|27284|56603|91703	ACY1|ASS1|ABCC2|CYP1A1|CYP3A4|GJB2|HNF4A|PCK1|PCK2|SULT1A2|SULT1A1|CES2|NR1I2|SULT1B1|CYP26B1|ACY3	-9
Input ID	GO Biological Processes	19	GO:0044282	small molecule catabolic process	19_GO:0008152 metabolic process	-12	7.1	11	24367	445	170	22	13	2.6	221|229|339|1543|2168|2875|3099|3795|4051|5009|5105|5106|5625|6799|6817|8529|10999|11001|27284|56603|57089|83667	ALDH3B1|ALDOB|APOBEC1|CYP1A1|FABP1|GPT|HK2|KHK|CYP4F3|OTC|PCK1|PCK2|PRODH|SULT1A2|SULT1A1|CYP4F2|SLC27A4|SLC27A2|SULT1B1|CYP26B1|ENTPD7|SESN2	-8.5
Input ID	GO Biological Processes	19	GO:0007586	digestion	19_GO:0032501 multicellular organismal process	-11	13	12	24367	139	170	13	7.6	2	335|2168|2980|2984|5357|5646|6523|7033|7429|9245|56667|65266|113235	APOA1|FABP1|GUCA2A|GUCY2C|PLS1|PRSS3|SLC5A1|TFF3|VIL1|GCNT3|MUC13|WNK4|SLC46A1	-7.5
Input ID	GO Biological Processes	19	GO:0009410	response to xenobiotic stimulus	19_GO:0050896 response to stimulus	-11	8.5	11	24367	288	170	17	10	2.3	95|445|1244|1543|1576|2706|3172|5105|5106|6647|6799|6817|8824|8856|27284|56603|91703	ACY1|ASS1|ABCC2|CYP1A1|CYP3A4|GJB2|HNF4A|PCK1|PCK2|SOD1|SULT1A2|SULT1A1|CES2|NR1I2|SULT1B1|CYP26B1|ACY3	-7.5
Input ID	GO Biological Processes	19	GO:0008202	steroid metabolic process	19_GO:0008152 metabolic process	-11	7.8	10	24367	332	170	18	11	2.4	335|338|476|1080|1543|1576|2494|3294|6647|6799|6817|8856|9971|11001|25830|27284|56603|79154	APOA1|APOB|ATP1A1|CFTR|CYP1A1|CYP3A4|NR5A2|HSD17B2|SOD1|SULT1A2|SULT1A1|NR1I2|NR1H4|SLC27A2|SULT4A1|SULT1B1|CYP26B1|DHRS11	-7.5
Input ID	GO Biological Processes	19	GO:1901615	organic hydroxy compound metabolic process	19_GO:0008152 metabolic process	-10	5.8	9.4	24367	548	170	22	13	2.6	130|221|335|338|1080|1543|1576|2494|2819|3939|4051|5105|5106|6647|6799|6817|8529|8694|9971|11001|27284|56603	ADH6|ALDH3B1|APOA1|APOB|CFTR|CYP1A1|CYP3A4|NR5A2|GPD1|LDHA|CYP4F3|PCK1|PCK2|SOD1|SULT1A2|SULT1A1|CYP4F2|DGAT1|NR1H4|SLC27A2|SULT1B1|CYP26B1	-7.3
Input ID	Reactome Gene Sets	6	R-HSA-211859	Biological oxidations		-10	9.7	11	24367	222	170	15	8.8	2.2	95|130|1543|1576|4051|6799|6817|8529|8824|9971|25830|27284|56603|79799|91703	ACY1|ADH6|CYP1A1|CYP3A4|CYP4F3|SULT1A2|SULT1A1|CYP4F2|CES2|NR1H4|SULT4A1|SULT1B1|CYP26B1|UGT2A3|ACY3	-7.2
Input ID	GO Biological Processes	19	GO:0006805	xenobiotic metabolic process	19_GO:0050896 response to stimulus	-10	14	12	24367	124	170	12	7.1	2	95|1244|1543|1576|3172|6799|6817|8824|8856|27284|56603|91703	ACY1|ABCC2|CYP1A1|CYP3A4|HNF4A|SULT1A2|SULT1A1|CES2|NR1I2|SULT1B1|CYP26B1|ACY3	-7.1
Input ID	KEGG Pathway	24	hsa04978	Mineral absorption		-10	25	15	24367	51	170	9	5.3	1.7	476|483|4501|4502|6523|10568|55630|113235|340024	ATP1A1|ATP1B3|MT1X|MT2A|SLC5A1|SLC34A2|SLC39A4|SLC46A1|SLC6A19	-7.1
Input ID	GO Biological Processes	19	GO:0010817	regulation of hormone levels	19_GO:0065007 biological regulation	-9.7	5.6	9	24367	537	170	21	12	2.5	130|335|476|1080|1244|1543|1576|1803|2028|2695|3172|3294|4311|6717|6817|8694|9971|10999|27284|56603|79154	ADH6|APOA1|ATP1A1|CFTR|ABCC2|CYP1A1|CYP3A4|DPP4|ENPEP|GIP|HNF4A|HSD17B2|MME|SRI|SULT1A1|DGAT1|NR1H4|SLC27A4|SULT1B1|CYP26B1|DHRS11	-6.7
Input ID	GO Biological Processes	19	GO:0008610	lipid biosynthetic process	19_GO:0008152 metabolic process	-9.7	4.8	8.7	24367	715	170	24	14	2.7	221|335|338|476|634|1080|1543|1576|2695|2819|3294|3692|5105|5106|5320|6647|8694|9971|10555|11001|56603|79154|79888|80339	ALDH3B1|APOA1|APOB|ATP1A1|CEACAM1|CFTR|CYP1A1|CYP3A4|GIP|GPD1|HSD17B2|EIF6|PCK1|PCK2|PLA2G2A|SOD1|DGAT1|NR1H4|AGPAT2|SLC27A2|CYP26B1|DHRS11|LPCAT1|PNPLA3	-6.7
Input ID	KEGG Pathway	24	hsa04975	Fat digestion and absorption		-9.4	28	14	24367	41	170	8	4.7	1.6	335|338|2168|4547|5320|8694|10555|10999	APOA1|APOB|FABP1|MTTP|PLA2G2A|DGAT1|AGPAT2|SLC27A4	-6.5
Input ID	GO Biological Processes	19	GO:0098771	inorganic ion homeostasis	19_GO:0065007 biological regulation	-9.2	4.5	8.3	24367	759	170	24	14	2.7	302|476|483|1080|1238|1244|1604|2150|2906|4501|4502|5967|6288|6359|6647|6717|8529|9497|10568|55630|56923|57402|113235|159371	ANXA2|ATP1A1|ATP1B3|CFTR|ACKR2|ABCC2|CD55|F2RL1|GRIN2D|MT1X|MT2A|REG1A|SAA1|CCL15|SOD1|SRI|CYP4F2|SLC4A7|SLC34A2|SLC39A4|NMUR2|S100A14|SLC46A1|SLC35G1	-6.3
Input ID	GO Biological Processes	19	GO:0006820	anion transport	19_GO:0051179 localization	-9.1	5	8.5	24367	637	170	22	13	2.6	335|634|1080|1179|1244|1364|2168|4547|5174|5320|6519|8529|9497|9971|10568|10999|11001|11136|56923|65266|113235|340024	APOA1|CEACAM1|CFTR|CLCA1|ABCC2|CLDN4|FABP1|MTTP|PDZK1|PLA2G2A|SLC3A1|CYP4F2|SLC4A7|NR1H4|SLC34A2|SLC27A4|SLC27A2|SLC7A9|NMUR2|WNK4|SLC46A1|SLC6A19	-6.3
Input ID	KEGG Pathway	24	hsa04974	Protein digestion and absorption		-9.1	16	12	24367	90	170	10	5.9	1.8	476|483|1803|4224|4225|4311|5646|6519|11136|340024	ATP1A1|ATP1B3|DPP4|MEP1A|MEP1B|MME|PRSS3|SLC3A1|SLC7A9|SLC6A19	-6.3
Input ID	GO Biological Processes	19	GO:0009991	response to extracellular stimulus	19_GO:0050896 response to stimulus	-8.9	5.4	8.6	24367	534	170	20	12	2.5	335|445|1543|2353|2695|2875|3939|5009|5105|5106|5967|6647|9971|10999|54474|55630|56603|56923|83667|340024	APOA1|ASS1|CYP1A1|FOS|GIP|GPT|LDHA|OTC|PCK1|PCK2|REG1A|SOD1|NR1H4|SLC27A4|KRT20|SLC39A4|CYP26B1|NMUR2|SESN2|SLC6A19	-6.1
Input ID	GO Biological Processes	19	GO:0006066	alcohol metabolic process	19_GO:0008152 metabolic process	-8.9	6.5	9	24367	374	170	17	10	2.3	130|221|335|338|1080|1543|1576|2819|5105|5106|6647|6799|6817|8694|9971|27284|56603	ADH6|ALDH3B1|APOA1|APOB|CFTR|CYP1A1|CYP3A4|GPD1|PCK1|PCK2|SOD1|SULT1A2|SULT1A1|DGAT1|NR1H4|SULT1B1|CYP26B1	-6.1
Input ID	GO Biological Processes	19	GO:0042445	hormone metabolic process	19_GO:0008152 metabolic process	-8.8	8.3	9.6	24367	241	170	14	8.2	2.1	130|335|476|1543|1576|2028|3294|4311|6817|8694|10999|27284|56603|79154	ADH6|APOA1|ATP1A1|CYP1A1|CYP3A4|ENPEP|HSD17B2|MME|SULT1A1|DGAT1|SLC27A4|SULT1B1|CYP26B1|DHRS11	-6
Input ID	GO Biological Processes	19	GO:0006631	fatty acid metabolic process	19_GO:0008152 metabolic process	-8.8	6.4	8.9	24367	383	170	17	10	2.3	335|634|1543|1576|2168|2695|3692|4051|5105|5106|8529|8824|10999|11001|51703|80339|83667	APOA1|CEACAM1|CYP1A1|CYP3A4|FABP1|GIP|EIF6|CYP4F3|PCK1|PCK2|CYP4F2|CES2|SLC27A4|SLC27A2|ACSL5|PNPLA3|SESN2	-6
Input ID	GO Biological Processes	19	GO:0022600	digestive system process	19_GO:0032501 multicellular organismal process	-8.7	14	11	24367	100	170	10	5.9	1.8	335|2168|5357|6523|7033|7429|9245|56667|65266|113235	APOA1|FABP1|PLS1|SLC5A1|TFF3|VIL1|GCNT3|MUC13|WNK4|SLC46A1	-6
Input ID	GO Biological Processes	19	GO:0031667	response to nutrient levels	19_GO:0050896 response to stimulus	-8.6	5.4	8.4	24367	501	170	19	11	2.4	335|445|1543|2695|2875|3939|5009|5105|5106|5967|6647|9971|10999|54474|55630|56603|56923|83667|340024	APOA1|ASS1|CYP1A1|GIP|GPT|LDHA|OTC|PCK1|PCK2|REG1A|SOD1|NR1H4|SLC27A4|KRT20|SLC39A4|CYP26B1|NMUR2|SESN2|SLC6A19	-5.9
Input ID	Canonical Pathways	11	M5885	NABA MATRISOME ASSOCIATED		-8.5	4.4	7.9	24367	753	170	23	14	2.6	302|3958|3960|4016|4224|4225|4584|5265|5268|5646|5967|5968|6277|6281|6359|6370|6374|10071|56667|57402|140453|140576|727897	ANXA2|LGALS3|LGALS4|LOXL1|MEP1A|MEP1B|MUC3A|SERPINA1|SERPINB5|PRSS3|REG1A|REG1B|S100A6|S100A10|CCL15|CCL25|CXCL5|MUC12|MUC13|S100A14|MUC17|S100A16|MUC5B	-5.9
Input ID	GO Biological Processes	19	GO:0030855	epithelial cell differentiation	19_GO:0032502 developmental process	-8.2	4.2	7.6	24367	786	170	23	14	2.6	634|1045|1543|1969|2150|2494|3172|3855|3856|3866|3868|3880|3958|5105|5106|6647|7429|7498|9497|27284|54474|54825|56603	CEACAM1|CDX2|CYP1A1|EPHA2|F2RL1|NR5A2|HNF4A|KRT7|KRT8|KRT15|KRT16|KRT19|LGALS3|PCK1|PCK2|SOD1|VIL1|XDH|SLC4A7|SULT1B1|KRT20|CDHR2|CYP26B1	-5.6
Input ID	GO Biological Processes	19	GO:0050892	intestinal absorption	19_GO:0051179 localization	-8.1	26	13	24367	38	170	7	4.1	1.5	335|2168|5357|6523|7429|9245|113235	APOA1|FABP1|PLS1|SLC5A1|VIL1|GCNT3|SLC46A1	-5.6
Input ID	GO Biological Processes	19	GO:0055088	lipid homeostasis	19_GO:0065007 biological regulation	-7.9	10	9.6	24367	156	170	11	6.5	1.9	335|338|2494|2695|3172|4547|8694|8856|9971|80339|83667	APOA1|APOB|NR5A2|GIP|HNF4A|MTTP|DGAT1|NR1I2|NR1H4|PNPLA3|SESN2	-5.4
Input ID	GO Biological Processes	19	GO:0055080	cation homeostasis	19_GO:0065007 biological regulation	-7.9	4.2	7.5	24367	748	170	22	13	2.6	302|476|483|1080|1238|1604|2150|2906|4501|4502|5967|6288|6359|6647|6717|8529|9497|55630|56923|57402|113235|159371	ANXA2|ATP1A1|ATP1B3|CFTR|ACKR2|CD55|F2RL1|GRIN2D|MT1X|MT2A|REG1A|SAA1|CCL15|SOD1|SRI|CYP4F2|SLC4A7|SLC39A4|NMUR2|S100A14|SLC46A1|SLC35G1	-5.4
Input ID	GO Biological Processes	19	GO:0034308	primary alcohol metabolic process	19_GO:0008152 metabolic process	-7.9	14	11	24367	90	170	9	5.3	1.7	130|221|1543|1576|2819|6799|6817|8694|27284	ADH6|ALDH3B1|CYP1A1|CYP3A4|GPD1|SULT1A2|SULT1A1|DGAT1|SULT1B1	-5.4
Input ID	GO Biological Processes	19	GO:0006873	cellular ion homeostasis	19_GO:0065007 biological regulation	-7.8	4.4	7.6	24367	685	170	21	12	2.5	302|476|483|1080|1238|1244|1604|2150|2906|4501|4502|6288|6359|6647|6717|9497|10568|55630|56923|113235|159371	ANXA2|ATP1A1|ATP1B3|CFTR|ACKR2|ABCC2|CD55|F2RL1|GRIN2D|MT1X|MT2A|SAA1|CCL15|SOD1|SRI|SLC4A7|SLC34A2|SLC39A4|NMUR2|SLC46A1|SLC35G1	-5.3
Input ID	GO Biological Processes	19	GO:0043434	response to peptide hormone	19_GO:0050896 response to stimulus	-7.8	5.5	8	24367	443	170	17	10	2.3	339|445|634|1244|2695|2706|2875|3164|3692|3795|5009|5105|5106|5967|5968|9971|83667	APOBEC1|ASS1|CEACAM1|ABCC2|GIP|GJB2|GPT|NR4A1|EIF6|KHK|OTC|PCK1|PCK2|REG1A|REG1B|NR1H4|SESN2	-5.3
Input ID	GO Biological Processes	19	GO:0032496	response to lipopolysaccharide	19_GO:0051704 multi-organism process	-7.8	6.4	8.3	24367	338	170	15	8.8	2.2	338|445|1244|1543|1604|1670|2353|2706|4016|5105|6374|8856|9971|55970|57402	APOB|ASS1|ABCC2|CYP1A1|CD55|DEFA5|FOS|GJB2|LOXL1|PCK1|CXCL5|NR1I2|NR1H4|GNG12|S100A14	-5.3
Input ID	GO Biological Processes	19	GO:0006694	steroid biosynthetic process	19_GO:0008152 metabolic process	-7.7	8.5	9	24367	202	170	12	7.1	2	335|338|476|1080|1543|1576|3294|6647|9971|11001|56603|79154	APOA1|APOB|ATP1A1|CFTR|CYP1A1|CYP3A4|HSD17B2|SOD1|NR1H4|SLC27A2|CYP26B1|DHRS11	-5.2
Input ID	GO Biological Processes	19	GO:0002237	response to molecule of bacterial origin	19_GO:0051704 multi-organism process	-7.5	6	8	24367	358	170	15	8.8	2.2	338|445|1244|1543|1604|1670|2353|2706|4016|5105|6374|8856|9971|55970|57402	APOB|ASS1|ABCC2|CYP1A1|CD55|DEFA5|FOS|GJB2|LOXL1|PCK1|CXCL5|NR1I2|NR1H4|GNG12|S100A14	-5
Input ID	Reactome Gene Sets	6	R-HSA-382551	Transport of small molecules		-7.4	4.1	7.2	24367	728	170	21	12	2.5	335|338|476|483|1080|1179|1244|4547|6519|6523|6717|9497|10568|10999|11136|55630|55970|65266|81693|113235|340024	APOA1|APOB|ATP1A1|ATP1B3|CFTR|CLCA1|ABCC2|MTTP|SLC3A1|SLC5A1|SRI|SLC4A7|SLC34A2|SLC27A4|SLC7A9|SLC39A4|GNG12|WNK4|AMN|SLC46A1|SLC6A19	-5
Input ID	GO Biological Processes	19	GO:0044242	cellular lipid catabolic process	19_GO:0008152 metabolic process	-7.4	8	8.6	24367	216	170	12	7.1	2	335|338|2168|4051|5105|5106|8529|10999|11001|56603|80339|83667	APOA1|APOB|FABP1|CYP4F3|PCK1|PCK2|CYP4F2|SLC27A4|SLC27A2|CYP26B1|PNPLA3|SESN2	-5
Input ID	GO Biological Processes	19	GO:0055065	metal ion homeostasis	19_GO:0065007 biological regulation	-7.3	4.3	7.2	24367	668	170	20	12	2.5	302|476|483|1238|1604|2150|2906|4501|4502|5967|6288|6359|6647|6717|8529|55630|56923|57402|113235|159371	ANXA2|ATP1A1|ATP1B3|ACKR2|CD55|F2RL1|GRIN2D|MT1X|MT2A|REG1A|SAA1|CCL15|SOD1|SRI|CYP4F2|SLC39A4|NMUR2|S100A14|SLC46A1|SLC35G1	-4.9
Input ID	GO Biological Processes	19	GO:0015711	organic anion transport	19_GO:0051179 localization	-7.2	5	7.5	24367	487	170	17	10	2.3	335|634|1080|1244|2168|4547|5320|6519|8529|9497|9971|10999|11001|11136|56923|113235|340024	APOA1|CEACAM1|CFTR|ABCC2|FABP1|MTTP|PLA2G2A|SLC3A1|CYP4F2|SLC4A7|NR1H4|SLC27A4|SLC27A2|SLC7A9|NMUR2|SLC46A1|SLC6A19	-4.8
Input ID	GO Biological Processes	19	GO:0032532	regulation of microvillus length	19_GO:0071840 cellular component organization or biogenesis	-7.1	82	18	24367	7	170	4	2.4	1.2	5357|7429|53841|54825	PLS1|VIL1|CDHR5|CDHR2	-4.7
Input ID	Reactome Gene Sets	6	R-HSA-5083625	Defective GALNT3 causes familial hyperphosphatemic tumoral calcinosis (HFTC)		-7	42	14	24367	17	170	5	2.9	1.3	4584|10071|56667|140453|727897	MUC3A|MUC12|MUC13|MUC17|MUC5B	-4.7
Input ID	Reactome Gene Sets	6	R-HSA-5083636	Defective GALNT12 causes colorectal cancer 1 (CRCS1)		-7	42	14	24367	17	170	5	2.9	1.3	4584|10071|56667|140453|727897	MUC3A|MUC12|MUC13|MUC17|MUC5B	-4.7
Input ID	GO Biological Processes	19	GO:0016042	lipid catabolic process	19_GO:0008152 metabolic process	-7	6.1	7.8	24367	331	170	14	8.2	2.1	335|338|1576|2168|4051|5105|5106|5320|8529|10999|11001|56603|80339|83667	APOA1|APOB|CYP3A4|FABP1|CYP4F3|PCK1|PCK2|PLA2G2A|CYP4F2|SLC27A4|SLC27A2|CYP26B1|PNPLA3|SESN2	-4.7
Input ID	GO Biological Processes	19	GO:0016999	antibiotic metabolic process	19_GO:0008152 metabolic process	-6.9	9.4	8.7	24367	152	170	10	5.9	1.8	130|221|1244|1543|5105|5106|6647|6799|6817|27284	ADH6|ALDH3B1|ABCC2|CYP1A1|PCK1|PCK2|SOD1|SULT1A2|SULT1A1|SULT1B1	-4.6
Input ID	Reactome Gene Sets	6	R-HSA-5083632	Defective C1GALT1C1 causes Tn polyagglutination syndrome (TNPS)		-6.9	40	14	24367	18	170	5	2.9	1.3	4584|10071|56667|140453|727897	MUC3A|MUC12|MUC13|MUC17|MUC5B	-4.6
Input ID	GO Biological Processes	19	GO:0071621	granulocyte chemotaxis	19_GO:0040011 locomotion	-6.8	11	9	24367	119	170	9	5.3	1.7	683|1803|3958|4354|6288|6359|6370|6374|57402	BST1|DPP4|LGALS3|MPP1|SAA1|CCL15|CCL25|CXCL5|S100A14	-4.5
Input ID	GO Biological Processes	19	GO:0046394	carboxylic acid biosynthetic process	19_GO:0008152 metabolic process	-6.8	5	7.2	24367	462	170	16	9.4	2.2	229|335|445|634|1543|1576|2346|2695|2819|2875|3099|3692|3939|5009|9971|11001	ALDOB|APOA1|ASS1|CEACAM1|CYP1A1|CYP3A4|FOLH1|GIP|GPD1|GPT|HK2|EIF6|LDHA|OTC|NR1H4|SLC27A2	-4.5
Input ID	GO Biological Processes	19	GO:0016053	organic acid biosynthetic process	19_GO:0008152 metabolic process	-6.8	5	7.2	24367	463	170	16	9.4	2.2	229|335|445|634|1543|1576|2346|2695|2819|2875|3099|3692|3939|5009|9971|11001	ALDOB|APOA1|ASS1|CEACAM1|CYP1A1|CYP3A4|FOLH1|GIP|GPD1|GPT|HK2|EIF6|LDHA|OTC|NR1H4|SLC27A2	-4.5
Input ID	GO Biological Processes	19	GO:0010876	lipid localization	19_GO:0051179 localization	-6.8	5.3	7.3	24367	405	170	15	8.8	2.2	302|335|338|634|1080|1244|2168|4547|5320|8529|8694|9971|10999|11001|56923	ANXA2|APOA1|APOB|CEACAM1|CFTR|ABCC2|FABP1|MTTP|PLA2G2A|CYP4F2|DGAT1|NR1H4|SLC27A4|SLC27A2|NMUR2	-4.5
Input ID	GO Biological Processes	19	GO:0055081	anion homeostasis	19_GO:0065007 biological regulation	-6.7	17	10	24367	60	170	7	4.1	1.5	335|1244|3172|5009|8694|9971|10568	APOA1|ABCC2|HNF4A|OTC|DGAT1|NR1H4|SLC34A2	-4.4
Input ID	GO Biological Processes	19	GO:1901652	response to peptide	19_GO:0050896 response to stimulus	-6.7	4.6	7	24367	534	170	17	10	2.3	339|445|634|1244|2695|2706|2875|3164|3692|3795|5009|5105|5106|5967|5968|9971|83667	APOBEC1|ASS1|CEACAM1|ABCC2|GIP|GJB2|GPT|NR4A1|EIF6|KHK|OTC|PCK1|PCK2|REG1A|REG1B|NR1H4|SESN2	-4.4
Input ID	GO Biological Processes	19	GO:0016266	O-glycan processing	19_GO:0008152 metabolic process	-6.6	16	10	24367	61	170	7	4.1	1.5	4584|9245|10071|56667|140453|374907|727897	MUC3A|GCNT3|MUC12|MUC13|MUC17|B3GNT8|MUC5B	-4.4
Input ID	GO Biological Processes	19	GO:0060326	cell chemotaxis	19_GO:0040011 locomotion	-6.6	6.1	7.5	24367	304	170	13	7.6	2	683|1238|1803|1969|2150|3164|3958|4354|6288|6359|6370|6374|57402	BST1|ACKR2|DPP4|EPHA2|F2RL1|NR4A1|LGALS3|MPP1|SAA1|CCL15|CCL25|CXCL5|S100A14	-4.4
Input ID	GO Biological Processes	19	GO:0019216	regulation of lipid metabolic process	19_GO:0008152 metabolic process	-6.6	5.2	7.2	24367	417	170	15	8.8	2.2	335|338|339|476|634|1543|2168|2261|2695|3172|3692|6647|9971|10999|79888	APOA1|APOB|APOBEC1|ATP1A1|CEACAM1|CYP1A1|FABP1|FGFR3|GIP|HNF4A|EIF6|SOD1|NR1H4|SLC27A4|LPCAT1	-4.3
Input ID	GO Biological Processes	19	GO:0030003	cellular cation homeostasis	19_GO:0065007 biological regulation	-6.6	4.1	6.7	24367	672	170	19	11	2.4	302|476|483|1080|1238|1604|2150|2906|4501|4502|6288|6359|6647|6717|9497|55630|56923|113235|159371	ANXA2|ATP1A1|ATP1B3|CFTR|ACKR2|CD55|F2RL1|GRIN2D|MT1X|MT2A|SAA1|CCL15|SOD1|SRI|SLC4A7|SLC39A4|NMUR2|SLC46A1|SLC35G1	-4.3
Input ID	Reactome Gene Sets	6	R-HSA-913709	O-linked glycosylation of mucins		-6.5	16	9.9	24367	63	170	7	4.1	1.5	4584|9245|10071|56667|140453|374907|727897	MUC3A|GCNT3|MUC12|MUC13|MUC17|B3GNT8|MUC5B	-4.3
Input ID	GO Biological Processes	19	GO:0006869	lipid transport	19_GO:0051179 localization	-6.5	5.5	7.3	24367	365	170	14	8.2	2.1	302|335|338|634|1080|1244|2168|4547|5320|8529|9971|10999|11001|56923	ANXA2|APOA1|APOB|CEACAM1|CFTR|ABCC2|FABP1|MTTP|PLA2G2A|CYP4F2|NR1H4|SLC27A4|SLC27A2|NMUR2	-4.3
Input ID	GO Biological Processes	19	GO:0072329	monocarboxylic acid catabolic process	19_GO:0008152 metabolic process	-6.5	9.9	8.6	24367	130	170	9	5.3	1.7	2168|4051|5105|5106|8529|10999|11001|56603|83667	FABP1|CYP4F3|PCK1|PCK2|CYP4F2|SLC27A4|SLC27A2|CYP26B1|SESN2	-4.2
Input ID	Canonical Pathways	11	M5880	NABA ECM AFFILIATED		-6.4	8.4	8.1	24367	171	170	10	5.9	1.8	302|3958|3960|4584|5967|5968|10071|56667|140453|727897	ANXA2|LGALS3|LGALS4|MUC3A|REG1A|REG1B|MUC12|MUC13|MUC17|MUC5B	-4.2
Input ID	GO Biological Processes	19	GO:0006067	ethanol metabolic process	19_GO:0008152 metabolic process	-6.4	33	12	24367	22	170	5	2.9	1.3	130|221|6799|6817|27284	ADH6|ALDH3B1|SULT1A2|SULT1A1|SULT1B1	-4.2
Input ID	KEGG Pathway	24	hsa00010	Glycolysis / Gluconeogenesis		-6.4	15	9.6	24367	67	170	7	4.1	1.5	130|221|229|3099|3939|5105|5106	ADH6|ALDH3B1|ALDOB|HK2|LDHA|PCK1|PCK2	-4.1
Input ID	Reactome Gene Sets	6	R-HSA-5619115	Disorders of transmembrane transporters		-6.4	8.2	8	24367	175	170	10	5.9	1.8	335|1080|1244|6519|6523|10568|10999|11136|55630|340024	APOA1|CFTR|ABCC2|SLC3A1|SLC5A1|SLC34A2|SLC27A4|SLC7A9|SLC39A4|SLC6A19	-4.1
Input ID	GO Biological Processes	19	GO:0006654	phosphatidic acid biosynthetic process	19_GO:0008152 metabolic process	-6.3	20	11	24367	42	170	6	3.5	1.4	2819|5320|9971|10555|79888|80339	GPD1|PLA2G2A|NR1H4|AGPAT2|LPCAT1|PNPLA3	-4.1
Input ID	GO Biological Processes	19	GO:0010035	response to inorganic substance	19_GO:0050896 response to stimulus	-6.3	4.3	6.7	24367	564	170	17	10	2.3	338|339|445|1244|1543|2168|2353|2695|3795|3856|3939|4501|4502|5009|6647|7020|140576	APOB|APOBEC1|ASS1|ABCC2|CYP1A1|FABP1|FOS|GIP|KHK|KRT8|LDHA|MT1X|MT2A|OTC|SOD1|TFAP2A|S100A16	-4.1
Input ID	GO Biological Processes	19	GO:0042119	neutrophil activation	19_GO:0002376 immune system process	-6.3	4.6	6.8	24367	501	170	16	9.4	2.2	221|290|302|634|683|1604|2150|3958|4311|4680|5265|5646|8694|10555|11001|79888	ALDH3B1|ANPEP|ANXA2|CEACAM1|BST1|CD55|F2RL1|LGALS3|MME|CEACAM6|SERPINA1|PRSS3|DGAT1|AGPAT2|SLC27A2|LPCAT1	-4.1
Input ID	GO Biological Processes	19	GO:0002446	neutrophil mediated immunity	19_GO:0002376 immune system process	-6.3	4.6	6.8	24367	502	170	16	9.4	2.2	221|290|302|634|683|1604|2150|3958|4311|4680|5265|5646|8694|10555|11001|79888	ALDH3B1|ANPEP|ANXA2|CEACAM1|BST1|CD55|F2RL1|LGALS3|MME|CEACAM6|SERPINA1|PRSS3|DGAT1|AGPAT2|SLC27A2|LPCAT1	-4.1
Input ID	GO Biological Processes	19	GO:0030593	neutrophil chemotaxis	19_GO:0040011 locomotion	-6.3	11	8.8	24367	100	170	8	4.7	1.6	683|1803|3958|4354|6288|6359|6370|6374	BST1|DPP4|LGALS3|MPP1|SAA1|CCL15|CCL25|CXCL5	-4.1
Input ID	GO Biological Processes	19	GO:0046473	phosphatidic acid metabolic process	19_GO:0008152 metabolic process	-6.3	20	10	24367	43	170	6	3.5	1.4	2819|5320|9971|10555|79888|80339	GPD1|PLA2G2A|NR1H4|AGPAT2|LPCAT1|PNPLA3	-4.1
Input ID	GO Biological Processes	19	GO:0050900	leukocyte migration	19_GO:0040011 locomotion	-6.3	4.6	6.8	24367	504	170	16	9.4	2.2	338|483|634|683|1803|2150|3958|4072|4354|4680|6288|6359|6370|6374|11136|57402	APOB|ATP1B3|CEACAM1|BST1|DPP4|F2RL1|LGALS3|EPCAM|MPP1|CEACAM6|SAA1|CCL15|CCL25|CXCL5|SLC7A9|S100A14	-4.1
Input ID	GO Biological Processes	19	GO:0048732	gland development	19_GO:0032502 developmental process	-6.3	4.9	6.9	24367	442	170	15	8.8	2.2	335|445|634|1543|1969|3099|3172|5009|5105|5106|5268|5967|6195|6647|7498	APOA1|ASS1|CEACAM1|CYP1A1|EPHA2|HK2|HNF4A|OTC|PCK1|PCK2|SERPINB5|REG1A|RPS6KA1|SOD1|XDH	-4.1
Input ID	GO Biological Processes	19	GO:0016054	organic acid catabolic process	19_GO:0008152 metabolic process	-6.3	6.3	7.4	24367	274	170	12	7.1	2	2168|2875|4051|5009|5105|5106|5625|8529|10999|11001|56603|83667	FABP1|GPT|CYP4F3|OTC|PCK1|PCK2|PRODH|CYP4F2|SLC27A4|SLC27A2|CYP26B1|SESN2	-4.1
Input ID	GO Biological Processes	19	GO:0046395	carboxylic acid catabolic process	19_GO:0008152 metabolic process	-6.3	6.3	7.4	24367	274	170	12	7.1	2	2168|2875|4051|5009|5105|5106|5625|8529|10999|11001|56603|83667	FABP1|GPT|CYP4F3|OTC|PCK1|PCK2|PRODH|CYP4F2|SLC27A4|SLC27A2|CYP26B1|SESN2	-4.1
Input ID	GO Biological Processes	19	GO:0036230	granulocyte activation	19_GO:0002376 immune system process	-6.2	4.5	6.7	24367	507	170	16	9.4	2.2	221|290|302|634|683|1604|2150|3958|4311|4680|5265|5646|8694|10555|11001|79888	ALDH3B1|ANPEP|ANXA2|CEACAM1|BST1|CD55|F2RL1|LGALS3|MME|CEACAM6|SERPINA1|PRSS3|DGAT1|AGPAT2|SLC27A2|LPCAT1	-4.1
Input ID	Reactome Gene Sets	6	R-HSA-977068	Termination of O-glycan biosynthesis		-6.2	30	12	24367	24	170	5	2.9	1.3	4584|10071|56667|140453|727897	MUC3A|MUC12|MUC13|MUC17|MUC5B	-4.1
Input ID	GO Biological Processes	19	GO:0001889	liver development	19_GO:0032502 developmental process	-6.2	9.3	8.2	24367	139	170	9	5.3	1.7	445|634|1543|3172|5009|5105|5106|5967|6195	ASS1|CEACAM1|CYP1A1|HNF4A|OTC|PCK1|PCK2|REG1A|RPS6KA1	-4.1
Input ID	GO Biological Processes	19	GO:0097006	regulation of plasma lipoprotein particle levels	19_GO:0050789 regulation of biological process	-6.2	11	8.7	24367	102	170	8	4.7	1.6	302|335|338|4547|5320|8694|9971|81693	ANXA2|APOA1|APOB|MTTP|PLA2G2A|DGAT1|NR1H4|AMN	-4.1
Input ID	GO Biological Processes	19	GO:0097530	granulocyte migration	19_GO:0040011 locomotion	-6.2	9.2	8.2	24367	140	170	9	5.3	1.7	683|1803|3958|4354|6288|6359|6370|6374|57402	BST1|DPP4|LGALS3|MPP1|SAA1|CCL15|CCL25|CXCL5|S100A14	-4
Input ID	KEGG Pathway	24	hsa04976	Bile secretion		-6.2	14	9.3	24367	71	170	7	4.1	1.5	476|483|1080|1244|1576|6523|9971	ATP1A1|ATP1B3|CFTR|ABCC2|CYP3A4|SLC5A1|NR1H4	-4
Input ID	GO Biological Processes	19	GO:0046942	carboxylic acid transport	19_GO:0051179 localization	-6.2	5.6	7.1	24367	334	170	13	7.6	2	634|1244|2168|5320|6519|8529|9971|10999|11001|11136|56923|113235|340024	CEACAM1|ABCC2|FABP1|PLA2G2A|SLC3A1|CYP4F2|NR1H4|SLC27A4|SLC27A2|SLC7A9|NMUR2|SLC46A1|SLC6A19	-4
Input ID	GO Biological Processes	19	GO:0015849	organic acid transport	19_GO:0051179 localization	-6.2	5.6	7.1	24367	334	170	13	7.6	2	634|1244|2168|5320|6519|8529|9971|10999|11001|11136|56923|113235|340024	CEACAM1|ABCC2|FABP1|PLA2G2A|SLC3A1|CYP4F2|NR1H4|SLC27A4|SLC27A2|SLC7A9|NMUR2|SLC46A1|SLC6A19	-4
Input ID	GO Biological Processes	19	GO:0006641	triglyceride metabolic process	19_GO:0008152 metabolic process	-6.2	11	8.6	24367	104	170	8	4.7	1.6	335|338|339|2168|5105|5106|8694|80339	APOA1|APOB|APOBEC1|FABP1|PCK1|PCK2|DGAT1|PNPLA3	-4
Input ID	KEGG Pathway	24	hsa03320	PPAR signaling pathway		-6.1	14	9.2	24367	72	170	7	4.1	1.5	335|2168|5105|5106|10999|11001|51703	APOA1|FABP1|PCK1|PCK2|SLC27A4|SLC27A2|ACSL5	-4
Input ID	GO Biological Processes	19	GO:0061008	hepaticobiliary system development	19_GO:0032502 developmental process	-6.1	9.1	8.1	24367	142	170	9	5.3	1.7	445|634|1543|3172|5009|5105|5106|5967|6195	ASS1|CEACAM1|CYP1A1|HNF4A|OTC|PCK1|PCK2|REG1A|RPS6KA1	-4
Input ID	GO Biological Processes	19	GO:0009743	response to carbohydrate	19_GO:0050896 response to stimulus	-6.1	6.8	7.5	24367	231	170	11	6.5	1.9	338|1080|2695|3172|3795|3939|5105|5106|6717|9971|83667	APOB|CFTR|GIP|HNF4A|KHK|LDHA|PCK1|PCK2|SRI|NR1H4|SESN2	-4
Input ID	GO Biological Processes	19	GO:0009062	fatty acid catabolic process	19_GO:0008152 metabolic process	-6.1	11	8.5	24367	105	170	8	4.7	1.6	2168|4051|5105|5106|8529|10999|11001|83667	FABP1|CYP4F3|PCK1|PCK2|CYP4F2|SLC27A4|SLC27A2|SESN2	-4
Input ID	Reactome Gene Sets	6	R-HSA-211945	Phase I - Functionalization of compounds		-6.1	11	8.5	24367	106	170	8	4.7	1.6	130|1543|1576|4051|8529|8824|9971|56603	ADH6|CYP1A1|CYP3A4|CYP4F3|CYP4F2|CES2|NR1H4|CYP26B1	-4
Input ID	GO Biological Processes	19	GO:0009617	response to bacterium	19_GO:0051704 multi-organism process	-6.1	3.7	6.3	24367	729	170	19	11	2.4	338|445|1244|1543|1604|1670|1969|2150|2353|2706|4016|5105|5320|6374|7429|8856|9971|55970|57402	APOB|ASS1|ABCC2|CYP1A1|CD55|DEFA5|EPHA2|F2RL1|FOS|GJB2|LOXL1|PCK1|PLA2G2A|CXCL5|VIL1|NR1I2|NR1H4|GNG12|S100A14	-3.9
Input ID	GO Biological Processes	19	GO:0001676	long-chain fatty acid metabolic process	19_GO:0008152 metabolic process	-6	11	8.3	24367	109	170	8	4.7	1.6	1543|1576|4051|8529|10999|11001|51703|80339	CYP1A1|CYP3A4|CYP4F3|CYP4F2|SLC27A4|SLC27A2|ACSL5|PNPLA3	-3.9
Input ID	GO Biological Processes	19	GO:0006875	cellular metal ion homeostasis	19_GO:0065007 biological regulation	-6	4.1	6.4	24367	596	170	17	10	2.3	302|476|483|1238|1604|2150|2906|4501|4502|6288|6359|6647|6717|55630|56923|113235|159371	ANXA2|ATP1A1|ATP1B3|ACKR2|CD55|F2RL1|GRIN2D|MT1X|MT2A|SAA1|CCL15|SOD1|SRI|SLC39A4|NMUR2|SLC46A1|SLC35G1	-3.9
Input ID	GO Biological Processes	19	GO:0001101	response to acid chemical	19_GO:0050896 response to stimulus	-6	5.4	6.9	24367	347	170	13	7.6	2	338|445|1244|2695|2706|3294|3856|5009|5105|5967|9971|56603|83667	APOB|ASS1|ABCC2|GIP|GJB2|HSD17B2|KRT8|OTC|PCK1|REG1A|NR1H4|CYP26B1|SESN2	-3.9
Input ID	GO Biological Processes	19	GO:0062012	regulation of small molecule metabolic process	19_GO:0008152 metabolic process	-6	4.6	6.6	24367	469	170	15	8.8	2.2	335|338|634|2168|2695|2819|2875|2980|3692|3795|6647|7033|9971|10999|83667	APOA1|APOB|CEACAM1|FABP1|GIP|GPD1|GPT|GUCA2A|EIF6|KHK|SOD1|TFF3|NR1H4|SLC27A4|SESN2	-3.9
Input ID	GO Biological Processes	19	GO:0009749	response to glucose	19_GO:0050896 response to stimulus	-5.9	7.4	7.5	24367	195	170	10	5.9	1.8	1080|2695|3172|3795|3939|5105|5106|6717|9971|83667	CFTR|GIP|HNF4A|KHK|LDHA|PCK1|PCK2|SRI|NR1H4|SESN2	-3.8
Input ID	GO Biological Processes	19	GO:0043299	leukocyte degranulation	19_GO:0002376 immune system process	-5.9	4.3	6.4	24367	537	170	16	9.4	2.2	221|290|302|634|683|1604|2150|3958|4311|4680|5265|5646|8694|10555|11001|79888	ALDH3B1|ANPEP|ANXA2|CEACAM1|BST1|CD55|F2RL1|LGALS3|MME|CEACAM6|SERPINA1|PRSS3|DGAT1|AGPAT2|SLC27A2|LPCAT1	-3.8
Input ID	Reactome Gene Sets	6	R-HSA-5668914	Diseases of metabolism		-5.9	6.4	7.2	24367	245	170	11	6.5	1.9	95|229|3795|4584|10071|10568|56603|56667|81693|140453|727897	ACY1|ALDOB|KHK|MUC3A|MUC12|SLC34A2|CYP26B1|MUC13|AMN|MUC17|MUC5B	-3.8
Input ID	Reactome Gene Sets	6	R-HSA-5621480	Dectin-2 family		-5.9	26	11	24367	28	170	5	2.9	1.3	4584|10071|56667|140453|727897	MUC3A|MUC12|MUC13|MUC17|MUC5B	-3.8
Input ID	Reactome Gene Sets	6	R-HSA-6798695	Neutrophil degranulation		-5.8	4.5	6.5	24367	480	170	15	8.8	2.2	221|290|302|634|683|1604|3958|4311|4680|5265|5646|8694|10555|11001|79888	ALDH3B1|ANPEP|ANXA2|CEACAM1|BST1|CD55|LGALS3|MME|CEACAM6|SERPINA1|PRSS3|DGAT1|AGPAT2|SLC27A2|LPCAT1	-3.8
Input ID	GO Biological Processes	19	GO:0071383	cellular response to steroid hormone stimulus	19_GO:0050896 response to stimulus	-5.8	6.3	7.1	24367	249	170	11	6.5	1.9	445|476|1244|2494|2706|3164|3172|5105|5106|8856|9971	ASS1|ATP1A1|ABCC2|NR5A2|GJB2|NR4A1|HNF4A|PCK1|PCK2|NR1I2|NR1H4	-3.8
Input ID	GO Biological Processes	19	GO:0009746	response to hexose	19_GO:0050896 response to stimulus	-5.8	7.2	7.3	24367	200	170	10	5.9	1.8	1080|2695|3172|3795|3939|5105|5106|6717|9971|83667	CFTR|GIP|HNF4A|KHK|LDHA|PCK1|PCK2|SRI|NR1H4|SESN2	-3.8
Input ID	GO Biological Processes	19	GO:0006068	ethanol catabolic process	19_GO:0008152 metabolic process	-5.8	44	13	24367	13	170	4	2.4	1.2	221|6799|6817|27284	ALDH3B1|SULT1A2|SULT1A1|SULT1B1	-3.8
Input ID	GO Biological Processes	19	GO:0032530	regulation of microvillus organization	19_GO:0071840 cellular component organization or biogenesis	-5.8	44	13	24367	13	170	4	2.4	1.2	5357|7429|53841|54825	PLS1|VIL1|CDHR5|CDHR2	-3.8
Input ID	GO Biological Processes	19	GO:0032536	regulation of cell projection size	19_GO:0071840 cellular component organization or biogenesis	-5.8	44	13	24367	13	170	4	2.4	1.2	5357|7429|53841|54825	PLS1|VIL1|CDHR5|CDHR2	-3.8
Input ID	GO Biological Processes	19	GO:0002275	myeloid cell activation involved in immune response	19_GO:0002376 immune system process	-5.8	4.2	6.3	24367	547	170	16	9.4	2.2	221|290|302|634|683|1604|2150|3958|4311|4680|5265|5646|8694|10555|11001|79888	ALDH3B1|ANPEP|ANXA2|CEACAM1|BST1|CD55|F2RL1|LGALS3|MME|CEACAM6|SERPINA1|PRSS3|DGAT1|AGPAT2|SLC27A2|LPCAT1	-3.8
Input ID	GO Biological Processes	19	GO:0071396	cellular response to lipid	19_GO:0050896 response to stimulus	-5.8	4	6.2	24367	616	170	17	10	2.3	338|445|476|1080|1244|1604|1670|2494|2706|3164|3172|5105|5106|6374|8856|9971|56603	APOB|ASS1|ATP1A1|CFTR|ABCC2|CD55|DEFA5|NR5A2|GJB2|NR4A1|HNF4A|PCK1|PCK2|CXCL5|NR1I2|NR1H4|CYP26B1	-3.8
Input ID	GO Biological Processes	19	GO:1990266	neutrophil migration	19_GO:0040011 locomotion	-5.8	9.8	8	24367	117	170	8	4.7	1.6	683|1803|3958|4354|6288|6359|6370|6374	BST1|DPP4|LGALS3|MPP1|SAA1|CCL15|CCL25|CXCL5	-3.7
Input ID	KEGG Pathway	24	hsa05204	Chemical carcinogenesis		-5.8	12	8.5	24367	82	170	7	4.1	1.5	130|221|1543|1576|6799|6817|79799	ADH6|ALDH3B1|CYP1A1|CYP3A4|SULT1A2|SULT1A1|UGT2A3	-3.7
Input ID	GO Biological Processes	19	GO:0043312	neutrophil degranulation	19_GO:0002376 immune system process	-5.7	4.4	6.4	24367	488	170	15	8.8	2.2	221|290|302|634|683|1604|3958|4311|4680|5265|5646|8694|10555|11001|79888	ALDH3B1|ANPEP|ANXA2|CEACAM1|BST1|CD55|LGALS3|MME|CEACAM6|SERPINA1|PRSS3|DGAT1|AGPAT2|SLC27A2|LPCAT1	-3.7
Input ID	GO Biological Processes	19	GO:0002444	myeloid leukocyte mediated immunity	19_GO:0002376 immune system process	-5.7	4.1	6.3	24367	555	170	16	9.4	2.2	221|290|302|634|683|1604|2150|3958|4311|4680|5265|5646|8694|10555|11001|79888	ALDH3B1|ANPEP|ANXA2|CEACAM1|BST1|CD55|F2RL1|LGALS3|MME|CEACAM6|SERPINA1|PRSS3|DGAT1|AGPAT2|SLC27A2|LPCAT1	-3.7
Input ID	GO Biological Processes	19	GO:0034284	response to monosaccharide	19_GO:0050896 response to stimulus	-5.7	7	7.2	24367	205	170	10	5.9	1.8	1080|2695|3172|3795|3939|5105|5106|6717|9971|83667	CFTR|GIP|HNF4A|KHK|LDHA|PCK1|PCK2|SRI|NR1H4|SESN2	-3.7
Input ID	GO Biological Processes	19	GO:0032528	microvillus organization	19_GO:0071840 cellular component organization or biogenesis	-5.7	24	11	24367	30	170	5	2.9	1.3	4640|5357|7429|53841|54825	MYO1A|PLS1|VIL1|CDHR5|CDHR2	-3.7
Input ID	GO Biological Processes	19	GO:0002283	neutrophil activation involved in immune response	19_GO:0002376 immune system process	-5.7	4.4	6.3	24367	491	170	15	8.8	2.2	221|290|302|634|683|1604|3958|4311|4680|5265|5646|8694|10555|11001|79888	ALDH3B1|ANPEP|ANXA2|CEACAM1|BST1|CD55|LGALS3|MME|CEACAM6|SERPINA1|PRSS3|DGAT1|AGPAT2|SLC27A2|LPCAT1	-3.7
Input ID	GO Biological Processes	19	GO:0010043	response to zinc ion	19_GO:0050896 response to stimulus	-5.7	16	9.2	24367	54	170	6	3.5	1.4	339|445|3795|4501|4502|5009	APOBEC1|ASS1|KHK|MT1X|MT2A|OTC	-3.7
Input ID	GO Biological Processes	19	GO:0071549	cellular response to dexamethasone stimulus	19_GO:0050896 response to stimulus	-5.6	23	10	24367	31	170	5	2.9	1.3	445|1244|2706|5105|5106	ASS1|ABCC2|GJB2|PCK1|PCK2	-3.6
Input ID	GO Biological Processes	19	GO:0009117	nucleotide metabolic process	19_GO:0008152 metabolic process	-5.6	3.6	6	24367	710	170	18	11	2.4	229|683|1969|2819|2980|2984|3099|3692|3939|4354|6799|6817|7498|8694|10555|25830|27284|51703	ALDOB|BST1|EPHA2|GPD1|GUCA2A|GUCY2C|HK2|EIF6|LDHA|MPP1|SULT1A2|SULT1A1|XDH|DGAT1|AGPAT2|SULT4A1|SULT1B1|ACSL5	-3.6
Input ID	GO Biological Processes	19	GO:0008210	estrogen metabolic process	19_GO:0008152 metabolic process	-5.6	22	10	24367	32	170	5	2.9	1.3	1543|1576|3294|6817|79154	CYP1A1|CYP3A4|HSD17B2|SULT1A1|DHRS11	-3.6
Input ID	GO Biological Processes	19	GO:0070365	hepatocyte differentiation	19_GO:0032502 developmental process	-5.5	38	12	24367	15	170	4	2.4	1.2	1543|3172|5105|5106	CYP1A1|HNF4A|PCK1|PCK2	-3.5
Input ID	GO Biological Processes	19	GO:0006753	nucleoside phosphate metabolic process	19_GO:0008152 metabolic process	-5.5	3.6	5.9	24367	717	170	18	11	2.4	229|683|1969|2819|2980|2984|3099|3692|3939|4354|6799|6817|7498|8694|10555|25830|27284|51703	ALDOB|BST1|EPHA2|GPD1|GUCA2A|GUCY2C|HK2|EIF6|LDHA|MPP1|SULT1A2|SULT1A1|XDH|DGAT1|AGPAT2|SULT4A1|SULT1B1|ACSL5	-3.5
Input ID	GO Biological Processes	19	GO:0015718	monocarboxylic acid transport	19_GO:0051179 localization	-5.5	7.6	7.3	24367	169	170	9	5.3	1.7	634|1244|2168|5320|8529|9971|10999|11001|56923	CEACAM1|ABCC2|FABP1|PLA2G2A|CYP4F2|NR1H4|SLC27A4|SLC27A2|NMUR2	-3.5
Input ID	GO Biological Processes	19	GO:0006163	purine nucleotide metabolic process	19_GO:0008152 metabolic process	-5.5	4	6.1	24367	577	170	16	9.4	2.2	229|1969|2819|2980|2984|3099|3692|3939|4354|6799|6817|7498|8694|25830|27284|51703	ALDOB|EPHA2|GPD1|GUCA2A|GUCY2C|HK2|EIF6|LDHA|MPP1|SULT1A2|SULT1A1|XDH|DGAT1|SULT4A1|SULT1B1|ACSL5	-3.5
Input ID	GO Biological Processes	19	GO:1904970	brush border assembly	19_GO:0071840 cellular component organization or biogenesis	-5.5	86	16	24367	5	170	3	1.8	1	4648|53841|54825	MYO7B|CDHR5|CDHR2	-3.5
Input ID	GO Biological Processes	19	GO:0007584	response to nutrient	19_GO:0050896 response to stimulus	-5.5	6.5	6.9	24367	219	170	10	5.9	1.8	335|445|1543|3939|5009|6647|9971|10999|56603|340024	APOA1|ASS1|CYP1A1|LDHA|OTC|SOD1|NR1H4|SLC27A4|CYP26B1|SLC6A19	-3.5
Input ID	GO Biological Processes	19	GO:0048545	response to steroid hormone	19_GO:0050896 response to stimulus	-5.5	4.8	6.4	24367	386	170	13	7.6	2	445|476|1244|1364|2353|2494|2706|3164|3172|5105|5106|8856|9971	ASS1|ATP1A1|ABCC2|CLDN4|FOS|NR5A2|GJB2|NR4A1|HNF4A|PCK1|PCK2|NR1I2|NR1H4	-3.5
Input ID	GO Biological Processes	19	GO:0006639	acylglycerol metabolic process	19_GO:0008152 metabolic process	-5.5	8.9	7.5	24367	129	170	8	4.7	1.6	335|338|339|2168|5105|5106|8694|80339	APOA1|APOB|APOBEC1|FABP1|PCK1|PCK2|DGAT1|PNPLA3	-3.5
Input ID	GO Biological Processes	19	GO:0006638	neutral lipid metabolic process	19_GO:0008152 metabolic process	-5.5	8.9	7.5	24367	129	170	8	4.7	1.6	335|338|339|2168|5105|5106|8694|80339	APOA1|APOB|APOBEC1|FABP1|PCK1|PCK2|DGAT1|PNPLA3	-3.5
Input ID	GO Biological Processes	19	GO:0034754	cellular hormone metabolic process	19_GO:0008152 metabolic process	-5.4	8.8	7.5	24367	130	170	8	4.7	1.6	130|1543|1576|3294|6817|8694|56603|79154	ADH6|CYP1A1|CYP3A4|HSD17B2|SULT1A1|DGAT1|CYP26B1|DHRS11	-3.5
Input ID	GO Biological Processes	19	GO:0017001	antibiotic catabolic process	19_GO:0008152 metabolic process	-5.4	14	8.7	24367	60	170	6	3.5	1.4	221|5105|5106|6799|6817|27284	ALDH3B1|PCK1|PCK2|SULT1A2|SULT1A1|SULT1B1	-3.5
Input ID	GO Biological Processes	19	GO:0034310	primary alcohol catabolic process	19_GO:0008152 metabolic process	-5.4	36	12	24367	16	170	4	2.4	1.2	221|6799|6817|27284	ALDH3B1|SULT1A2|SULT1A1|SULT1B1	-3.4
Input ID	GO Biological Processes	19	GO:0030595	leukocyte chemotaxis	19_GO:0040011 locomotion	-5.4	6.4	6.8	24367	223	170	10	5.9	1.8	683|1803|2150|3958|4354|6288|6359|6370|6374|57402	BST1|DPP4|F2RL1|LGALS3|MPP1|SAA1|CCL15|CCL25|CXCL5|S100A14	-3.4
Input ID	Reactome Gene Sets	6	R-HSA-556833	Metabolism of lipids		-5.3	3.5	5.8	24367	739	170	18	11	2.4	221|335|1543|1576|2168|2819|3294|4051|5320|8529|8694|9971|10555|11001|51703|54797|79888|80339	ALDH3B1|APOA1|CYP1A1|CYP3A4|FABP1|GPD1|HSD17B2|CYP4F3|PLA2G2A|CYP4F2|DGAT1|NR1H4|AGPAT2|SLC27A2|ACSL5|MED18|LPCAT1|PNPLA3	-3.4
Input ID	GO Biological Processes	19	GO:0072507	divalent inorganic cation homeostasis	19_GO:0065007 biological regulation	-5.3	4.1	6	24367	526	170	15	8.8	2.2	302|1238|1604|2150|2906|4501|4502|5967|6288|6359|6717|55630|56923|57402|159371	ANXA2|ACKR2|CD55|F2RL1|GRIN2D|MT1X|MT2A|REG1A|SAA1|CCL15|SRI|SLC39A4|NMUR2|S100A14|SLC35G1	-3.4
Input ID	GO Biological Processes	19	GO:0015908	fatty acid transport	19_GO:0051179 localization	-5.3	10	7.8	24367	96	170	7	4.1	1.5	1244|2168|5320|8529|10999|11001|56923	ABCC2|FABP1|PLA2G2A|CYP4F2|SLC27A4|SLC27A2|NMUR2	-3.4
Input ID	KEGG Pathway	24	hsa04972	Pancreatic secretion		-5.3	10	7.8	24367	96	170	7	4.1	1.5	476|483|683|1080|1179|5320|5646	ATP1A1|ATP1B3|BST1|CFTR|CLCA1|PLA2G2A|PRSS3	-3.4
Input ID	GO Biological Processes	19	GO:0072330	monocarboxylic acid biosynthetic process	19_GO:0008152 metabolic process	-5.3	5	6.3	24367	341	170	12	7.1	2	229|335|634|1543|1576|2695|2819|3099|3692|3939|9971|11001	ALDOB|APOA1|CEACAM1|CYP1A1|CYP3A4|GIP|GPD1|HK2|EIF6|LDHA|NR1H4|SLC27A2	-3.3
Input ID	GO Biological Processes	19	GO:0072593	reactive oxygen species metabolic process	19_GO:0008152 metabolic process	-5.2	5.5	6.4	24367	286	170	11	6.5	1.9	445|683|1543|1647|2150|3099|3692|6647|7020|7498|83667	ASS1|BST1|CYP1A1|GADD45A|F2RL1|HK2|EIF6|SOD1|TFAP2A|XDH|SESN2	-3.3
Input ID	Reactome Gene Sets	6	R-HSA-5619102	SLC transporter disorders		-5.2	10	7.7	24367	98	170	7	4.1	1.5	6519|6523|10568|10999|11136|55630|340024	SLC3A1|SLC5A1|SLC34A2|SLC27A4|SLC7A9|SLC39A4|SLC6A19	-3.3
Input ID	GO Biological Processes	19	GO:0042632	cholesterol homeostasis	19_GO:0065007 biological regulation	-5.2	10	7.6	24367	99	170	7	4.1	1.5	335|338|2494|3172|4547|8856|9971	APOA1|APOB|NR5A2|HNF4A|MTTP|NR1I2|NR1H4	-3.3
Input ID	KEGG Pathway	24	hsa00830	Retinol metabolism		-5.2	13	8.3	24367	65	170	6	3.5	1.4	130|1543|1576|8694|56603|79799	ADH6|CYP1A1|CYP3A4|DGAT1|CYP26B1|UGT2A3	-3.3
Input ID	GO Biological Processes	19	GO:0051923	sulfation	19_GO:0008152 metabolic process	-5.2	32	11	24367	18	170	4	2.4	1.2	6799|6817|23563|27284	SULT1A2|SULT1A1|CHST5|SULT1B1	-3.3
Input ID	GO Biological Processes	19	GO:0070328	triglyceride homeostasis	19_GO:0065007 biological regulation	-5.2	19	9.2	24367	38	170	5	2.9	1.3	335|2695|3172|9971|83667	APOA1|GIP|HNF4A|NR1H4|SESN2	-3.3
Input ID	GO Biological Processes	19	GO:0055090	acylglycerol homeostasis	19_GO:0065007 biological regulation	-5.2	19	9.2	24367	38	170	5	2.9	1.3	335|2695|3172|9971|83667	APOA1|GIP|HNF4A|NR1H4|TESPA1	-3.3
Input ID	GO Biological Processes	19	GO:0006720	isoprenoid metabolic process	19_GO:0008152 metabolic process	-5.2	8.2	7.2	24367	140	170	8	4.7	1.6	130|335|338|1543|1576|8694|10999|56603	ADH6|APOA1|APOB|CYP1A1|CYP3A4|DGAT1|SLC27A4|CYP26B1	-3.3
Input ID	GO Biological Processes	19	GO:0106001	intestinal hexose absorption	19_GO:0051179 localization	-5.2	72	15	24367	6	170	3	1.8	1	5357|6523|7429	PLS1|SLC5A1|VIL1	-3.3
Input ID	Reactome Gene Sets	6	R-HSA-3000471	Scavenging by Class B Receptors		-5.2	72	15	24367	6	170	3	1.8	1	335|338|6288	APOA1|APOB|SAA1	-3.3
Input ID	GO Biological Processes	19	GO:0055092	sterol homeostasis	19_GO:0065007 biological regulation	-5.2	10	7.6	24367	100	170	7	4.1	1.5	335|338|2494|3172|4547|8856|9971	APOA1|APOB|NR5A2|HNF4A|MTTP|NR1I2|NR1H4	-3.3
Input ID	GO Biological Processes	19	GO:0072521	purine-containing compound metabolic process	19_GO:0008152 metabolic process	-5.2	3.7	5.8	24367	613	170	16	9.4	2.2	229|1969|2819|2980|2984|3099|3692|3939|4354|6799|6817|7498|8694|25830|27284|51703	ALDOB|EPHA2|GPD1|GUCA2A|GUCY2C|HK2|EIF6|LDHA|MPP1|SULT1A2|SULT1A1|XDH|DGAT1|SULT4A1|SULT1B1|ACSL5	-3.3
Input ID	Reactome Gene Sets	6	R-HSA-211897	Cytochrome P450 - arranged by substrate type		-5.2	13	8.2	24367	66	170	6	3.5	1.4	1543|1576|4051|8529|9971|56603	CYP1A1|CYP3A4|CYP4F3|CYP4F2|NR1H4|CYP26B1	-3.3
Input ID	GO Biological Processes	19	GO:0071407	cellular response to organic cyclic compound	19_GO:0050896 response to stimulus	-5.2	4	5.8	24367	544	170	15	8.8	2.2	445|476|1080|1244|1543|2494|2706|2819|3164|3172|5105|5106|6647|8856|9971	ASS1|ATP1A1|CFTR|ABCC2|CYP1A1|NR5A2|GJB2|GPD1|NR4A1|HNF4A|PCK1|PCK2|SOD1|NR1I2|NR1H4	-3.3
Input ID	GO Biological Processes	19	GO:0071356	cellular response to tumor necrosis factor	19_GO:0050896 response to stimulus	-5.1	5.4	6.3	24367	293	170	11	6.5	1.9	335|338|445|1244|2150|2819|3856|5105|6359|6370|9971	APOA1|APOB|ASS1|ABCC2|F2RL1|GPD1|KRT8|PCK1|CCL15|CCL25|NR1H4	-3.2
Input ID	GO Biological Processes	19	GO:0046486	glycerolipid metabolic process	19_GO:0008152 metabolic process	-5.1	4.5	6	24367	416	170	13	7.6	2	335|338|339|2168|2819|5105|5106|5320|8694|9971|10555|79888|80339	APOA1|APOB|APOBEC1|FABP1|GPD1|PCK1|PCK2|PLA2G2A|DGAT1|NR1H4|AGPAT2|LPCAT1|PNPLA3	-3.2
Input ID	GO Biological Processes	19	GO:0042737	drug catabolic process	19_GO:0008152 metabolic process	-5.1	7.9	7	24367	145	170	8	4.7	1.6	221|1576|5105|5106|6799|6817|8856|27284	ALDH3B1|CYP3A4|PCK1|PCK2|SULT1A2|SULT1A1|NR1I2|SULT1B1	-3.2
Input ID	GO Biological Processes	19	GO:0001523	retinoid metabolic process	19_GO:0008152 metabolic process	-5.1	9.6	7.4	24367	104	170	7	4.1	1.5	130|335|338|1543|1576|8694|56603	ADH6|APOA1|APOB|CYP1A1|CYP3A4|DGAT1|CYP26B1	-3.2
Input ID	GO Biological Processes	19	GO:0005975	carbohydrate metabolic process	19_GO:0008152 metabolic process	-5	3.6	5.6	24367	629	170	16	9.4	2.2	229|2819|2875|3099|3692|3795|3939|5105|5106|6519|7033|9245|23563|79799|83667|374907	ALDOB|GPD1|GPT|HK2|EIF6|KHK|LDHA|PCK1|PCK2|SLC3A1|TFF3|GCNT3|CHST5|UGT2A3|SESN2|B3GNT8	-3.1
Input ID	GO Biological Processes	19	GO:0071548	response to dexamethasone	19_GO:0050896 response to stimulus	-5	17	8.9	24367	41	170	5	2.9	1.3	445|1244|2706|5105|5106	ASS1|ABCC2|GJB2|PCK1|PCK2	-3.1
Input ID	GO Biological Processes	19	GO:0010038	response to metal ion	19_GO:0050896 response to stimulus	-5	4.7	6	24367	363	170	12	7.1	2	339|445|1244|1543|2353|3795|4501|4502|5009|6647|7020|140576	APOBEC1|ASS1|ABCC2|CYP1A1|FOS|KHK|MT1X|MT2A|OTC|SOD1|TFAP2A|S100A16	-3.1
Input ID	GO Biological Processes	19	GO:2000377	regulation of reactive oxygen species metabolic process	19_GO:0008152 metabolic process	-5	6.5	6.6	24367	197	170	9	5.3	1.7	445|683|1647|2150|3099|3692|6647|7020|7498	ASS1|BST1|GADD45A|F2RL1|HK2|EIF6|SOD1|TFAP2A|XDH	-3.1
Input ID	GO Biological Processes	19	GO:0032870	cellular response to hormone stimulus	19_GO:0050896 response to stimulus	-5	3.4	5.5	24367	712	170	17	10	2.3	338|339|445|476|634|1244|2353|2494|2706|2875|3164|3172|5105|5106|5967|8856|9971	APOB|APOBEC1|ASS1|ATP1A1|CEACAM1|ABCC2|FOS|NR5A2|GJB2|GPT|NR4A1|HNF4A|PCK1|PCK2|REG1A|NR1I2|NR1H4	-3.1
Input ID	GO Biological Processes	19	GO:0045017	glycerolipid biosynthetic process	19_GO:0008152 metabolic process	-4.9	5.7	6.3	24367	252	170	10	5.9	1.8	335|2819|5105|5106|5320|8694|9971|10555|79888|80339	APOA1|GPD1|PCK1|PCK2|PLA2G2A|DGAT1|NR1H4|AGPAT2|LPCAT1|PNPLA3	-3.1
Input ID	GO Biological Processes	19	GO:0045055	regulated exocytosis	19_GO:0051179 localization	-4.9	3.2	5.4	24367	796	170	18	11	2.4	221|290|302|335|634|683|1604|2150|3958|4311|4680|5265|5646|6647|8694|10555|11001|79888	ALDH3B1|ANPEP|ANXA2|APOA1|CEACAM1|BST1|CD55|F2RL1|LGALS3|MME|CEACAM6|SERPINA1|PRSS3|SOD1|DGAT1|AGPAT2|SLC27A2|LPCAT1	-3
Input ID	GO Biological Processes	19	GO:0016101	diterpenoid metabolic process	19_GO:0008152 metabolic process	-4.9	9.1	7.2	24367	110	170	7	4.1	1.5	130|335|338|1543|1576|8694|56603	ADH6|APOA1|APOB|CYP1A1|CYP3A4|DGAT1|CYP26B1	-3
Input ID	KEGG Pathway	24	hsa00220	Arginine biosynthesis		-4.9	27	10	24367	21	170	4	2.4	1.2	95|445|2875|5009	ACY1|ASS1|GPT|OTC	-3
Input ID	GO Biological Processes	19	GO:0046890	regulation of lipid biosynthetic process	19_GO:0008152 metabolic process	-4.9	6.4	6.4	24367	202	170	9	5.3	1.7	335|338|476|634|2695|3692|6647|9971|79888	APOA1|APOB|ATP1A1|CEACAM1|GIP|EIF6|SOD1|NR1H4|LPCAT1	-3
Input ID	Reactome Gene Sets	6	R-HSA-5173105	O-linked glycosylation		-4.9	9	7.1	24367	111	170	7	4.1	1.5	4584|9245|10071|56667|140453|374907|727897	MUC3A|GCNT3|MUC12|MUC13|MUC17|B3GNT8|MUC5B	-3
Input ID	GO Biological Processes	19	GO:1901616	organic hydroxy compound catabolic process	19_GO:0008152 metabolic process	-4.9	12	7.7	24367	74	170	6	3.5	1.4	221|4051|6799|6817|8529|27284	ALDH3B1|CYP4F3|SULT1A2|SULT1A1|CYP4F2|SULT1B1	-3
Input ID	GO Biological Processes	19	GO:0050878	regulation of body fluid levels	19_GO:0065007 biological regulation	-4.9	4	5.6	24367	507	170	14	8.2	2.1	302|634|1080|1364|2150|3099|3172|3868|5265|6288|7498|8529|56603|65266	ANXA2|CEACAM1|CFTR|CLDN4|F2RL1|HK2|HNF4A|KRT16|SERPINA1|SAA1|XDH|CYP4F2|CYP26B1|WNK4	-3
Input ID	GO Biological Processes	19	GO:0034612	response to tumor necrosis factor	19_GO:0050896 response to stimulus	-4.9	5	6	24367	315	170	11	6.5	1.9	335|338|445|1244|2150|2819|3856|5105|6359|6370|9971	APOA1|APOB|ASS1|ABCC2|F2RL1|GPD1|KRT8|PCK1|CCL15|CCL25|NR1H4	-3
Input ID	GO Biological Processes	19	GO:0070268	cornification	19_GO:0032502 developmental process	-4.8	8.9	7	24367	113	170	7	4.1	1.5	3855|3856|3866|3868|3880|54474|56603	KRT7|KRT8|KRT15|KRT16|KRT19|KRT20|CYP26B1	-3
Input ID	GO Biological Processes	19	GO:0002274	myeloid leukocyte activation	19_GO:0002376 immune system process	-4.8	3.5	5.4	24367	656	170	16	9.4	2.2	221|290|302|634|683|1604|2150|3958|4311|4680|5265|5646|8694|10555|11001|79888	ALDH3B1|ANPEP|ANXA2|CEACAM1|BST1|CD55|F2RL1|LGALS3|MME|CEACAM6|SERPINA1|PRSS3|DGAT1|AGPAT2|SLC27A2|LPCAT1	-3
Input ID	KEGG Pathway	24	hsa04964	Proximal tubule bicarbonate reclamation		-4.7	25	9.6	24367	23	170	4	2.4	1.2	476|483|5105|5106	ATP1A1|ATP1B3|PCK1|PCK2	-2.9
Input ID	GO Biological Processes	19	GO:0071827	plasma lipoprotein particle organization	19_GO:0071840 cellular component organization or biogenesis	-4.7	15	8.2	24367	47	170	5	2.9	1.3	335|338|4547|5320|8694	APOA1|APOB|MTTP|PLA2G2A|DGAT1	-2.9
Input ID	GO Biological Processes	19	GO:0097529	myeloid leukocyte migration	19_GO:0040011 locomotion	-4.7	6.1	6.2	24367	212	170	9	5.3	1.7	683|1803|3958|4354|6288|6359|6370|6374|57402	BST1|DPP4|LGALS3|MPP1|SAA1|CCL15|CCL25|CXCL5|S100A14	-2.9
Input ID	GO Biological Processes	19	GO:0006006	glucose metabolic process	19_GO:0008152 metabolic process	-4.7	6.1	6.2	24367	213	170	9	5.3	1.7	229|2819|2875|3099|3795|5105|5106|7033|83667	ALDOB|GPD1|GPT|HK2|KHK|PCK1|PCK2|TFF3|SESN2	-2.9
Input ID	GO Biological Processes	19	GO:0006493	protein O-linked glycosylation	19_GO:0008152 metabolic process	-4.7	8.4	6.8	24367	119	170	7	4.1	1.5	4584|9245|10071|56667|140453|374907|727897	MUC3A|GCNT3|MUC12|MUC13|MUC17|B3GNT8|MUC5B	-2.8
Input ID	KEGG Pathway	24	hsa04977	Vitamin digestion and absorption		-4.7	24	9.4	24367	24	170	4	2.4	1.2	335|338|2346|113235	APOA1|APOB|FOLH1|SLC46A1	-2.8
Input ID	Reactome Gene Sets	6	R-HSA-156584	Cytosolic sulfonation of small molecules		-4.7	24	9.4	24367	24	170	4	2.4	1.2	6799|6817|25830|27284	SULT1A2|SULT1A1|SULT4A1|SULT1B1	-2.8
Input ID	GO Biological Processes	19	GO:0050427	3'-phosphoadenosine 5'-phosphosulfate metabolic process	19_GO:0008152 metabolic process	-4.7	24	9.4	24367	24	170	4	2.4	1.2	6799|6817|25830|27284	SULT1A2|SULT1A1|SULT4A1|SULT1B1	-2.8
Input ID	GO Biological Processes	19	GO:0034035	purine ribonucleoside bisphosphate metabolic process	19_GO:0008152 metabolic process	-4.7	24	9.4	24367	24	170	4	2.4	1.2	6799|6817|25830|27284	SULT1A2|SULT1A1|SULT4A1|SULT1B1	-2.8
Input ID	GO Biological Processes	19	GO:0006721	terpenoid metabolic process	19_GO:0008152 metabolic process	-4.7	8.4	6.8	24367	120	170	7	4.1	1.5	130|335|338|1543|1576|8694|56603	ADH6|APOA1|APOB|CYP1A1|CYP3A4|DGAT1|CYP26B1	-2.8
Input ID	GO Biological Processes	19	GO:0045104	intermediate filament cytoskeleton organization	19_GO:0071840 cellular component organization or biogenesis	-4.6	15	8	24367	49	170	5	2.9	1.3	3868|4741|6647|54474|83481	KRT16|NEFM|SOD1|KRT20|EPPK1	-2.8
Input ID	GO Biological Processes	19	GO:0009636	response to toxic substance	19_GO:0050896 response to stimulus	-4.6	3.8	5.4	24367	533	170	14	8.2	2.1	130|339|445|1244|1366|1543|2168|2353|2984|3939|4501|4502|6647|83667	ADH6|APOBEC1|ASS1|ABCC2|CLDN7|CYP1A1|FABP1|FOS|GUCY2C|LDHA|MT1X|MT2A|SOD1|SESN2	-2.8
Input ID	GO Biological Processes	19	GO:1901617	organic hydroxy compound biosynthetic process	19_GO:0008152 metabolic process	-4.6	5.2	5.9	24367	275	170	10	5.9	1.8	335|338|1080|1576|5105|5106|6647|9971|11001|56603	APOA1|APOB|CFTR|CYP3A4|PCK1|PCK2|SOD1|NR1H4|SLC27A2|CYP26B1	-2.8
Input ID	GO Biological Processes	19	GO:0045103	intermediate filament-based process	19_GO:0009987 cellular process	-4.6	14	7.9	24367	50	170	5	2.9	1.3	3868|4741|6647|54474|83481	KRT16|NEFM|SOD1|KRT20|EPPK1	-2.8
Input ID	GO Biological Processes	19	GO:0051186	cofactor metabolic process	19_GO:0008152 metabolic process	-4.6	3.5	5.3	24367	609	170	15	8.8	2.2	229|683|1543|2346|2819|3099|3692|3939|5646|6647|8529|8694|51703|81693|113235	ALDOB|BST1|CYP1A1|FOLH1|GPD1|HK2|EIF6|LDHA|PRSS3|SOD1|CYP4F2|DGAT1|ACSL5|AMN|SLC46A1	-2.8
Input ID	Reactome Gene Sets	6	R-HSA-8963888	Chylomicron assembly		-4.6	48	12	24367	9	170	3	1.8	1	335|338|4547	APOA1|APOB|MTTP	-2.7
Input ID	GO Biological Processes	19	GO:0032868	response to insulin	19_GO:0050896 response to stimulus	-4.6	5.1	5.8	24367	279	170	10	5.9	1.8	339|634|2875|3692|3795|5009|5105|5106|9971|83667	APOBEC1|CEACAM1|GPT|EIF6|KHK|OTC|PCK1|PCK2|NR1H4|SESN2	-2.7
Input ID	GO Biological Processes	19	GO:0071825	protein-lipid complex subunit organization	19_GO:0071840 cellular component organization or biogenesis	-4.5	14	7.8	24367	51	170	5	2.9	1.3	335|338|4547|5320|8694	APOA1|APOB|MTTP|PLA2G2A|DGAT1	-2.7
Input ID	GO Biological Processes	19	GO:0009150	purine ribonucleotide metabolic process	19_GO:0008152 metabolic process	-4.5	3.7	5.3	24367	543	170	14	8.2	2.1	229|1969|2819|2984|3099|3692|3939|4354|6799|6817|8694|25830|27284|51703	ALDOB|EPHA2|GPD1|GUCY2C|HK2|EIF6|LDHA|MPP1|SULT1A2|SULT1A1|DGAT1|SULT4A1|SULT1B1|ACSL5	-2.7
Input ID	GO Biological Processes	19	GO:0072337	modified amino acid transport	19_GO:0051179 localization	-4.5	22	9	24367	26	170	4	2.4	1.2	5174|6519|11136|113235	PDZK1|SLC3A1|SLC7A9|SLC46A1	-2.7
Input ID	Reactome Gene Sets	6	R-HSA-383280	Nuclear Receptor transcription pathway		-4.5	14	7.7	24367	52	170	5	2.9	1.3	2494|3164|3172|8856|9971	NR5A2|NR4A1|HNF4A|NR1I2|NR1H4	-2.7
Input ID	GO Biological Processes	19	GO:0046165	alcohol biosynthetic process	19_GO:0008152 metabolic process	-4.4	6.4	6.1	24367	178	170	8	4.7	1.6	335|338|1080|1576|5105|5106|6647|56603	APOA1|APOB|CFTR|CYP3A4|PCK1|PCK2|SOD1|CYP26B1	-2.6
Input ID	GO Biological Processes	19	GO:0034378	chylomicron assembly	19_GO:0071840 cellular component organization or biogenesis	-4.4	43	11	24367	10	170	3	1.8	1	335|338|4547	APOA1|APOB|MTTP	-2.6
Input ID	GO Biological Processes	19	GO:0009259	ribonucleotide metabolic process	19_GO:0008152 metabolic process	-4.4	3.6	5.2	24367	558	170	14	8.2	2.1	229|1969|2819|2984|3099|3692|3939|4354|6799|6817|8694|25830|27284|51703	ALDOB|EPHA2|GPD1|GUCY2C|HK2|EIF6|LDHA|MPP1|SULT1A2|SULT1A1|DGAT1|SULT4A1|SULT1B1|ACSL5	-2.6
Input ID	Reactome Gene Sets	6	R-HSA-2980736	Peptide hormone metabolism		-4.4	9.6	6.8	24367	90	170	6	3.5	1.4	290|1045|1803|2028|2695|4311	ANPEP|CDX2|DPP4|ENPEP|GIP|MME	-2.6
Input ID	GO Biological Processes	19	GO:0002366	leukocyte activation involved in immune response	19_GO:0002376 immune system process	-4.4	3.2	5	24367	711	170	16	9.4	2.2	221|290|302|634|683|1604|2150|3958|4311|4680|5265|5646|8694|10555|11001|79888	ALDH3B1|ANPEP|ANXA2|CEACAM1|BST1|CD55|F2RL1|LGALS3|MME|CEACAM6|SERPINA1|PRSS3|DGAT1|AGPAT2|SLC27A2|LPCAT1	-2.6
Input ID	GO Biological Processes	19	GO:0006094	gluconeogenesis	19_GO:0008152 metabolic process	-4.4	9.5	6.8	24367	91	170	6	3.5	1.4	229|2819|2875|5105|5106|83667	ALDOB|GPD1|GPT|PCK1|PCK2|SESN2	-2.6
Input ID	GO Biological Processes	19	GO:0002263	cell activation involved in immune response	19_GO:0002376 immune system process	-4.4	3.2	5	24367	715	170	16	9.4	2.2	221|290|302|634|683|1604|2150|3958|4311|4680|5265|5646|8694|10555|11001|79888	ALDH3B1|ANPEP|ANXA2|CEACAM1|BST1|CD55|F2RL1|LGALS3|MME|CEACAM6|SERPINA1|PRSS3|DGAT1|AGPAT2|SLC27A2|LPCAT1	-2.6
Input ID	GO Biological Processes	19	GO:0030155	regulation of cell adhesion	19_GO:0022610 biological adhesion	-4.4	3.2	5	24367	716	170	16	9.4	2.2	335|445|634|683|1366|1604|1803|1969|3958|4072|4680|5320|6281|6288|6370|11148	APOA1|ASS1|CEACAM1|BST1|CLDN7|CD55|DPP4|EPHA2|LGALS3|EPCAM|CEACAM6|PLA2G2A|S100A10|SAA1|CCL25|HHLA2	-2.6
Input ID	GO Biological Processes	19	GO:0005996	monosaccharide metabolic process	19_GO:0008152 metabolic process	-4.3	4.9	5.6	24367	295	170	10	5.9	1.8	229|2819|2875|3099|3795|5105|5106|7033|79799|83667	ALDOB|GPD1|GPT|HK2|KHK|PCK1|PCK2|TFF3|UGT2A3|SESN2	-2.6
Input ID	GO Biological Processes	19	GO:0006766	vitamin metabolic process	19_GO:0008152 metabolic process	-4.3	7.4	6.3	24367	135	170	7	4.1	1.5	1543|1576|5646|8529|56603|81693|113235	CYP1A1|CYP3A4|PRSS3|CYP4F2|CYP26B1|AMN|SLC46A1	-2.5
Input ID	GO Biological Processes	19	GO:0034377	plasma lipoprotein particle assembly	19_GO:0071840 cellular component organization or biogenesis	-4.3	20	8.5	24367	29	170	4	2.4	1.2	335|338|4547|8694	APOA1|APOB|MTTP|DGAT1	-2.5
Input ID	GO Biological Processes	19	GO:0019319	hexose biosynthetic process	19_GO:0008152 metabolic process	-4.3	9.1	6.6	24367	94	170	6	3.5	1.4	229|2819|2875|5105|5106|83667	ALDOB|GPD1|GPT|PCK1|PCK2|SESN2	-2.5
Input ID	GO Biological Processes	19	GO:0034379	very-low-density lipoprotein particle assembly	19_GO:0071840 cellular component organization or biogenesis	-4.3	39	11	24367	11	170	3	1.8	1	338|4547|8694	APOB|MTTP|DGAT1	-2.5
Input ID	GO Biological Processes	19	GO:0006935	chemotaxis	19_GO:0040011 locomotion	-4.3	3.3	5	24367	649	170	15	8.8	2.2	335|683|1238|1803|1943|1969|2150|3164|3958|4354|6288|6359|6370|6374|57402	APOA1|BST1|ACKR2|DPP4|EFNA2|EPHA2|F2RL1|NR4A1|LGALS3|MPP1|SAA1|CCL15|CCL25|CXCL5|S100A14	-2.5
Input ID	GO Biological Processes	19	GO:0002758	innate immune response-activating signal transduction	19_GO:0002376 immune system process	-4.3	4.8	5.5	24367	301	170	10	5.9	1.8	338|2150|4584|9971|10071|56667|57402|89870|140453|727897	APOB|F2RL1|MUC3A|NR1H4|MUC12|MUC13|S100A14|TRIM15|MUC17|MUC5B	-2.5
Input ID	GO Biological Processes	19	GO:0046683	response to organophosphorus	19_GO:0050896 response to stimulus	-4.3	7.3	6.2	24367	138	170	7	4.1	1.5	445|1080|2353|2819|3939|5105|6647	ASS1|CFTR|FOS|GPD1|LDHA|PCK1|SOD1	-2.5
Input ID	GO Biological Processes	19	GO:0042330	taxis	19_GO:0040011 locomotion	-4.3	3.3	5	24367	651	170	15	8.8	2.2	335|683|1238|1803|1943|1969|2150|3164|3958|4354|6288|6359|6370|6374|57402	APOA1|BST1|ACKR2|DPP4|EFNA2|EPHA2|F2RL1|NR4A1|LGALS3|MPP1|SAA1|CCL15|CCL25|CXCL5|S100A14	-2.5
Input ID	GO Biological Processes	19	GO:1901655	cellular response to ketone	19_GO:0050896 response to stimulus	-4.3	9.1	6.6	24367	95	170	6	3.5	1.4	445|1080|1244|2706|5105|5106	ASS1|CFTR|ABCC2|GJB2|PCK1|PCK2	-2.5
Input ID	GO Biological Processes	19	GO:0045833	negative regulation of lipid metabolic process	19_GO:0048519 negative regulation of biological process	-4.3	9.1	6.6	24367	95	170	6	3.5	1.4	339|476|634|6647|10999|79888	APOBEC1|ATP1A1|CEACAM1|SOD1|SLC27A4|LPCAT1	-2.5
Input ID	GO Biological Processes	19	GO:0019693	ribose phosphate metabolic process	19_GO:0008152 metabolic process	-4.2	3.5	5	24367	578	170	14	8.2	2.1	229|1969|2819|2984|3099|3692|3939|4354|6799|6817|8694|25830|27284|51703	ALDOB|EPHA2|GPD1|GUCY2C|HK2|EIF6|LDHA|MPP1|SULT1A2|SULT1A1|DGAT1|SULT4A1|SULT1B1|ACSL5	-2.5
Input ID	GO Biological Processes	19	GO:0071385	cellular response to glucocorticoid stimulus	19_GO:0050896 response to stimulus	-4.2	12	7.2	24367	59	170	5	2.9	1.3	445|1244|2706|5105|5106	ASS1|ABCC2|GJB2|PCK1|PCK2	-2.5
Input ID	GO Biological Processes	19	GO:0072503	cellular divalent inorganic cation homeostasis	19_GO:0065007 biological regulation	-4.2	3.7	5.1	24367	507	170	13	7.6	2	302|1238|1604|2150|2906|4501|4502|6288|6359|6717|55630|56923|159371	ANXA2|ACKR2|CD55|F2RL1|GRIN2D|MT1X|MT2A|SAA1|CCL15|SRI|SLC39A4|NMUR2|SLC35G1	-2.4
Input ID	GO Biological Processes	19	GO:0051591	response to cAMP	19_GO:0050896 response to stimulus	-4.2	8.8	6.5	24367	98	170	6	3.5	1.4	445|1080|2353|2819|3939|5105	ASS1|CFTR|FOS|GPD1|LDHA|PCK1	-2.4
Input ID	GO Biological Processes	19	GO:0042573	retinoic acid metabolic process	19_GO:0008152 metabolic process	-4.2	18	8	24367	32	170	4	2.4	1.2	130|1543|1576|56603	ADH6|CYP1A1|CYP3A4|CYP26B1	-2.4
Input ID	Reactome Gene Sets	6	R-HSA-425407	SLC-mediated transmembrane transport		-4.2	5.1	5.5	24367	251	170	9	5.3	1.7	6519|6523|6717|9497|10568|10999|11136|55630|340024	SLC3A1|SLC5A1|SRI|SLC4A7|SLC34A2|SLC27A4|SLC7A9|SLC39A4|SLC6A19	-2.4
Input ID	GO Biological Processes	19	GO:0071384	cellular response to corticosteroid stimulus	19_GO:0050896 response to stimulus	-4.1	12	7	24367	62	170	5	2.9	1.3	445|1244|2706|5105|5106	ASS1|ABCC2|GJB2|PCK1|PCK2	-2.4
Input ID	GO Biological Processes	19	GO:0046364	monosaccharide biosynthetic process	19_GO:0008152 metabolic process	-4.1	8.6	6.4	24367	100	170	6	3.5	1.4	229|2819|2875|5105|5106|83667	ALDOB|GPD1|GPT|PCK1|PCK2|SESN2	-2.4
Input ID	GO Biological Processes	19	GO:0019318	hexose metabolic process	19_GO:0008152 metabolic process	-4.1	5.1	5.5	24367	253	170	9	5.3	1.7	229|2819|2875|3099|3795|5105|5106|7033|83667	ALDOB|GPD1|GPT|HK2|KHK|PCK1|PCK2|TFF3|SESN2	-2.4
Input ID	GO Biological Processes	19	GO:1901654	response to ketone	19_GO:0050896 response to stimulus	-4.1	5.8	5.7	24367	198	170	8	4.7	1.6	445|1080|1244|1364|2353|2706|5105|5106	ASS1|CFTR|ABCC2|CLDN4|FOS|GJB2|PCK1|PCK2	-2.3
Input ID	GO Biological Processes	19	GO:0019433	triglyceride catabolic process	19_GO:0008152 metabolic process	-4.1	17	7.9	24367	33	170	4	2.4	1.2	335|338|2168|80339	APOA1|APOB|FABP1|PNPLA3	-2.3
Input ID	GO Biological Processes	19	GO:0065005	protein-lipid complex assembly	19_GO:0071840 cellular component organization or biogenesis	-4.1	17	7.9	24367	33	170	4	2.4	1.2	335|338|4547|8694	APOA1|APOB|MTTP|DGAT1	-2.3
Input ID	GO Biological Processes	19	GO:0071417	cellular response to organonitrogen compound	19_GO:0050896 response to stimulus	-4.1	3.4	4.9	24367	597	170	14	8.2	2.1	339|445|634|1080|2706|2819|2875|3164|5105|5106|5967|6647|9971|83667	APOBEC1|ASS1|CEACAM1|CFTR|GJB2|GPD1|GPT|NR4A1|PCK1|PCK2|REG1A|SOD1|NR1H4|SESN2	-2.3
Input ID	GO Biological Processes	19	GO:0019627	urea metabolic process	19_GO:0008152 metabolic process	-4	33	9.7	24367	13	170	3	1.8	1	445|5009|9971	ASS1|OTC|NR1H4	-2.3
Input ID	GO Biological Processes	19	GO:0007494	midgut development	19_GO:0032502 developmental process	-4	33	9.7	24367	13	170	3	1.8	1	445|5009|5967	ASS1|OTC|REG1A	-2.3
Input ID	GO Biological Processes	19	GO:0002218	activation of innate immune response	19_GO:0002376 immune system process	-4	4.4	5.2	24367	324	170	10	5.9	1.8	338|2150|4584|9971|10071|56667|57402|89870|140453|727897	APOB|F2RL1|MUC3A|NR1H4|MUC12|MUC13|S100A14|TRIM15|MUC17|MUC5B	-2.3
Input ID	Canonical Pathways	11	M255	PID HIF1 TFPATHWAY		-4	11	6.7	24367	66	170	5	2.9	1.3	2353|3099|3172|3939|7033	FOS|HK2|HNF4A|LDHA|TFF3	-2.3
Input ID	GO Biological Processes	19	GO:0014074	response to purine-containing compound	19_GO:0050896 response to stimulus	-4	6.6	5.8	24367	153	170	7	4.1	1.5	445|1080|2353|2819|3939|5105|6647	ASS1|CFTR|FOS|GPD1|LDHA|PCK1|SOD1	-2.2
Input ID	GO Biological Processes	19	GO:0071375	cellular response to peptide hormone stimulus	19_GO:0050896 response to stimulus	-4	4.4	5.2	24367	327	170	10	5.9	1.8	339|445|634|2706|2875|3164|5105|5106|5967|9971	APOBEC1|ASS1|CEACAM1|GJB2|GPT|NR4A1|PCK1|PCK2|REG1A|NR1H4	-2.2
Input ID	GO Biological Processes	19	GO:0009611	response to wounding	19_GO:0050896 response to stimulus	-4	3.1	4.7	24367	691	170	15	8.8	2.2	335|634|1364|1543|2150|2695|3172|5265|5967|6288|6647|7104|7429|8529|83481	APOA1|CEACAM1|CLDN4|CYP1A1|F2RL1|GIP|HNF4A|SERPINA1|REG1A|SAA1|SOD1|TM4SF4|VIL1|CYP4F2|EPPK1	-2.2
Input ID	GO Biological Processes	19	GO:0006090	pyruvate metabolic process	19_GO:0008152 metabolic process	-4	6.5	5.7	24367	155	170	7	4.1	1.5	229|2819|3099|3692|3939|5105|5106	ALDOB|GPD1|HK2|EIF6|LDHA|PCK1|PCK2	-2.2
Input ID	Reactome Gene Sets	6	R-HSA-425393	Transport of inorganic cations/anions and amino acids/oligopeptides		-3.9	8	6.1	24367	108	170	6	3.5	1.4	6519|6717|9497|10568|11136|340024	SLC3A1|SRI|SLC4A7|SLC34A2|SLC7A9|SLC6A19	-2.2
Input ID	GO Biological Processes	19	GO:0033762	response to glucagon	19_GO:0050896 response to stimulus	-3.9	16	7.5	24367	36	170	4	2.4	1.2	445|1244|2706|5105	ASS1|ABCC2|GJB2|PCK1	-2.2
Input ID	Reactome Gene Sets	6	R-HSA-3906995	Diseases associated with O-glycosylation of proteins		-3.9	11	6.6	24367	68	170	5	2.9	1.3	4584|10071|56667|140453|727897	MUC3A|MUC12|MUC13|MUC17|MUC5B	-2.2
Input ID	GO Biological Processes	19	GO:0034381	plasma lipoprotein particle clearance	19_GO:0032501 multicellular organismal process	-3.9	11	6.6	24367	68	170	5	2.9	1.3	302|335|338|9971|81693	ANXA2|APOA1|APOB|NR1H4|AMN	-2.2
Input ID	GO Biological Processes	19	GO:0009812	flavonoid metabolic process	19_GO:0008152 metabolic process	-3.9	31	9.3	24367	14	170	3	1.8	1	1543|6817|27284	CYP1A1|SULT1A1|SULT1B1	-2.2
Input ID	GO Biological Processes	19	GO:0071941	nitrogen cycle metabolic process	19_GO:0008152 metabolic process	-3.9	31	9.3	24367	14	170	3	1.8	1	445|5009|9971	ASS1|OTC|NR1H4	-2.2
Input ID	GO Biological Processes	19	GO:0001890	placenta development	19_GO:0022414 reproductive process	-3.9	6.4	5.7	24367	157	170	7	4.1	1.5	1045|2706|3294|3856|3880|4311|6647	CDX2|GJB2|HSD17B2|KRT8|KRT19|MME|SOD1	-2.2
Input ID	GO Biological Processes	19	GO:0015909	long-chain fatty acid transport	19_GO:0051179 localization	-3.9	10	6.5	24367	69	170	5	2.9	1.3	2168|5320|10999|11001|56923	FABP1|PLA2G2A|SLC27A4|SLC27A2|NMUR2	-2.2
Input ID	GO Biological Processes	19	GO:0050891	multicellular organismal water homeostasis	19_GO:0032501 multicellular organismal process	-3.9	10	6.5	24367	69	170	5	2.9	1.3	1080|1364|3868|8529|56603	CFTR|CLDN4|KRT16|CYP4F2|CYP26B1	-2.2
Input ID	GO Biological Processes	19	GO:0046916	cellular transition metal ion homeostasis	19_GO:0065007 biological regulation	-3.9	7.8	6	24367	110	170	6	3.5	1.4	4501|4502|6647|6717|55630|113235	MT1X|MT2A|SOD1|SRI|SLC39A4|SLC46A1	-2.2
Input ID	GO Biological Processes	19	GO:1902652	secondary alcohol metabolic process	19_GO:0008152 metabolic process	-3.9	6.3	5.6	24367	160	170	7	4.1	1.5	335|338|1080|1576|6647|9971|56603	APOA1|APOB|CFTR|CYP3A4|SOD1|NR1H4|CYP26B1	-2.1
Input ID	GO Biological Processes	19	GO:0071276	cellular response to cadmium ion	19_GO:0050896 response to stimulus	-3.9	15	7.3	24367	38	170	4	2.4	1.2	2353|4501|4502|6647	FOS|MT1X|MT2A|SOD1	-2.1
Input ID	GO Biological Processes	19	GO:0006732	coenzyme metabolic process	19_GO:0008152 metabolic process	-3.8	3.9	4.9	24367	407	170	11	6.5	1.9	229|683|2346|2819|3099|3692|3939|8529|8694|51703|113235	ALDOB|BST1|FOLH1|GPD1|HK2|EIF6|LDHA|CYP4F2|DGAT1|ACSL5|SLC46A1	-2.1
Input ID	GO Biological Processes	19	GO:0055074	calcium ion homeostasis	19_GO:0065007 biological regulation	-3.8	3.6	4.8	24367	484	170	12	7.1	2	302|1238|1604|2150|2906|5967|6288|6359|6717|56923|57402|159371	ANXA2|ACKR2|CD55|F2RL1|GRIN2D|REG1A|SAA1|CCL15|SRI|NMUR2|S100A14|SLC35G1	-2.1
Input ID	GO Biological Processes	19	GO:0043627	response to estrogen	19_GO:0050896 response to stimulus	-3.8	9.8	6.3	24367	73	170	5	2.9	1.3	335|1244|3880|3939|10568	APOA1|ABCC2|KRT19|LDHA|SLC34A2	-2.1
Input ID	KEGG Pathway	24	hsa00980	Metabolism of xenobiotics by cytochrome P450		-3.8	9.7	6.3	24367	74	170	5	2.9	1.3	130|221|1543|1576|79799	ADH6|ALDH3B1|CYP1A1|CYP3A4|UGT2A3	-2
Input ID	Reactome Gene Sets	6	R-HSA-1483166	Synthesis of PA		-3.8	14	7.1	24367	40	170	4	2.4	1.2	2819|5320|10555|79888	GPD1|PLA2G2A|AGPAT2|LPCAT1	-2
Input ID	KEGG Pathway	24	hsa01230	Biosynthesis of amino acids		-3.7	9.6	6.2	24367	75	170	5	2.9	1.3	95|229|445|2875|5009	ACY1|ALDOB|ASS1|GPT|OTC	-2
Input ID	GO Biological Processes	19	GO:0019432	triglyceride biosynthetic process	19_GO:0008152 metabolic process	-3.7	14	7	24367	41	170	4	2.4	1.2	5105|5106|8694|80339	PCK1|PCK2|DGAT1|PNPLA3	-2
Input ID	GO Biological Processes	19	GO:0016125	sterol metabolic process	19_GO:0008152 metabolic process	-3.7	5.9	5.4	24367	169	170	7	4.1	1.5	335|338|1080|1576|6647|9971|56603	APOA1|APOB|CFTR|CYP3A4|SOD1|NR1H4|CYP26B1	-2
Input ID	GO Biological Processes	19	GO:0022407	regulation of cell-cell adhesion	19_GO:0022610 biological adhesion	-3.7	3.7	4.8	24367	422	170	11	6.5	1.9	335|445|634|1604|1803|3958|4072|4680|5320|6370|11148	APOA1|ASS1|CEACAM1|CD55|DPP4|LGALS3|EPCAM|CEACAM6|PLA2G2A|CCL25|HHLA2	-2
Input ID	GO Biological Processes	19	GO:0002253	activation of immune response	19_GO:0002376 immune system process	-3.7	2.9	4.5	24367	731	170	15	8.8	2.2	338|634|733|1604|2150|3958|4584|9971|10071|11148|56667|57402|89870|140453|727897	APOB|CEACAM1|C8G|CD55|F2RL1|LGALS3|MUC3A|NR1H4|MUC12|HHLA2|MUC13|S100A14|TRIM15|MUC17|MUC5B	-2
Input ID	GO Biological Processes	19	GO:0015698	inorganic anion transport	19_GO:0051179 localization	-3.7	5.9	5.4	24367	170	170	7	4.1	1.5	1080|1179|1364|9497|10568|56923|65266	CFTR|CLCA1|CLDN4|SLC4A7|SLC34A2|NMUR2|WNK4	-2
Input ID	GO Biological Processes	19	GO:0030104	water homeostasis	19_GO:0065007 biological regulation	-3.7	9.3	6.1	24367	77	170	5	2.9	1.3	1080|1364|3868|8529|56603	CFTR|CLDN4|KRT16|CYP4F2|CYP26B1	-2
Input ID	GO Biological Processes	19	GO:0019674	NAD metabolic process	19_GO:0008152 metabolic process	-3.7	9.3	6.1	24367	77	170	5	2.9	1.3	229|683|2819|3099|3939	ALDOB|BST1|GPD1|HK2|LDHA	-2
Input ID	GO Biological Processes	19	GO:0046464	acylglycerol catabolic process	19_GO:0008152 metabolic process	-3.7	14	6.9	24367	42	170	4	2.4	1.2	335|338|2168|80339	APOA1|APOB|FABP1|PNPLA3	-2
Input ID	GO Biological Processes	19	GO:0046461	neutral lipid catabolic process	19_GO:0008152 metabolic process	-3.7	14	6.9	24367	42	170	4	2.4	1.2	335|338|2168|80339	APOA1|APOB|FABP1|PNPLA3	-2
Input ID	KEGG Pathway	24	M00003	Gluconeogenesis, oxaloacetate => fructose-6P		-3.7	25	8.4	24367	17	170	3	1.8	1	229|5105|5106	ALDOB|PCK1|PCK2	-2
Input ID	KEGG Pathway	24	hsa_M00003	Gluconeogenesis, oxaloacetate => fructose-6P		-3.7	25	8.4	24367	17	170	3	1.8	1	229|5105|5106	ALDOB|PCK1|PCK2	-2
Input ID	GO Biological Processes	19	GO:0061687	detoxification of inorganic compound	19_GO:0098754 detoxification	-3.7	25	8.4	24367	17	170	3	1.8	1	1244|4501|4502	ABCC2|MT1X|MT2A	-2
Input ID	GO Biological Processes	19	GO:0010631	epithelial cell migration	19_GO:0040011 locomotion	-3.6	4	4.8	24367	359	170	10	5.9	1.8	335|634|1647|1803|1969|3164|3868|5646|7429|83481	APOA1|CEACAM1|GADD45A|DPP4|EPHA2|NR4A1|KRT16|PRSS3|VIL1|EPPK1	-1.9
Input ID	GO Biological Processes	19	GO:0046460	neutral lipid biosynthetic process	19_GO:0008152 metabolic process	-3.6	13	6.8	24367	43	170	4	2.4	1.2	5105|5106|8694|80339	PCK1|PCK2|DGAT1|PNPLA3	-1.9
Input ID	GO Biological Processes	19	GO:0046463	acylglycerol biosynthetic process	19_GO:0008152 metabolic process	-3.6	13	6.8	24367	43	170	4	2.4	1.2	5105|5106|8694|80339	PCK1|PCK2|DGAT1|PNPLA3	-1.9
Input ID	GO Biological Processes	19	GO:0006775	fat-soluble vitamin metabolic process	19_GO:0008152 metabolic process	-3.6	13	6.8	24367	43	170	4	2.4	1.2	1543|1576|8529|56603	CYP1A1|CYP3A4|CYP4F2|CYP26B1	-1.9
Input ID	GO Biological Processes	19	GO:0046688	response to copper ion	19_GO:0050896 response to stimulus	-3.6	13	6.8	24367	43	170	4	2.4	1.2	1543|4501|4502|6647	CYP1A1|MT1X|MT2A|SOD1	-1.9
Input ID	GO Biological Processes	19	GO:0019730	antimicrobial humoral response	19_GO:0051704 multi-organism process	-3.6	7	5.6	24367	123	170	6	3.5	1.4	1670|5320|5646|5967|5968|6374	DEFA5|PLA2G2A|PRSS3|REG1A|REG1B|CXCL5	-1.9
Input ID	GO Biological Processes	19	GO:1901699	cellular response to nitrogen compound	19_GO:0050896 response to stimulus	-3.6	3	4.5	24367	660	170	14	8.2	2.1	339|445|634|1080|2706|2819|2875|3164|5105|5106|5967|6647|9971|83667	APOBEC1|ASS1|CEACAM1|CFTR|GJB2|GPD1|GPT|NR4A1|PCK1|PCK2|REG1A|SOD1|NR1H4|SESN2	-1.9
Input ID	GO Biological Processes	19	GO:0009913	epidermal cell differentiation	19_GO:0032502 developmental process	-3.6	4	4.8	24367	360	170	10	5.9	1.8	1969|3855|3856|3866|3868|3880|6647|9497|54474|56603	EPHA2|KRT7|KRT8|KRT15|KRT16|KRT19|SOD1|SLC4A7|KRT20|CYP26B1	-1.9
Input ID	GO Biological Processes	19	GO:1902653	secondary alcohol biosynthetic process	19_GO:0008152 metabolic process	-3.6	9.1	6	24367	79	170	5	2.9	1.3	335|338|1080|6647|56603	APOA1|APOB|CFTR|SOD1|CYP26B1	-1.9
Input ID	GO Biological Processes	19	GO:0098656	anion transmembrane transport	19_GO:0051179 localization	-3.6	4.4	4.9	24367	294	170	9	5.3	1.7	1080|1179|1364|6519|9497|11136|56923|113235|340024	CFTR|CLCA1|CLDN4|SLC3A1|SLC4A7|SLC7A9|NMUR2|SLC46A1|SLC6A19	-1.9
Input ID	GO Biological Processes	19	GO:0090132	epithelium migration	19_GO:0032501 multicellular organismal process	-3.6	4	4.8	24367	362	170	10	5.9	1.8	335|634|1647|1803|1969|3164|3868|5646|7429|83481	APOA1|CEACAM1|GADD45A|DPP4|EPHA2|NR4A1|KRT16|PRSS3|VIL1|EPPK1	-1.9
Input ID	GO Biological Processes	19	GO:0042572	retinol metabolic process	19_GO:0008152 metabolic process	-3.6	13	6.7	24367	44	170	4	2.4	1.2	130|1543|1576|8694	ADH6|CYP1A1|CYP3A4|DGAT1	-1.9
Input ID	Canonical Pathways	11	M285	PID HNF3A PATHWAY		-3.6	13	6.7	24367	44	170	4	2.4	1.2	338|2353|5265|6647	APOB|FOS|SERPINA1|SOD1	-1.9
Input ID	KEGG Pathway	24	hsa04973	Carbohydrate digestion and absorption		-3.6	13	6.7	24367	44	170	4	2.4	1.2	476|483|3099|6523	ATP1A1|ATP1B3|HK2|SLC5A1	-1.9
Input ID	Reactome Gene Sets	6	R-HSA-8963898	Plasma lipoprotein assembly		-3.6	24	8.1	24367	18	170	3	1.8	1	335|338|4547	APOA1|APOB|MTTP	-1.9
Input ID	Reactome Gene Sets	6	R-HSA-2022377	Metabolism of Angiotensinogen to Angiotensins		-3.6	24	8.1	24367	18	170	3	1.8	1	290|2028|4311	ANPEP|ENPEP|MME	-1.9
Input ID	Canonical Pathways	11	M106	PID HNF3B PATHWAY		-3.6	13	6.6	24367	45	170	4	2.4	1.2	229|335|3172|5105	ALDOB|APOA1|HNF4A|PCK1	-1.9
Input ID	GO Biological Processes	19	GO:0090130	tissue migration	19_GO:0032501 multicellular organismal process	-3.6	3.9	4.7	24367	368	170	10	5.9	1.8	335|634|1647|1803|1969|3164|3868|5646|7429|83481	APOA1|CEACAM1|GADD45A|DPP4|EPHA2|NR4A1|KRT16|PRSS3|VIL1|EPPK1	-1.9
Input ID	Reactome Gene Sets	6	R-HSA-1483206	Glycerophospholipid biosynthesis		-3.5	6.7	5.4	24367	129	170	6	3.5	1.4	2819|5320|8694|10555|79888|80339	GPD1|PLA2G2A|DGAT1|AGPAT2|LPCAT1|PNPLA3	-1.9
Input ID	KEGG Pathway	24	hsa00983	Drug metabolism - other enzymes		-3.5	12	6.5	24367	46	170	4	2.4	1.2	1576|7498|8824|79799	CYP3A4|XDH|CES2|UGT2A3	-1.9
Input ID	GO Biological Processes	19	GO:0001991	regulation of systemic arterial blood pressure by circulatory renin-angiotensin	19_GO:0032501 multicellular organismal process	-3.5	23	7.9	24367	19	170	3	1.8	1	2028|2150|4311	ENPEP|F2RL1|MME	-1.9
Input ID	Reactome Gene Sets	6	R-HSA-5423646	Aflatoxin activation and detoxification		-3.5	23	7.9	24367	19	170	3	1.8	1	95|1576|91703	ACY1|CYP3A4|ACY3	-1.9
Input ID	Reactome Gene Sets	6	R-HSA-6809371	Formation of the cornified envelope		-3.5	6.6	5.4	24367	130	170	6	3.5	1.4	3855|3856|3866|3868|3880|54474	KRT7|KRT8|KRT15|KRT16|KRT19|KRT20	-1.8
Input ID	GO Biological Processes	19	GO:0016126	sterol biosynthetic process	19_GO:0008152 metabolic process	-3.5	8.5	5.8	24367	84	170	5	2.9	1.3	335|338|1080|6647|56603	APOA1|APOB|CFTR|SOD1|CYP26B1	-1.8
Input ID	GO Biological Processes	19	GO:0022408	negative regulation of cell-cell adhesion	19_GO:0022610 biological adhesion	-3.5	5.5	5.1	24367	183	170	7	4.1	1.5	335|445|634|3958|4072|5320|6370	APOA1|ASS1|CEACAM1|LGALS3|EPCAM|PLA2G2A|CCL25	-1.8
Input ID	GO Biological Processes	19	GO:0002764	immune response-regulating signaling pathway	19_GO:0002376 immune system process	-3.5	2.9	4.3	24367	681	170	14	8.2	2.1	338|634|2150|2353|3958|4584|9971|10071|11148|56667|57402|89870|140453|727897	APOB|CEACAM1|F2RL1|FOS|LGALS3|MUC3A|NR1H4|MUC12|HHLA2|MUC13|S100A14|TRIM15|MUC17|MUC5B	-1.8
Input ID	GO Biological Processes	19	GO:0042593	glucose homeostasis	19_GO:0065007 biological regulation	-3.5	4.7	4.9	24367	243	170	8	4.7	1.6	1080|3099|3172|5105|5106|6717|9971|83667	CFTR|HK2|HNF4A|PCK1|PCK2|SRI|NR1H4|SESN2	-1.8
Input ID	GO Biological Processes	19	GO:0071622	regulation of granulocyte chemotaxis	19_GO:0040011 locomotion	-3.5	12	6.4	24367	47	170	4	2.4	1.2	683|1803|4354|57402	BST1|DPP4|MPP1|S100A14	-1.8
Input ID	GO Biological Processes	19	GO:0033500	carbohydrate homeostasis	19_GO:0065007 biological regulation	-3.5	4.7	4.9	24367	244	170	8	4.7	1.6	1080|3099|3172|5105|5106|6717|9971|83667	CFTR|HK2|HNF4A|PCK1|PCK2|SRI|NR1H4|SESN2	-1.8
Input ID	GO Biological Processes	19	GO:0055076	transition metal ion homeostasis	19_GO:0065007 biological regulation	-3.5	6.5	5.3	24367	132	170	6	3.5	1.4	4501|4502|6647|6717|55630|113235	MT1X|MT2A|SOD1|SRI|SLC39A4|SLC46A1	-1.8
Input ID	GO Biological Processes	19	GO:0040008	regulation of growth	19_GO:0040007 growth	-3.5	2.9	4.3	24367	686	170	14	8.2	2.1	634|2261|3172|4501|4502|5357|5967|6195|6647|7429|10071|54825|83481|83667	CEACAM1|FGFR3|HNF4A|MT1X|MT2A|PLS1|REG1A|RPS6KA1|SOD1|VIL1|MUC12|CDHR2|EPPK1|SESN2	-1.8
Input ID	GO Biological Processes	19	GO:0045088	regulation of innate immune response	19_GO:0002376 immune system process	-3.5	3.5	4.5	24367	451	170	11	6.5	1.9	338|634|2150|4584|9971|10071|56667|57402|89870|140453|727897	APOB|CEACAM1|F2RL1|MUC3A|NR1H4|MUC12|MUC13|S100A14|TRIM15|MUC17|MUC5B	-1.8
Input ID	GO Biological Processes	19	GO:0098754	detoxification	19_GO:0098754 detoxification	-3.5	6.5	5.3	24367	133	170	6	3.5	1.4	1244|2168|4501|4502|6647|83667	ABCC2|FABP1|MT1X|MT2A|SOD1|SESN2	-1.8
Input ID	GO Biological Processes	19	GO:0010107	potassium ion import	19_GO:0051179 localization	-3.5	12	6.4	24367	48	170	4	2.4	1.2	476|483|3760|65266	ATP1A1|ATP1B3|KCNJ3|WNK4	-1.8
Input ID	GO Biological Processes	19	GO:1901137	carbohydrate derivative biosynthetic process	19_GO:0008152 metabolic process	-3.4	2.8	4.2	24367	774	170	15	8.8	2.2	229|2819|2984|3099|3692|3939|4584|9245|10071|23563|51703|56667|140453|374907|727897	ALDOB|GPD1|GUCY2C|HK2|EIF6|LDHA|MUC3A|GCNT3|MUC12|CHST5|ACSL5|MUC13|MUC17|B3GNT8|MUC5B	-1.8
Input ID	GO Biological Processes	19	GO:0045089	positive regulation of innate immune response	19_GO:0002376 immune system process	-3.4	3.8	4.5	24367	382	170	10	5.9	1.8	338|2150|4584|9971|10071|56667|57402|89870|140453|727897	APOB|F2RL1|MUC3A|NR1H4|MUC12|MUC13|S100A14|TRIM15|MUC17|MUC5B	-1.8
Input ID	GO Biological Processes	19	GO:0042594	response to starvation	19_GO:0050896 response to stimulus	-3.4	5.3	4.9	24367	191	170	7	4.1	1.5	2695|2875|5105|5106|54474|55630|83667	GIP|GPT|PCK1|PCK2|KRT20|SLC39A4|SESN2	-1.7
Input ID	GO Biological Processes	19	GO:0042180	cellular ketone metabolic process	19_GO:0008152 metabolic process	-3.4	4.6	4.7	24367	252	170	8	4.7	1.6	335|634|2168|2695|2819|3692|8529|9971	APOA1|CEACAM1|FABP1|GIP|GPD1|EIF6|CYP4F2|NR1H4	-1.7
Input ID	GO Biological Processes	19	GO:0071715	icosanoid transport	19_GO:0051179 localization	-3.4	11	6.2	24367	50	170	4	2.4	1.2	1244|5320|8529|56923	ABCC2|PLA2G2A|CYP4F2|NMUR2	-1.7
Input ID	GO Biological Processes	19	GO:1901571	fatty acid derivative transport	19_GO:0051179 localization	-3.4	11	6.2	24367	50	170	4	2.4	1.2	1244|5320|8529|56923	ABCC2|PLA2G2A|CYP4F2|NMUR2	-1.7
Input ID	GO Biological Processes	19	GO:0090407	organophosphate biosynthetic process	19_GO:0008152 metabolic process	-3.4	2.9	4.2	24367	700	170	14	8.2	2.1	229|335|2819|2980|2984|3099|3692|3939|5320|9971|10555|51703|79888|80339	ALDOB|APOA1|GPD1|GUCA2A|GUCY2C|HK2|EIF6|LDHA|PLA2G2A|NR1H4|AGPAT2|ACSL5|LPCAT1|PNPLA3	-1.7
Input ID	Reactome Gene Sets	6	R-HSA-202733	Cell surface interactions at the vascular wall		-3.4	6.2	5.2	24367	138	170	6	3.5	1.4	338|483|634|4072|4680|11136	APOB|ATP1B3|CEACAM1|EPCAM|CEACAM6|SLC7A9	-1.7
Input ID	GO Biological Processes	19	GO:0009179	purine ribonucleoside diphosphate metabolic process	19_GO:0008152 metabolic process	-3.4	6.2	5.1	24367	139	170	6	3.5	1.4	229|2819|3099|3692|3939|4354	ALDOB|GPD1|HK2|EIF6|LDHA|MPP1	-1.7
Input ID	GO Biological Processes	19	GO:0033875	ribonucleoside bisphosphate metabolic process	19_GO:0008152 metabolic process	-3.4	6.2	5.1	24367	139	170	6	3.5	1.4	6799|6817|8694|25830|27284|51703	SULT1A2|SULT1A1|DGAT1|SULT4A1|SULT1B1|ACSL5	-1.7
Input ID	GO Biological Processes	19	GO:0009308	amine metabolic process	19_GO:0008152 metabolic process	-3.4	6.2	5.1	24367	139	170	6	3.5	1.4	1244|1543|6799|6817|9971|27284	ABCC2|CYP1A1|SULT1A2|SULT1A1|NR1H4|SULT1B1	-1.7
Input ID	GO Biological Processes	19	GO:0034032	purine nucleoside bisphosphate metabolic process	19_GO:0008152 metabolic process	-3.4	6.2	5.1	24367	139	170	6	3.5	1.4	6799|6817|8694|25830|27284|51703	SULT1A2|SULT1A1|DGAT1|SULT4A1|SULT1B1|ACSL5	-1.7
Input ID	GO Biological Processes	19	GO:0009135	purine nucleoside diphosphate metabolic process	19_GO:0008152 metabolic process	-3.4	6.2	5.1	24367	139	170	6	3.5	1.4	229|2819|3099|3692|3939|4354	ALDOB|GPD1|HK2|EIF6|LDHA|MPP1	-1.7
Input ID	GO Biological Processes	19	GO:0033865	nucleoside bisphosphate metabolic process	19_GO:0008152 metabolic process	-3.4	6.2	5.1	24367	139	170	6	3.5	1.4	6799|6817|8694|25830|27284|51703	SULT1A2|SULT1A1|DGAT1|SULT4A1|SULT1B1|ACSL5	-1.7
Input ID	Reactome Gene Sets	6	R-HSA-109582	Hemostasis		-3.4	3	4.2	24367	622	170	13	7.6	2	302|335|338|483|634|4072|4680|5265|6281|6647|6717|11136|55970	ANXA2|APOA1|APOB|ATP1B3|CEACAM1|EPCAM|CEACAM6|SERPINA1|S100A10|SOD1|SRI|SLC7A9|GNG12	-1.7
Input ID	GO Biological Processes	19	GO:0008544	epidermis development	19_GO:0032502 developmental process	-3.3	3.4	4.3	24367	469	170	11	6.5	1.9	1969|3855|3856|3866|3868|3880|6647|9497|10555|54474|56603	EPHA2|KRT7|KRT8|KRT15|KRT16|KRT19|SOD1|SLC4A7|AGPAT2|KRT20|CYP26B1	-1.7
Input ID	GO Biological Processes	19	GO:0009185	ribonucleoside diphosphate metabolic process	19_GO:0008152 metabolic process	-3.3	6.1	5.1	24367	141	170	6	3.5	1.4	229|2819|3099|3692|3939|4354	ALDOB|GPD1|HK2|EIF6|LDHA|MPP1	-1.7
Input ID	GO Biological Processes	19	GO:0019221	cytokine-mediated signaling pathway	19_GO:0023052 signaling	-3.3	2.7	4.1	24367	796	170	15	8.8	2.2	302|335|634|1238|2150|2353|3856|4502|6288|6359|6370|6374|6647|9971|10555	ANXA2|APOA1|CEACAM1|ACKR2|F2RL1|FOS|KRT8|MT2A|SAA1|CCL15|CCL25|CXCL5|SOD1|NR1H4|AGPAT2	-1.7
Input ID	GO Biological Processes	19	GO:1901653	cellular response to peptide	19_GO:0050896 response to stimulus	-3.3	3.6	4.4	24367	397	170	10	5.9	1.8	339|445|634|2706|2875|3164|5105|5106|5967|9971	APOBEC1|ASS1|CEACAM1|GJB2|GPT|NR4A1|PCK1|PCK2|REG1A|NR1H4	-1.7
Input ID	GO Biological Processes	19	GO:0055123	digestive system development	19_GO:0032502 developmental process	-3.3	6	5	24367	143	170	6	3.5	1.4	445|1045|1543|2695|5009|5967	ASS1|CDX2|CYP1A1|GIP|OTC|REG1A	-1.7
Input ID	GO Biological Processes	19	GO:0010804	negative regulation of tumor necrosis factor-mediated signaling pathway	19_GO:0048519 negative regulation of biological process	-3.3	19	7.1	24367	23	170	3	1.8	1	335|2150|9971	APOA1|F2RL1|NR1H4	-1.6
Input ID	GO Biological Processes	19	GO:0032682	negative regulation of chemokine production	19_GO:0048519 negative regulation of biological process	-3.3	19	7.1	24367	23	170	3	1.8	1	1969|2150|9971	EPHA2|F2RL1|NR1H4	-1.6
Input ID	KEGG Pathway	24	hsa04614	Renin-angiotensin system		-3.3	19	7.1	24367	23	170	3	1.8	1	290|2028|4311	ANPEP|ENPEP|MME	-1.6
Input ID	Reactome Gene Sets	6	R-HSA-400508	Incretin synthesis, secretion, and inactivation		-3.3	19	7.1	24367	23	170	3	1.8	1	1045|1803|2695	CDX2|DPP4|GIP	-1.6
Input ID	GO Biological Processes	19	GO:0045109	intermediate filament organization	19_GO:0071840 cellular component organization or biogenesis	-3.3	19	7.1	24367	23	170	3	1.8	1	4741|54474|83481	NEFM|KRT20|EPPK1	-1.6
Input ID	GO Biological Processes	19	GO:0001655	urogenital system development	19_GO:0032502 developmental process	-3.3	3.9	4.5	24367	330	170	9	5.3	1.7	445|2028|4072|4311|5268|7020|9245|56603|65266	ASS1|ENPEP|EPCAM|MME|SERPINB5|TFAP2A|GCNT3|CYP26B1|WNK4	-1.6
Input ID	GO Biological Processes	19	GO:0046677	response to antibiotic	19_GO:0050896 response to stimulus	-3.3	3.9	4.4	24367	331	170	9	5.3	1.7	130|339|1080|1366|1543|2168|2706|3939|6647	ADH6|APOBEC1|CFTR|CLDN7|CYP1A1|FABP1|GJB2|LDHA|SOD1	-1.6
Input ID	GO Biological Processes	19	GO:0046164	alcohol catabolic process	19_GO:0008152 metabolic process	-3.3	11	5.9	24367	54	170	4	2.4	1.2	221|6799|6817|27284	ALDH3B1|SULT1A2|SULT1A1|SULT1B1	-1.6
Input ID	GO Biological Processes	19	GO:0071320	cellular response to cAMP	19_GO:0050896 response to stimulus	-3.3	11	5.9	24367	54	170	4	2.4	1.2	445|1080|2819|5105	ASS1|CFTR|GPD1|PCK1	-1.6
Input ID	GO Biological Processes	19	GO:0051384	response to glucocorticoid	19_GO:0050896 response to stimulus	-3.2	5.9	5	24367	146	170	6	3.5	1.4	445|1244|2353|2706|5105|5106	ASS1|ABCC2|FOS|GJB2|PCK1|PCK2	-1.6
Input ID	GO Biological Processes	19	GO:1990868	response to chemokine	19_GO:0050896 response to stimulus	-3.2	7.4	5.3	24367	97	170	5	2.9	1.3	1238|5967|6359|6370|6374	ACKR2|REG1A|CCL15|CCL25|CXCL5	-1.6
Input ID	GO Biological Processes	19	GO:0019217	regulation of fatty acid metabolic process	19_GO:0008152 metabolic process	-3.2	7.4	5.3	24367	97	170	5	2.9	1.3	335|634|2168|2695|3692	APOA1|CEACAM1|FABP1|GIP|EIF6	-1.6
Input ID	GO Biological Processes	19	GO:1990869	cellular response to chemokine	19_GO:0050896 response to stimulus	-3.2	7.4	5.3	24367	97	170	5	2.9	1.3	1238|5967|6359|6370|6374	ACKR2|REG1A|CCL15|CCL25|CXCL5	-1.6
Input ID	GO Biological Processes	19	GO:0061436	establishment of skin barrier	19_GO:0032502 developmental process	-3.2	18	6.9	24367	24	170	3	1.8	1	1364|3868|56603	CLDN4|KRT16|CYP26B1	-1.6
Input ID	GO Biological Processes	19	GO:0002685	regulation of leukocyte migration	19_GO:0040011 locomotion	-3.2	4.9	4.7	24367	205	170	7	4.1	1.5	683|1803|2150|3958|4354|6370|57402	BST1|DPP4|F2RL1|LGALS3|MPP1|CCL25|S100A14	-1.6
Input ID	GO Biological Processes	19	GO:0071496	cellular response to external stimulus	19_GO:0050896 response to stimulus	-3.2	3.8	4.4	24367	336	170	9	5.3	1.7	476|1647|2353|5105|6647|9971|54474|55630|83667	ATP1A1|GADD45A|FOS|PCK1|SOD1|NR1H4|KRT20|SLC39A4|SESN2	-1.6
Input ID	GO Biological Processes	19	GO:0042304	regulation of fatty acid biosynthetic process	19_GO:0008152 metabolic process	-3.2	10	5.8	24367	56	170	4	2.4	1.2	335|634|2695|3692	APOA1|CEACAM1|GIP|EIF6	-1.6
Input ID	GO Biological Processes	19	GO:0030048	actin filament-based movement	19_GO:0009987 cellular process	-3.2	5.8	4.9	24367	149	170	6	3.5	1.4	476|3760|4640|4648|6717|7429	ATP1A1|KCNJ3|MYO1A|MYO7B|SRI|VIL1	-1.6
Input ID	GO Biological Processes	19	GO:0002757	immune response-activating signal transduction	19_GO:0002376 immune system process	-3.2	2.9	4.1	24367	647	170	13	7.6	2	338|634|2150|3958|4584|9971|10071|11148|56667|57402|89870|140453|727897	APOB|CEACAM1|F2RL1|LGALS3|MUC3A|NR1H4|MUC12|HHLA2|MUC13|S100A14|TRIM15|MUC17|MUC5B	-1.6
Input ID	GO Biological Processes	19	GO:0097327	response to antineoplastic agent	19_GO:0050896 response to stimulus	-3.2	7.2	5.2	24367	99	170	5	2.9	1.3	445|1244|2706|5105|5106	ASS1|ABCC2|GJB2|PCK1|PCK2	-1.6
Input ID	GO Biological Processes	19	GO:0043648	dicarboxylic acid metabolic process	19_GO:0008152 metabolic process	-3.2	7.2	5.2	24367	99	170	5	2.9	1.3	445|5105|5625|9971|113235	ASS1|PCK1|PRODH|NR1H4|SLC46A1	-1.6
Input ID	GO Biological Processes	19	GO:0006575	cellular modified amino acid metabolic process	19_GO:0008152 metabolic process	-3.2	4.8	4.6	24367	208	170	7	4.1	1.5	445|2346|5320|5625|6647|27284|113235	ASS1|FOLH1|PLA2G2A|PRODH|SOD1|SULT1B1|SLC46A1	-1.6
Input ID	GO Biological Processes	19	GO:0001678	cellular glucose homeostasis	19_GO:0065007 biological regulation	-3.2	5.7	4.9	24367	151	170	6	3.5	1.4	1080|3099|5105|5106|6717|9971	CFTR|HK2|PCK1|PCK2|SRI|NR1H4	-1.6
Input ID	GO Biological Processes	19	GO:0008643	carbohydrate transport	19_GO:0051179 localization	-3.2	5.7	4.9	24367	151	170	6	3.5	1.4	2695|3099|5357|6523|7429|83667	GIP|HK2|PLS1|SLC5A1|VIL1|SESN2	-1.6
Input ID	GO Biological Processes	19	GO:0098742	cell-cell adhesion via plasma-membrane adhesion molecules	19_GO:0022610 biological adhesion	-3.1	4.2	4.4	24367	275	170	8	4.7	1.6	335|634|1364|1366|4072|4680|53841|54825	APOA1|CEACAM1|CLDN4|CLDN7|EPCAM|CEACAM6|CDHR5|CDHR2	-1.5
Input ID	GO Biological Processes	19	GO:1903078	positive regulation of protein localization to plasma membrane	19_GO:0048518 positive regulation of biological process	-3.1	9.9	5.7	24367	58	170	4	2.4	1.2	1969|3958|5357|7429	EPHA2|LGALS3|PLS1|VIL1	-1.5
Input ID	KEGG Pathway	24	hsa00140	Steroid hormone biosynthesis		-3.1	9.9	5.7	24367	58	170	4	2.4	1.2	1543|1576|3294|79799	CYP1A1|CYP3A4|HSD17B2|UGT2A3	-1.5
Input ID	GO Biological Processes	19	GO:0051055	negative regulation of lipid biosynthetic process	19_GO:0048519 negative regulation of biological process	-3.1	9.9	5.7	24367	58	170	4	2.4	1.2	476|634|6647|79888	ATP1A1|CEACAM1|SOD1|LPCAT1	-1.5
Input ID	GO Biological Processes	19	GO:0043588	skin development	19_GO:0032502 developmental process	-3.1	3.4	4.2	24367	418	170	10	5.9	1.8	1364|1969|3855|3856|3866|3868|3880|10999|54474|56603	CLDN4|EPHA2|KRT7|KRT8|KRT15|KRT16|KRT19|SLC27A4|KRT20|CYP26B1	-1.5
Input ID	GO Biological Processes	19	GO:0071222	cellular response to lipopolysaccharide	19_GO:0051704 multi-organism process	-3.1	4.7	4.6	24367	212	170	7	4.1	1.5	445|1244|1604|1670|6374|8856|9971	ASS1|ABCC2|CD55|DEFA5|CXCL5|NR1I2|NR1H4	-1.5
Input ID	GO Biological Processes	19	GO:0043270	positive regulation of ion transport	19_GO:0048518 positive regulation of biological process	-3.1	4.1	4.4	24367	277	170	8	4.7	1.6	335|483|1080|3958|5174|6717|8529|65266	APOA1|ATP1B3|CFTR|LGALS3|PDZK1|SRI|CYP4F2|WNK4	-1.5
Input ID	GO Biological Processes	19	GO:0008203	cholesterol metabolic process	19_GO:0008152 metabolic process	-3.1	5.6	4.8	24367	154	170	6	3.5	1.4	335|338|1080|1576|6647|9971	APOA1|APOB|CFTR|CYP3A4|SOD1|NR1H4	-1.5
Input ID	GO Biological Processes	19	GO:0003081	regulation of systemic arterial blood pressure by renin-angiotensin	19_GO:0032501 multicellular organismal process	-3.1	17	6.6	24367	26	170	3	1.8	1	2028|2150|4311	ENPEP|F2RL1|MME	-1.5
Input ID	GO Biological Processes	19	GO:0035902	response to immobilization stress	19_GO:0050896 response to stimulus	-3.1	17	6.6	24367	26	170	3	1.8	1	1543|2353|5967	CYP1A1|FOS|REG1A	-1.5
Input ID	GO Biological Processes	19	GO:0071377	cellular response to glucagon stimulus	19_GO:0050896 response to stimulus	-3.1	17	6.6	24367	26	170	3	1.8	1	445|2706|5105	ASS1|GJB2|PCK1	-1.5
Input ID	GO Biological Processes	19	GO:0016051	carbohydrate biosynthetic process	19_GO:0008152 metabolic process	-3.1	4.7	4.5	24367	214	170	7	4.1	1.5	229|2819|2875|5105|5106|83667|374907	ALDOB|GPD1|GPT|PCK1|PCK2|SESN2|B3GNT8	-1.5
Input ID	GO Biological Processes	19	GO:2000379	positive regulation of reactive oxygen species metabolic process	19_GO:0048518 positive regulation of biological process	-3.1	7	5.1	24367	103	170	5	2.9	1.3	445|1647|2150|6647|7498	ASS1|GADD45A|F2RL1|SOD1|XDH	-1.5
Input ID	GO Biological Processes	19	GO:0062013	positive regulation of small molecule metabolic process	19_GO:0048518 positive regulation of biological process	-3.1	5.5	4.7	24367	157	170	6	3.5	1.4	335|2168|2819|2875|2980|9971	APOA1|FABP1|GPD1|GPT|GUCA2A|NR1H4	-1.5
Input ID	Reactome Gene Sets	6	R-HSA-8963743	Digestion and absorption		-3.1	16	6.5	24367	27	170	3	1.8	1	2980|2984|6523	GUCA2A|GUCY2C|SLC5A1	-1.5
Input ID	GO Biological Processes	19	GO:0033561	regulation of water loss via skin	19_GO:0032501 multicellular organismal process	-3.1	16	6.5	24367	27	170	3	1.8	1	1364|3868|56603	CLDN4|KRT16|CYP26B1	-1.5
Input ID	GO Biological Processes	19	GO:0001822	kidney development	19_GO:0032502 developmental process	-3.1	4.1	4.3	24367	283	170	8	4.7	1.6	445|2028|4072|4311|7020|9245|56603|65266	ASS1|ENPEP|EPCAM|MME|TFAP2A|GCNT3|CYP26B1|WNK4	-1.5
Input ID	GO Biological Processes	19	GO:0046474	glycerophospholipid biosynthetic process	19_GO:0008152 metabolic process	-3.1	4.6	4.5	24367	218	170	7	4.1	1.5	335|2819|5320|9971|10555|79888|80339	APOA1|GPD1|PLA2G2A|NR1H4|AGPAT2|LPCAT1|PNPLA3	-1.5
Input ID	GO Biological Processes	19	GO:0009132	nucleoside diphosphate metabolic process	19_GO:0008152 metabolic process	-3	5.4	4.7	24367	159	170	6	3.5	1.4	229|2819|3099|3692|3939|4354	ALDOB|GPD1|HK2|EIF6|LDHA|MPP1	-1.5
Input ID	KEGG Pathway	24	hsa04931	Insulin resistance		-3	6.7	5	24367	107	170	5	2.9	1.3	5105|5106|6195|10999|11001	PCK1|PCK2|RPS6KA1|SLC27A4|SLC27A2	-1.4
Input ID	GO Biological Processes	19	GO:0001666	response to hypoxia	19_GO:0050896 response to stimulus	-3	3.6	4.2	24367	358	170	9	5.3	1.7	1179|1263|1543|1803|2168|3099|3939|5105|5967	CLCA1|PLK3|CYP1A1|DPP4|FABP1|HK2|LDHA|PCK1|REG1A	-1.4
Input ID	GO Biological Processes	19	GO:0071280	cellular response to copper ion	19_GO:0050896 response to stimulus	-3	15	6.4	24367	28	170	3	1.8	1	1543|4501|4502	CYP1A1|MT1X|MT2A	-1.4
Input ID	GO Biological Processes	19	GO:0044262	cellular carbohydrate metabolic process	19_GO:0008152 metabolic process	-3	4	4.3	24367	288	170	8	4.7	1.6	2875|3099|3795|5105|5106|7033|83667|374907	GPT|HK2|KHK|PCK1|PCK2|TFF3|SESN2|B3GNT8	-1.4
Input ID	GO Biological Processes	19	GO:0006633	fatty acid biosynthetic process	19_GO:0008152 metabolic process	-3	5.3	4.6	24367	162	170	6	3.5	1.4	335|634|1543|1576|2695|3692	APOA1|CEACAM1|CYP1A1|CYP3A4|GIP|EIF6	-1.4
Input ID	GO Biological Processes	19	GO:0046503	glycerolipid catabolic process	19_GO:0008152 metabolic process	-3	9.1	5.4	24367	63	170	4	2.4	1.2	335|338|2168|80339	APOA1|APOB|FABP1|PNPLA3	-1.4
Input ID	Reactome Gene Sets	6	R-HSA-156580	Phase II - Conjugation of compounds		-3	6.6	4.9	24367	109	170	5	2.9	1.3	6799|6817|25830|27284|79799	SULT1A2|SULT1A1|SULT4A1|SULT1B1|UGT2A3	-1.4
Input ID	GO Biological Processes	19	GO:0098739	import across plasma membrane	19_GO:0051179 localization	-3	6.6	4.9	24367	109	170	5	2.9	1.3	476|483|3760|55630|113235	ATP1A1|ATP1B3|KCNJ3|SLC39A4|SLC46A1	-1.4
Input ID	GO Biological Processes	19	GO:0006959	humoral immune response	19_GO:0002376 immune system process	-3	3.6	4.1	24367	361	170	9	5.3	1.7	683|733|1604|1670|5320|5646|5967|5968|6374	BST1|C8G|CD55|DEFA5|PLA2G2A|PRSS3|REG1A|REG1B|CXCL5	-1.4
Input ID	GO Biological Processes	19	GO:0031960	response to corticosteroid	19_GO:0050896 response to stimulus	-3	5.3	4.6	24367	163	170	6	3.5	1.4	445|1244|2353|2706|5105|5106	ASS1|ABCC2|FOS|GJB2|PCK1|PCK2	-1.4
Input ID	GO Biological Processes	19	GO:0044706	multi-multicellular organism process	19_GO:0051704 multi-organism process	-3	4.5	4.4	24367	224	170	7	4.1	1.5	1244|1364|1543|2353|2695|2706|6647	ABCC2|CLDN4|CYP1A1|FOS|GIP|GJB2|SOD1	-1.4
Input ID	GO Biological Processes	19	GO:0046686	response to cadmium ion	19_GO:0050896 response to stimulus	-3	9	5.3	24367	64	170	4	2.4	1.2	2353|4501|4502|6647	FOS|MT1X|MT2A|SOD1	-1.4
Input ID	GO Biological Processes	19	GO:0071219	cellular response to molecule of bacterial origin	19_GO:0051704 multi-organism process	-3	4.5	4.4	24367	225	170	7	4.1	1.5	445|1244|1604|1670|6374|8856|9971	ASS1|ABCC2|CD55|DEFA5|CXCL5|NR1I2|NR1H4	-1.4
Input ID	GO Biological Processes	19	GO:0031424	keratinization	19_GO:0032502 developmental process	-3	4.5	4.4	24367	225	170	7	4.1	1.5	3855|3856|3866|3868|3880|54474|56603	KRT7|KRT8|KRT15|KRT16|KRT19|KRT20|CYP26B1	-1.4
Input ID	GO Biological Processes	19	GO:0031349	positive regulation of defense response	19_GO:0048518 positive regulation of biological process	-3	3	3.9	24367	517	170	11	6.5	1.9	338|2150|4584|5320|9971|10071|56667|57402|89870|140453|727897	APOB|F2RL1|MUC3A|PLA2G2A|NR1H4|MUC12|MUC13|S100A14|TRIM15|MUC17|MUC5B	-1.4
Input ID	GO Biological Processes	19	GO:0006821	chloride transport	19_GO:0051179 localization	-3	6.5	4.9	24367	110	170	5	2.9	1.3	1080|1179|1364|56923|65266	CFTR|CLCA1|CLDN4|NMUR2|WNK4	-1.4
Input ID	GO Biological Processes	19	GO:0072001	renal system development	19_GO:0032502 developmental process	-3	3.9	4.2	24367	292	170	8	4.7	1.6	445|2028|4072|4311|7020|9245|56603|65266	ASS1|ENPEP|EPCAM|MME|TFAP2A|GCNT3|CYP26B1|WNK4	-1.4
Input ID	GO Biological Processes	19	GO:0034369	plasma lipoprotein particle remodeling	19_GO:0071840 cellular component organization or biogenesis	-3	15	6.2	24367	29	170	3	1.8	1	335|338|5320	APOA1|APOB|PLA2G2A	-1.4
Input ID	GO Biological Processes	19	GO:0015721	bile acid and bile salt transport	19_GO:0051179 localization	-3	15	6.2	24367	29	170	3	1.8	1	634|1244|9971	CEACAM1|ABCC2|NR1H4	-1.4
Input ID	GO Biological Processes	19	GO:0034368	protein-lipid complex remodeling	19_GO:0071840 cellular component organization or biogenesis	-3	15	6.2	24367	29	170	3	1.8	1	335|338|5320	APOA1|APOB|PLA2G2A	-1.4
Input ID	GO Biological Processes	19	GO:0007162	negative regulation of cell adhesion	19_GO:0022610 biological adhesion	-3	3.9	4.2	24367	294	170	8	4.7	1.6	335|445|634|1366|3958|4072|5320|6370	APOA1|ASS1|CEACAM1|CLDN7|LGALS3|EPCAM|PLA2G2A|CCL25	-1.4
Input ID	GO Biological Processes	19	GO:1904377	positive regulation of protein localization to cell periphery	19_GO:0048518 positive regulation of biological process	-3	8.8	5.3	24367	65	170	4	2.4	1.2	1969|3958|5357|7429	EPHA2|LGALS3|PLS1|VIL1	-1.4
Input ID	GO Biological Processes	19	GO:0034367	protein-containing complex remodeling	19_GO:0071840 cellular component organization or biogenesis	-2.9	14	6.1	24367	30	170	3	1.8	1	335|338|5320	APOA1|APOB|PLA2G2A	-1.4
Input ID	Reactome Gene Sets	6	R-HSA-4090294	SUMOylation of intracellular receptors		-2.9	14	6.1	24367	30	170	3	1.8	1	2494|8856|9971	NR5A2|NR1I2|NR1H4	-1.4
Input ID	GO Biological Processes	19	GO:0002223	stimulatory C-type lectin receptor signaling pathway	19_GO:0002376 immune system process	-2.9	6.3	4.8	24367	113	170	5	2.9	1.3	4584|10071|56667|140453|727897	MUC3A|MUC12|MUC13|MUC17|MUC5B	-1.4
Input ID	GO Biological Processes	19	GO:0036293	response to decreased oxygen levels	19_GO:0050896 response to stimulus	-2.9	3.5	4	24367	370	170	9	5.3	1.7	1179|1263|1543|1803|2168|3099|3939|5105|5967	CLCA1|PLK3|CYP1A1|DPP4|FABP1|HKDC1|LDHA|PCK1|REG1A	-1.3
Input ID	GO Biological Processes	19	GO:0002548	monocyte chemotaxis	19_GO:0040011 locomotion	-2.9	8.6	5.2	24367	67	170	4	2.4	1.2	3958|6359|6370|57402	LGALS3|CCL15|CCL25|S100A14	-1.3
Input ID	GO Biological Processes	19	GO:0006164	purine nucleotide biosynthetic process	19_GO:0008152 metabolic process	-2.9	3.8	4.1	24367	300	170	8	4.7	1.6	229|2819|2980|2984|3099|3692|3939|51703	ALDOB|GPD1|GUCA2A|GUCY2C|HK2|EIF6|LDHA|ACSL5	-1.3
Input ID	GO Biological Processes	19	GO:0097435	supramolecular fiber organization	19_GO:0071840 cellular component organization or biogenesis	-2.9	2.7	3.8	24367	698	170	13	7.6	2	335|1263|2150|3856|3880|4640|4648|4741|5357|6281|7429|54474|83481	APOA1|PLK3|F2RL1|KRT8|KRT19|MYO1A|MYO7B|NEFM|PLS1|S100A10|VIL1|KRT20|EPPK1	-1.3
Input ID	GO Biological Processes	19	GO:0051480	regulation of cytosolic calcium ion concentration	19_GO:0065007 biological regulation	-2.9	3.5	4	24367	373	170	9	5.3	1.7	302|1238|1604|2150|2906|6288|6717|56923|159371	ANXA2|ACKR2|CD55|F2RL1|GRIN2D|SAA1|SRI|NMUR2|SLC35G1	-1.3
Input ID	GO Biological Processes	19	GO:0006790	sulfur compound metabolic process	19_GO:0008152 metabolic process	-2.9	3.5	4	24367	373	170	9	5.3	1.7	1244|6647|6799|6817|8694|23563|25830|27284|51703	ABCC2|SOD1|SULT1A2|SULT1A1|DGAT1|CHST5|SULT4A1|SULT1B1|ACSL5	-1.3
Input ID	GO Biological Processes	19	GO:0006096	glycolytic process	19_GO:0008152 metabolic process	-2.9	6.2	4.7	24367	115	170	5	2.9	1.3	229|2819|3099|3692|3939	ALDOB|GPD1|HK2|EIF6|LDHA	-1.3
Input ID	GO Biological Processes	19	GO:0043171	peptide catabolic process	19_GO:0008152 metabolic process	-2.9	14	6	24367	31	170	3	1.8	1	290|2028|10004	ANPEP|ENPEP|NAALADL1	-1.3
Input ID	GO Biological Processes	19	GO:0090075	relaxation of muscle	19_GO:0032501 multicellular organismal process	-2.9	14	6	24367	31	170	3	1.8	1	476|6647|6717	ATP1A1|SOD1|SRI	-1.3
Input ID	GO Biological Processes	19	GO:0000038	very long-chain fatty acid metabolic process	19_GO:0008152 metabolic process	-2.9	14	6	24367	31	170	3	1.8	1	8529|10999|11001	CYP4F2|SLC27A4|SLC27A2	-1.3
Input ID	GO Biological Processes	19	GO:0030216	keratinocyte differentiation	19_GO:0032502 developmental process	-2.9	3.8	4.1	24367	302	170	8	4.7	1.6	1969|3855|3856|3866|3868|3880|54474|56603	EPHA2|KRT7|KRT8|KRT15|KRT16|KRT19|KRT20|CYP26B1	-1.3
Input ID	GO Biological Processes	19	GO:1901568	fatty acid derivative metabolic process	19_GO:0008152 metabolic process	-2.9	5	4.4	24367	172	170	6	3.5	1.4	1543|4051|8529|8694|8824|51703	CYP1A1|CYP4F3|CYP4F2|DGAT1|CES2|ACSL5	-1.3
Input ID	GO Biological Processes	19	GO:0002220	innate immune response activating cell surface receptor signaling pathway	19_GO:0002376 immune system process	-2.9	6.2	4.7	24367	116	170	5	2.9	1.3	4584|10071|56667|140453|727897	MUC3A|MUC12|MUC13|MUC17|MUC5B	-1.3
Input ID	GO Biological Processes	19	GO:0006757	ATP generation from ADP	19_GO:0008152 metabolic process	-2.9	6.2	4.7	24367	116	170	5	2.9	1.3	229|2819|3099|3692|3939	ALDOB|GPD1|HK2|EIF6|LDHA	-1.3
Input ID	GO Biological Processes	19	GO:0035690	cellular response to drug	19_GO:0050896 response to stimulus	-2.9	3.4	4	24367	376	170	9	5.3	1.7	445|1080|1244|2168|2706|4502|5105|5106|6647	ASS1|CFTR|ABCC2|FABP1|GJB2|MT2A|PCK1|PCK2|SOD1	-1.3
Input ID	Reactome Gene Sets	6	R-HSA-174824	Plasma lipoprotein assembly, remodeling, and clearance		-2.9	8.3	5.1	24367	69	170	4	2.4	1.2	335|338|4547|81693	APOA1|APOB|MTTP|AMN	-1.3
Input ID	GO Biological Processes	19	GO:0002688	regulation of leukocyte chemotaxis	19_GO:0040011 locomotion	-2.9	6.1	4.7	24367	117	170	5	2.9	1.3	683|1803|2150|4354|57402	BST1|DPP4|F2RL1|MPP1|S100A14	-1.3
Input ID	Reactome Gene Sets	6	R-HSA-1989781	PPARA activates gene expression		-2.9	6.1	4.7	24367	117	170	5	2.9	1.3	335|1543|2168|9971|54797	APOA1|CYP1A1|FABP1|NR1H4|MED18	-1.3
Input ID	GO Biological Processes	19	GO:0010644	cell communication by electrical coupling	19_GO:0009987 cellular process	-2.8	13	5.9	24367	32	170	3	1.8	1	476|2706|6717	ATP1A1|GJB2|SRI	-1.3
Input ID	GO Biological Processes	19	GO:0050918	positive chemotaxis	19_GO:0040011 locomotion	-2.8	8.2	5	24367	70	170	4	2.4	1.2	2150|3958|6288|6359	F2RL1|LGALS3|SAA1|CCL15	-1.3
Input ID	KEGG Pathway	24	hsa00982	Drug metabolism - cytochrome P450		-2.8	8.2	5	24367	70	170	4	2.4	1.2	130|221|1576|79799	ADH6|ALDH3B1|CYP3A4|UGT2A3	-1.3
Input ID	GO Biological Processes	19	GO:0006979	response to oxidative stress	19_GO:0050896 response to stimulus	-2.8	3.1	3.9	24367	458	170	10	5.9	1.8	221|1244|1263|2168|2353|2706|3939|5625|6647|83667	ALDH3B1|ABCC2|PLK3|FABP1|FOS|GJB2|LDHA|PRODH|SOD1|SESN2	-1.3
Input ID	GO Biological Processes	19	GO:0042866	pyruvate biosynthetic process	19_GO:0008152 metabolic process	-2.8	6	4.6	24367	119	170	5	2.9	1.3	229|2819|3099|3692|3939	ALDOB|GPD1|HK2|EIF6|LDHA	-1.3
Input ID	Reactome Gene Sets	6	R-HSA-400206	Regulation of lipid metabolism by PPARalpha		-2.8	6	4.6	24367	119	170	5	2.9	1.3	335|1543|2168|9971|54797	APOA1|CYP1A1|FABP1|NR1H4|MED18	-1.3
Input ID	GO Biological Processes	19	GO:0050796	regulation of insulin secretion	19_GO:0023052 signaling	-2.8	4.9	4.3	24367	177	170	6	3.5	1.4	1080|1803|2695|3172|6717|9971	CFTR|DPP4|GIP|HNF4A|SRI|NR1H4	-1.3
Input ID	GO Biological Processes	19	GO:0032612	interleukin-1 production	19_GO:0032501 multicellular organismal process	-2.8	6	4.6	24367	120	170	5	2.9	1.3	335|634|2150|6288|9971	APOA1|CEACAM1|F2RL1|SAA1|NR1H4	-1.3
Input ID	KEGG Pathway	24	hsa04152	AMPK signaling pathway		-2.8	6	4.6	24367	120	170	5	2.9	1.3	1080|3172|5105|5106|5521	CFTR|HNF4A|PCK1|PCK2|PPP2R2B	-1.3
Input ID	GO Biological Processes	19	GO:0035774	positive regulation of insulin secretion involved in cellular response to glucose stimulus	19_GO:0048518 positive regulation of biological process	-2.8	13	5.8	24367	33	170	3	1.8	1	1080|6717|9971	CFTR|SRI|NR1H4	-1.3
Input ID	GO Biological Processes	19	GO:0090022	regulation of neutrophil chemotaxis	19_GO:0040011 locomotion	-2.8	13	5.8	24367	33	170	3	1.8	1	683|1803|4354	BST1|DPP4|MPP1	-1.3
Input ID	Reactome Gene Sets	6	R-HSA-8964043	Plasma lipoprotein clearance		-2.8	13	5.8	24367	33	170	3	1.8	1	335|338|81693	APOA1|APOB|AMN	-1.3
Input ID	KEGG Pathway	24	hsa00051	Fructose and mannose metabolism		-2.8	13	5.8	24367	33	170	3	1.8	1	229|3099|3795	ALDOB|HK2|KHK	-1.3
Input ID	Reactome Gene Sets	6	R-HSA-352230	Amino acid transport across the plasma membrane		-2.8	13	5.8	24367	33	170	3	1.8	1	6519|11136|340024	SLC3A1|SLC7A9|SLC6A19	-1.3
Input ID	GO Biological Processes	19	GO:0009165	nucleotide biosynthetic process	19_GO:0008152 metabolic process	-2.8	3.4	3.9	24367	385	170	9	5.3	1.7	229|2819|2980|2984|3099|3692|3939|10555|51703	ALDOB|GPD1|GUCA2A|GUCY2C|HK2|EIF6|LDHA|AGPAT2|ACSL5	-1.3
Input ID	GO Biological Processes	19	GO:0072522	purine-containing compound biosynthetic process	19_GO:0008152 metabolic process	-2.8	3.7	4	24367	313	170	8	4.7	1.6	229|2819|2980|2984|3099|3692|3939|51703	ALDOB|GPD1|GUCA2A|GUCY2C|HK2|EIF6|LDHA|ACSL5	-1.2
Input ID	Reactome Gene Sets	6	R-HSA-500792	GPCR ligand binding		-2.8	3.1	3.8	24367	467	170	10	5.9	1.8	1238|1604|2150|2695|6288|6370|6374|55970|56923|165140	ACKR2|CD55|F2RL1|GIP|SAA1|CCL25|CXCL5|GNG12|NMUR2|OXER1	-1.2
Input ID	GO Biological Processes	19	GO:1901293	nucleoside phosphate biosynthetic process	19_GO:0008152 metabolic process	-2.8	3.3	3.9	24367	389	170	9	5.3	1.7	229|2819|2980|2984|3099|3692|3939|10555|51703	ALDOB|GPD1|GUCA2A|GUCY2C|HK2|EIF6|LDHA|AGPAT2|ACSL5	-1.2
Input ID	Reactome Gene Sets	6	R-HSA-70263	Gluconeogenesis		-2.8	13	5.7	24367	34	170	3	1.8	1	229|5105|5106	ALDOB|PCK1|PCK2	-1.2
Input ID	GO Biological Processes	19	GO:0061844	antimicrobial humoral immune response mediated by antimicrobial peptide	19_GO:0051704 multi-organism process	-2.8	7.9	4.9	24367	73	170	4	2.4	1.2	1670|5967|5968|6374	DEFA5|REG1A|REG1B|CXCL5	-1.2
Input ID	GO Biological Processes	19	GO:0032024	positive regulation of insulin secretion	19_GO:0048518 positive regulation of biological process	-2.8	7.9	4.9	24367	73	170	4	2.4	1.2	1080|2695|6717|9971	CFTR|GIP|SRI|NR1H4	-1.2
Input ID	GO Biological Processes	19	GO:1903037	regulation of leukocyte cell-cell adhesion	19_GO:0022610 biological adhesion	-2.8	3.6	4	24367	315	170	8	4.7	1.6	445|634|1604|1803|3958|5320|6370|11148	ASS1|CEACAM1|CD55|DPP4|LGALS3|PLA2G2A|CCL25|HHLA2	-1.2
Input ID	GO Biological Processes	19	GO:1905477	positive regulation of protein localization to membrane	19_GO:0048518 positive regulation of biological process	-2.8	5.8	4.5	24367	123	170	5	2.9	1.3	1969|3958|5174|5357|7429	EPHA2|LGALS3|PDZK1|PLS1|VIL1	-1.2
Input ID	GO Biological Processes	19	GO:0001667	ameboidal-type cell migration	19_GO:0040011 locomotion	-2.7	3	3.7	24367	472	170	10	5.9	1.8	335|634|1647|1803|1969|3164|3868|5646|7429|83481	APOA1|CEACAM1|GADD45A|DPP4|EPHA2|NR4A1|KRT16|PRSS3|VIL1|EPPK1	-1.2
Input ID	GO Biological Processes	19	GO:0006874	cellular calcium ion homeostasis	19_GO:0065007 biological regulation	-2.7	3	3.7	24367	472	170	10	5.9	1.8	302|1238|1604|2150|2906|6288|6359|6717|56923|159371	ANXA2|ACKR2|CD55|F2RL1|GRIN2D|SAA1|CCL15|SRI|NMUR2|SLC35G1	-1.2
Input ID	GO Biological Processes	19	GO:0008217	regulation of blood pressure	19_GO:0032501 multicellular organismal process	-2.7	4.7	4.2	24367	183	170	6	3.5	1.4	476|2028|2150|4311|6647|8529	ATP1A1|ENPEP|F2RL1|MME|SOD1|CYP4F2	-1.2
Input ID	KEGG Pathway	24	hsa00250	Alanine, aspartate and glutamate metabolism		-2.7	12	5.6	24367	35	170	3	1.8	1	445|2346|2875	ASS1|FOLH1|GPT	-1.2
Input ID	GO Biological Processes	19	GO:0070482	response to oxygen levels	19_GO:0050896 response to stimulus	-2.7	3.3	3.8	24367	394	170	9	5.3	1.7	1179|1263|1543|1803|2168|3099|3939|5105|5967	CLCA1|PLK3|CYP1A1|DPP4|FABP1|HK2|LDHA|PCK1|REG1A	-1.2
Input ID	GO Biological Processes	19	GO:0007568	aging	19_GO:0032502 developmental process	-2.7	3.6	3.9	24367	319	170	8	4.7	1.6	445|1543|2353|2706|3868|4311|5105|6647	ASS1|CYP1A1|FOS|GJB2|KRT16|MME|PCK1|SOD1	-1.2
Input ID	GO Biological Processes	19	GO:0071216	cellular response to biotic stimulus	19_GO:0050896 response to stimulus	-2.7	4	4	24367	249	170	7	4.1	1.5	445|1244|1604|1670|6374|8856|9971	ASS1|ABCC2|CD55|DEFA5|CXCL5|NR1I2|NR1H4	-1.2
Input ID	GO Biological Processes	19	GO:0009166	nucleotide catabolic process	19_GO:0008152 metabolic process	-2.7	4.7	4.2	24367	184	170	6	3.5	1.4	229|2819|3099|3692|3939|7498	ALDOB|GPD1|HK2|EIF6|LDHA|XDH	-1.2
Input ID	GO Biological Processes	19	GO:0010565	regulation of cellular ketone metabolic process	19_GO:0008152 metabolic process	-2.7	4.7	4.2	24367	184	170	6	3.5	1.4	335|634|2168|2695|3692|9971	APOA1|CEACAM1|FABP1|GIP|EIF6|NR1H4	-1.2
Input ID	GO Biological Processes	19	GO:0050863	regulation of T cell activation	19_GO:0002376 immune system process	-2.7	3.6	3.9	24367	321	170	8	4.7	1.6	634|1604|1803|3958|5320|6647|11148|56603	CEACAM1|CD55|DPP4|LGALS3|PLA2G2A|SOD1|HHLA2|CYP26B1	-1.2
Input ID	GO Biological Processes	19	GO:0009064	glutamine family amino acid metabolic process	19_GO:0008152 metabolic process	-2.7	7.5	4.8	24367	76	170	4	2.4	1.2	445|5009|5625|9971	ASS1|OTC|PRODH|NR1H4	-1.2
Input ID	GO Biological Processes	19	GO:0006695	cholesterol biosynthetic process	19_GO:0008152 metabolic process	-2.7	7.5	4.8	24367	76	170	4	2.4	1.2	335|338|1080|6647	APOA1|APOB|CFTR|SOD1	-1.2
Input ID	GO Biological Processes	19	GO:0019218	regulation of steroid metabolic process	19_GO:0008152 metabolic process	-2.7	5.6	4.4	24367	127	170	5	2.9	1.3	335|338|476|6647|9971	APOA1|APOB|ATP1A1|SOD1|NR1H4	-1.2
Input ID	GO Biological Processes	19	GO:0046031	ADP metabolic process	19_GO:0008152 metabolic process	-2.7	5.6	4.4	24367	127	170	5	2.9	1.3	229|2819|3099|3692|3939	ALDOB|GPD1|HK2|EIF6|LDHA	-1.2
Input ID	GO Biological Processes	19	GO:0006882	cellular zinc ion homeostasis	19_GO:0065007 biological regulation	-2.7	12	5.5	24367	36	170	3	1.8	1	4501|4502|55630	MT1X|MT2A|SLC39A4	-1.2
Input ID	GO Biological Processes	19	GO:0051188	cofactor biosynthetic process	19_GO:0008152 metabolic process	-2.7	3.5	3.9	24367	324	170	8	4.7	1.6	229|1543|2819|3099|3692|3939|6647|51703	ALDOB|CYP1A1|GPD1|HK2|EIF6|LDHA|SOD1|ACSL5	-1.2
Input ID	Reactome Gene Sets	6	R-HSA-196854	Metabolism of vitamins and cofactors		-2.7	4.6	4.1	24367	189	170	6	3.5	1.4	335|338|683|5646|81693|113235	APOA1|APOB|BST1|PRSS3|AMN|SLC46A1	-1.1
Input ID	GO Biological Processes	19	GO:0090322	regulation of superoxide metabolic process	19_GO:0008152 metabolic process	-2.7	12	5.4	24367	37	170	3	1.8	1	683|2150|6647	BST1|F2RL1|SOD1	-1.1
Input ID	GO Biological Processes	19	GO:0070371	ERK1 and ERK2 cascade	19_GO:0023052 signaling	-2.7	3.5	3.8	24367	328	170	8	4.7	1.6	335|634|1969|2150|2261|5320|6359|6370	APOA1|CEACAM1|EPHA2|F2RL1|FGFR3|PLA2G2A|CCL15|CCL25	-1.1
Input ID	GO Biological Processes	19	GO:1901292	nucleoside phosphate catabolic process	19_GO:0008152 metabolic process	-2.7	4.5	4.1	24367	190	170	6	3.5	1.4	229|2819|3099|3692|3939|7498	ALDOB|GPD1|HK2|EIF6|LDHA|XDH	-1.1
Input ID	GO Biological Processes	19	GO:0071248	cellular response to metal ion	19_GO:0050896 response to stimulus	-2.6	4.5	4.1	24367	191	170	6	3.5	1.4	1543|2353|4501|4502|6647|7020	CYP1A1|FOS|MT1X|MT2A|SOD1|TFAP2A	-1.1
Input ID	GO Biological Processes	19	GO:1903038	negative regulation of leukocyte cell-cell adhesion	19_GO:0022610 biological adhesion	-2.6	5.5	4.3	24367	131	170	5	2.9	1.3	445|634|3958|5320|6370	ASS1|CEACAM1|LGALS3|PLA2G2A|CCL25	-1.1
Input ID	GO Biological Processes	19	GO:0043413	macromolecule glycosylation	19_GO:0008152 metabolic process	-2.6	3.9	3.9	24367	258	170	7	4.1	1.5	4584|9245|10071|56667|140453|374907|727897	MUC3A|GCNT3|MUC12|MUC13|MUC17|B3GNT8|MUC5B	-1.1
Input ID	GO Biological Processes	19	GO:0006486	protein glycosylation	19_GO:0008152 metabolic process	-2.6	3.9	3.9	24367	258	170	7	4.1	1.5	4584|9245|10071|56667|140453|374907|727897	MUC3A|GCNT3|MUC12|MUC13|MUC17|B3GNT8|MUC5B	-1.1
Input ID	GO Biological Processes	19	GO:0019362	pyridine nucleotide metabolic process	19_GO:0008152 metabolic process	-2.6	4.5	4.1	24367	192	170	6	3.5	1.4	229|683|2819|3099|3692|3939	ALDOB|BST1|GPD1|HK2|EIF6|LDHA	-1.1
Input ID	GO Biological Processes	19	GO:0046496	nicotinamide nucleotide metabolic process	19_GO:0008152 metabolic process	-2.6	4.5	4.1	24367	192	170	6	3.5	1.4	229|683|2819|3099|3692|3939	ALDOB|BST1|GPD1|HK2|EIF6|LDHA	-1.1
Input ID	GO Biological Processes	19	GO:0015804	neutral amino acid transport	19_GO:0051179 localization	-2.6	11	5.3	24367	38	170	3	1.8	1	6519|11136|340024	SLC3A1|SLC7A9|SLC6A19	-1.1
Input ID	GO Biological Processes	19	GO:0055069	zinc ion homeostasis	19_GO:0065007 biological regulation	-2.6	11	5.3	24367	38	170	3	1.8	1	4501|4502|55630	MT1X|MT2A|SLC39A4	-1.1
Input ID	GO Biological Processes	19	GO:0048565	digestive tract development	19_GO:0032502 developmental process	-2.6	5.4	4.3	24367	132	170	5	2.9	1.3	445|1045|1543|5009|5967	ASS1|CDX2|CYP1A1|OTC|REG1A	-1.1
Input ID	GO Biological Processes	19	GO:0071333	cellular response to glucose stimulus	19_GO:0050896 response to stimulus	-2.6	5.4	4.3	24367	132	170	5	2.9	1.3	1080|5105|5106|6717|9971	CFTR|PCK1|PCK2|SRI|NR1H4	-1.1
Input ID	GO Biological Processes	19	GO:0007565	female pregnancy	19_GO:0022414 reproductive process	-2.6	4.4	4	24367	194	170	6	3.5	1.4	1244|1364|2353|2695|2706|6647	ABCC2|CLDN4|FOS|GIP|GJB2|SOD1	-1.1
Input ID	GO Biological Processes	19	GO:0042060	wound healing	19_GO:0050896 response to stimulus	-2.6	2.7	3.5	24367	576	170	11	6.5	1.9	634|1364|2150|3172|5265|5967|6288|7104|7429|8529|83481	CEACAM1|CLDN4|F2RL1|HNF4A|SERPINA1|REG1A|SAA1|TM4SF4|VIL1|CYP4F2|EPPK1	-1.1
Input ID	GO Biological Processes	19	GO:0050708	regulation of protein secretion	19_GO:0051179 localization	-2.6	2.9	3.6	24367	492	170	10	5.9	1.8	335|1080|1803|2150|2695|3172|6288|6717|9971|54474	APOA1|CFTR|DPP4|F2RL1|GIP|HNF4A|SAA1|SRI|NR1H4|KRT20	-1.1
Input ID	GO Biological Processes	19	GO:0008654	phospholipid biosynthetic process	19_GO:0008152 metabolic process	-2.6	3.8	3.9	24367	262	170	7	4.1	1.5	335|2819|5320|9971|10555|79888|80339	APOA1|GPD1|PLA2G2A|NR1H4|AGPAT2|LPCAT1|PNPLA3	-1.1
Input ID	GO Biological Processes	19	GO:0006165	nucleoside diphosphate phosphorylation	19_GO:0008152 metabolic process	-2.6	5.3	4.2	24367	134	170	5	2.9	1.3	229|2819|3099|3692|3939	ALDOB|GPD1|HK2|EIF6|LDHA	-1.1
Input ID	GO Biological Processes	19	GO:0071331	cellular response to hexose stimulus	19_GO:0050896 response to stimulus	-2.6	5.3	4.2	24367	134	170	5	2.9	1.3	1080|5105|5106|6717|9971	CFTR|PCK1|PCK2|SRI|NR1H4	-1.1
Input ID	KEGG Pathway	24	hsa00620	Pyruvate metabolism		-2.6	11	5.3	24367	39	170	3	1.8	1	3939|5105|5106	LDHA|PCK1|PCK2	-1.1
Input ID	GO Biological Processes	19	GO:0015850	organic hydroxy compound transport	19_GO:0051179 localization	-2.6	3.8	3.8	24367	264	170	7	4.1	1.5	302|335|338|634|1080|1244|9971	ANXA2|APOA1|APOB|CEACAM1|CFTR|ABCC2|NR1H4	-1.1
Input ID	GO Biological Processes	19	GO:0071326	cellular response to monosaccharide stimulus	19_GO:0050896 response to stimulus	-2.6	5.3	4.2	24367	135	170	5	2.9	1.3	1080|5105|5106|6717|9971	CFTR|PCK1|PCK2|SRI|NR1H4	-1.1
Input ID	GO Biological Processes	19	GO:0031668	cellular response to extracellular stimulus	19_GO:0050896 response to stimulus	-2.6	3.8	3.8	24367	265	170	7	4.1	1.5	2353|5105|6647|9971|54474|55630|83667	FOS|PCK1|SOD1|NR1H4|KRT20|SLC39A4|SESN2	-1.1
Input ID	GO Biological Processes	19	GO:0046939	nucleotide phosphorylation	19_GO:0008152 metabolic process	-2.6	5.3	4.2	24367	136	170	5	2.9	1.3	229|2819|3099|3692|3939	ALDOB|GPD1|HK2|EIF6|LDHA	-1.1
Input ID	GO Biological Processes	19	GO:0001990	regulation of systemic arterial blood pressure by hormone	19_GO:0032501 multicellular organismal process	-2.6	11	5.2	24367	40	170	3	1.8	1	2028|2150|4311	ENPEP|F2RL1|MME	-1.1
Input ID	GO Biological Processes	19	GO:0099587	inorganic ion import across plasma membrane	19_GO:0051179 localization	-2.6	6.9	4.5	24367	83	170	4	2.4	1.2	476|483|3760|55630	ATP1A1|ATP1B3|KCNJ3|SLC39A4	-1.1
Input ID	KEGG Pathway	24	hsa04146	Peroxisome		-2.6	6.9	4.5	24367	83	170	4	2.4	1.2	6647|7498|11001|51703	SOD1|XDH|SLC27A2|ACSL5	-1.1
Input ID	GO Biological Processes	19	GO:0008652	cellular amino acid biosynthetic process	19_GO:0008152 metabolic process	-2.6	6.9	4.5	24367	83	170	4	2.4	1.2	445|2346|2875|5009	ASS1|FOLH1|GPT|OTC	-1.1
Input ID	GO Biological Processes	19	GO:0098659	inorganic cation import across plasma membrane	19_GO:0051179 localization	-2.6	6.9	4.5	24367	83	170	4	2.4	1.2	476|483|3760|55630	ATP1A1|ATP1B3|KCNJ3|SLC39A4	-1.1
Input ID	GO Biological Processes	19	GO:0072524	pyridine-containing compound metabolic process	19_GO:0008152 metabolic process	-2.6	4.3	3.9	24367	199	170	6	3.5	1.4	229|683|2819|3099|3692|3939	ALDOB|BST1|GPD1|HK2|EIF6|LDHA	-1.1
Input ID	KEGG Pathway	24	hsa04151	PI3K-Akt signaling pathway		-2.5	3.4	3.7	24367	342	170	8	4.7	1.6	1943|1969|2261|3164|5105|5106|5521|55970	EFNA2|EPHA2|FGFR3|NR4A1|PCK1|PCK2|PPP2R2B|GNG12	-1
Input ID	GO Biological Processes	19	GO:0016052	carbohydrate catabolic process	19_GO:0008152 metabolic process	-2.5	4.3	3.9	24367	200	170	6	3.5	1.4	229|2819|3099|3692|3795|3939	ALDOB|GPD1|HK2|EIF6|KHK|LDHA	-1
Input ID	GO Biological Processes	19	GO:0051180	vitamin transport	19_GO:0051179 localization	-2.5	10	5.1	24367	41	170	3	1.8	1	335|81693|113235	APOA1|AMN|SLC46A1	-1
Input ID	Reactome Gene Sets	6	R-HSA-375276	Peptide ligand-binding receptors		-2.5	4.3	3.9	24367	201	170	6	3.5	1.4	1238|2150|6288|6370|6374|56923	ACKR2|F2RL1|SAA1|CCL25|CXCL5|NMUR2	-1
Input ID	GO Biological Processes	19	GO:0072659	protein localization to plasma membrane	19_GO:0051179 localization	-2.5	3.7	3.8	24367	270	170	7	4.1	1.5	483|1969|3958|5357|6281|7429|81693	ATP1B3|EPHA2|LGALS3|PLS1|S100A10|VIL1|AMN	-1
Input ID	GO Biological Processes	19	GO:0070085	glycosylation	19_GO:0008152 metabolic process	-2.5	3.7	3.8	24367	270	170	7	4.1	1.5	4584|9245|10071|56667|140453|374907|727897	MUC3A|GCNT3|MUC12|MUC13|MUC17|B3GNT8|MUC5B	-1
Input ID	GO Biological Processes	19	GO:1905954	positive regulation of lipid localization	19_GO:0048518 positive regulation of biological process	-2.5	6.7	4.4	24367	85	170	4	2.4	1.2	302|335|338|8529	ANXA2|APOA1|APOB|CYP4F2	-1
Input ID	GO Biological Processes	19	GO:0034142	toll-like receptor 4 signaling pathway	19_GO:0002376 immune system process	-2.5	10	5	24367	42	170	3	1.8	1	2150|9971|57402	F2RL1|NR1H4|S100A14	-1
Input ID	GO Biological Processes	19	GO:0006734	NADH metabolic process	19_GO:0008152 metabolic process	-2.5	10	5	24367	42	170	3	1.8	1	229|2819|3099	ALDOB|GPD1|HK2	-1
Input ID	Reactome Gene Sets	6	R-HSA-2173782	Binding and Uptake of Ligands by Scavenger Receptors		-2.5	10	5	24367	42	170	3	1.8	1	335|338|6288	APOA1|APOB|SAA1	-1
Input ID	GO Biological Processes	19	GO:0034383	low-density lipoprotein particle clearance	19_GO:0032501 multicellular organismal process	-2.5	10	5	24367	42	170	3	1.8	1	302|338|9971	ANXA2|APOB|NR1H4	-1
Input ID	GO Biological Processes	19	GO:1902622	regulation of neutrophil migration	19_GO:0040011 locomotion	-2.5	10	5	24367	42	170	3	1.8	1	683|1803|4354	BST1|DPP4|MPP1	-1
Input ID	GO Biological Processes	19	GO:0007159	leukocyte cell-cell adhesion	19_GO:0022610 biological adhesion	-2.5	3.3	3.6	24367	349	170	8	4.7	1.6	445|634|1604|1803|3958|5320|6370|11148	ASS1|CEACAM1|CD55|DPP4|LGALS3|PLA2G2A|CCL25|HHLA2	-1
Input ID	GO Biological Processes	19	GO:0034764	positive regulation of transmembrane transport	19_GO:0048518 positive regulation of biological process	-2.5	4.2	3.9	24367	205	170	6	3.5	1.4	483|1080|2695|5174|6717|65266	ATP1B3|CFTR|GIP|PDZK1|SRI|WNK4	-1
Input ID	GO Biological Processes	19	GO:0051345	positive regulation of hydrolase activity	19_GO:0065007 biological regulation	-2.5	2.4	3.3	24367	777	170	13	7.6	2	229|335|483|1364|1969|2150|2168|2261|6281|6359|6370|7498|56923	ALDOB|APOA1|ATP1B3|CLDN4|EPHA2|F2RL1|FABP1|FGFR3|S100A10|CCL15|CCL25|XDH|NMUR2	-1
Input ID	GO Biological Processes	19	GO:0042446	hormone biosynthetic process	19_GO:0008152 metabolic process	-2.5	6.6	4.4	24367	87	170	4	2.4	1.2	476|1576|3294|79154	ATP1A1|CYP3A4|HSD17B2|DHRS11	-1
Input ID	Reactome Gene Sets	6	R-HSA-3781865	Diseases of glycosylation		-2.5	5	4	24367	143	170	5	2.9	1.3	4584|10071|56667|140453|727897	MUC3A|MUC12|MUC13|MUC17|MUC5B	-0.99
Input ID	Reactome Gene Sets	6	R-HSA-5621481	C-type lectin receptors (CLRs)		-2.5	5	4	24367	143	170	5	2.9	1.3	4584|10071|56667|140453|727897	MUC3A|MUC12|MUC13|MUC17|MUC5B	-0.99
Input ID	GO Biological Processes	19	GO:0071322	cellular response to carbohydrate stimulus	19_GO:0050896 response to stimulus	-2.5	5	4	24367	143	170	5	2.9	1.3	1080|5105|5106|6717|9971	CFTR|PCK1|CPS1|SRI|NR1H4	-0.99
Input ID	GO Biological Processes	19	GO:1990573	potassium ion import across plasma membrane	19_GO:0051179 localization	-2.5	10	5	24367	43	170	3	1.8	1	476|483|3760	ATP1A1|ATP1B3|KCNJ3	-0.99
Input ID	GO Biological Processes	19	GO:0070098	chemokine-mediated signaling pathway	19_GO:0023052 signaling	-2.5	6.5	4.3	24367	88	170	4	2.4	1.2	1238|6359|6370|6374	ACKR2|CCL15|CCL25|CXCL5	-0.98
Input ID	GO Biological Processes	19	GO:0030073	insulin secretion	19_GO:0023052 signaling	-2.5	4.1	3.8	24367	208	170	6	3.5	1.4	1080|1803|2695|3172|6717|9971	CFTR|DPP4|GIP|HNF4A|SRI|NR1H4	-0.97
Input ID	GO Biological Processes	19	GO:0006109	regulation of carbohydrate metabolic process	19_GO:0008152 metabolic process	-2.5	4.1	3.8	24367	208	170	6	3.5	1.4	2819|2875|3692|3795|7033|83667	GPD1|GPT|EIF6|KHK|TFF3|SESN2	-0.97
Input ID	GO Biological Processes	19	GO:0002573	myeloid leukocyte differentiation	19_GO:0002376 immune system process	-2.5	4.1	3.8	24367	208	170	6	3.5	1.4	302|634|1943|1969|2150|2353	ANXA2|CEACAM1|EFNA2|EPHA2|F2RL1|FOS	-0.97
Input ID	GO Biological Processes	19	GO:0030029	actin filament-based process	19_GO:0009987 cellular process	-2.5	2.4	3.3	24367	785	170	13	7.6	2	335|476|683|2150|3760|3856|3880|4640|4648|5357|6281|6717|7429	APOA1|ATP1A1|BST1|F2RL1|KCNJ3|KRT8|KRT19|MYO1A|MYO7B|PLS1|S100A10|SRI|VIL1	-0.97
Input ID	GO Biological Processes	19	GO:0009152	purine ribonucleotide biosynthetic process	19_GO:0008152 metabolic process	-2.5	3.6	3.7	24367	279	170	7	4.1	1.5	229|2819|2984|3099|3692|3939|51703	ALDOB|GPD1|GUCY2C|HK2|EIF6|LDHA|ACSL5	-0.97
Input ID	GO Biological Processes	19	GO:0090276	regulation of peptide hormone secretion	19_GO:0023052 signaling	-2.4	4.1	3.8	24367	209	170	6	3.5	1.4	1080|1803|2695|3172|6717|9971	CFTR|DPP4|GIP|HNF4A|SRI|NR1H4	-0.97
Input ID	GO Biological Processes	19	GO:0043542	endothelial cell migration	19_GO:0040011 locomotion	-2.4	3.6	3.6	24367	280	170	7	4.1	1.5	335|634|1647|1803|1969|3164|5646	APOA1|CEACAM1|GADD45A|DPP4|EPHA2|NR4A1|PRSS3	-0.96
Input ID	GO Biological Processes	19	GO:0002791	regulation of peptide secretion	19_GO:0051179 localization	-2.4	2.8	3.4	24367	520	170	10	5.9	1.8	335|1080|1803|2150|2695|3172|6288|6717|9971|54474	APOA1|CFTR|DPP4|F2RL1|GIP|HNF4A|SAA1|SRI|NR1H4|KRT20	-0.95
Input ID	KEGG Pathway	24	hsa04970	Salivary secretion		-2.4	6.4	4.3	24367	90	170	4	2.4	1.2	476|483|683|727897	ATP1A1|ATP1B3|BST1|MUC5B	-0.95
Input ID	GO Biological Processes	19	GO:0006520	cellular amino acid metabolic process	19_GO:0008152 metabolic process	-2.4	3.2	3.5	24367	357	170	8	4.7	1.6	95|445|2346|2875|3172|5009|5625|9971	ACY1|ASS1|FOLH1|GPT|HNF4A|OTC|PRODH|NR1H4	-0.95
Input ID	GO Biological Processes	19	GO:0006733	oxidoreduction coenzyme metabolic process	19_GO:0008152 metabolic process	-2.4	4.1	3.8	24367	211	170	6	3.5	1.4	229|683|2819|3099|3692|3939	ALDOB|BST1|GPD1|HK2|EIF6|LDHA	-0.95
Input ID	GO Biological Processes	19	GO:0019359	nicotinamide nucleotide biosynthetic process	19_GO:0008152 metabolic process	-2.4	4.9	4	24367	147	170	5	2.9	1.3	229|2819|3099|3692|3939	ALDOB|GPD1|HK2|EIF6|LDHA	-0.95
Input ID	GO Biological Processes	19	GO:0019363	pyridine nucleotide biosynthetic process	19_GO:0008152 metabolic process	-2.4	4.9	4	24367	147	170	5	2.9	1.3	229|2819|3099|3692|3939	ALDOB|GPD1|HK2|EIF6|LDHA	-0.95
Input ID	Reactome Gene Sets	6	R-HSA-1483257	Phospholipid metabolism		-2.4	4.1	3.7	24367	212	170	6	3.5	1.4	2819|5320|8694|10555|79888|80339	GPD1|PLA2G2A|DGAT1|AGPAT2|LPCAT1|PNPLA3	-0.94
Input ID	GO Biological Processes	19	GO:0071229	cellular response to acid chemical	19_GO:0050896 response to stimulus	-2.4	4.1	3.7	24367	212	170	6	3.5	1.4	338|445|5105|9971|56603|83667	APOB|ASS1|PCK1|NR1H4|CYP26B1|SESN2	-0.94
Input ID	Reactome Gene Sets	6	R-HSA-70326	Glucose metabolism		-2.4	6.3	4.2	24367	91	170	4	2.4	1.2	229|3099|5105|5106	ALDOB|HK2|PCK1|PCK2	-0.94
Input ID	GO Biological Processes	19	GO:0032570	response to progesterone	19_GO:0050896 response to stimulus	-2.4	9.6	4.8	24367	45	170	3	1.8	1	1364|2353|2706	CLDN4|FOS|GJB2	-0.94
Input ID	GO Biological Processes	19	GO:0071674	mononuclear cell migration	19_GO:0040011 locomotion	-2.4	6.2	4.2	24367	92	170	4	2.4	1.2	3958|6359|6370|57402	LGALS3|CCL15|CCL25|S100A14	-0.93
Input ID	Reactome Gene Sets	6	R-HSA-6805567	Keratinization		-2.4	4	3.7	24367	214	170	6	3.5	1.4	3855|3856|3866|3868|3880|54474	KRT7|KRT8|KRT15|KRT16|KRT19|KRT20	-0.92
Input ID	GO Biological Processes	19	GO:0009306	protein secretion	19_GO:0051179 localization	-2.4	2.6	3.3	24367	614	170	11	6.5	1.9	335|1080|1803|2150|2695|3172|4547|6288|6717|9971|54474	APOA1|CFTR|DPP4|F2RL1|GIP|HNF4A|MTTP|SAA1|SRI|NR1H4|KRT20	-0.92
Input ID	GO Biological Processes	19	GO:0032692	negative regulation of interleukin-1 production	19_GO:0048519 negative regulation of biological process	-2.4	9.3	4.8	24367	46	170	3	1.8	1	335|634|9971	APOA1|CEACAM1|NR1H4	-0.92
Input ID	GO Biological Processes	19	GO:0032309	icosanoid secretion	19_GO:0051179 localization	-2.4	9.3	4.8	24367	46	170	3	1.8	1	5320|8529|56923	PLA2G2A|CYP4F2|NMUR2	-0.92
Input ID	GO Biological Processes	19	GO:0007605	sensory perception of sound	19_GO:0032501 multicellular organismal process	-2.4	4.8	3.9	24367	150	170	5	2.9	1.3	2706|4640|4648|6647|7020	GJB2|MYO1A|MYO7B|SOD1|TFAP2A	-0.92
Input ID	GO Biological Processes	19	GO:0072525	pyridine-containing compound biosynthetic process	19_GO:0008152 metabolic process	-2.4	4.8	3.9	24367	150	170	5	2.9	1.3	229|2819|3099|3692|3939	ALDOB|GPD1|HK2|EIF6|LDHA	-0.92
Input ID	GO Biological Processes	19	GO:0008206	bile acid metabolic process	19_GO:0008152 metabolic process	-2.4	9.1	4.7	24367	47	170	3	1.8	1	2494|9971|11001	NR5A2|NR1H4|SLC27A2	-0.89
Input ID	GO Biological Processes	19	GO:0006953	acute-phase response	19_GO:0050896 response to stimulus	-2.4	9.1	4.7	24367	47	170	3	1.8	1	445|5265|6288	ASS1|SERPINA1|SAA1	-0.89
Input ID	KEGG Pathway	24	hsa00564	Glycerophospholipid metabolism		-2.4	6	4.1	24367	95	170	4	2.4	1.2	2819|5320|10555|79888	GPD1|PLA2G2A|AGPAT2|LPCAT1	-0.88
Input ID	GO Biological Processes	19	GO:0003073	regulation of systemic arterial blood pressure	19_GO:0032501 multicellular organismal process	-2.4	6	4.1	24367	95	170	4	2.4	1.2	2028|2150|4311|8529	ENPEP|F2RL1|MME|CYP4F2	-0.88
Input ID	GO Biological Processes	19	GO:0071241	cellular response to inorganic substance	19_GO:0050896 response to stimulus	-2.4	3.9	3.6	24367	219	170	6	3.5	1.4	1543|2353|4501|4502|6647|7020	CYP1A1|FOS|MT1X|MT2A|SOD1|TFAP2A	-0.88
Input ID	GO Biological Processes	19	GO:0009260	ribonucleotide biosynthetic process	19_GO:0008152 metabolic process	-2.3	3.4	3.5	24367	292	170	7	4.1	1.5	229|2819|2984|3099|3692|3939|51703	ALDOB|GPD1|GUCY2C|HK2|EIF6|LDHA|ACSL5	-0.88
Input ID	GO Biological Processes	19	GO:0061041	regulation of wound healing	19_GO:0050896 response to stimulus	-2.3	4.7	3.8	24367	154	170	5	2.9	1.3	634|1364|2150|7429|83481	CEACAM1|CLDN4|F2RL1|VIL1|EPPK1	-0.87
Input ID	KEGG Pathway	24	hsa04713	Circadian entrainment		-2.3	6	4.1	24367	96	170	4	2.4	1.2	2353|2906|3760|55970	FOS|GRIN2D|KCNJ3|GNG12	-0.87
Input ID	GO Biological Processes	19	GO:1902476	chloride transmembrane transport	19_GO:0051179 localization	-2.3	6	4.1	24367	96	170	4	2.4	1.2	1080|1179|1364|56923	CFTR|CLCA1|CLDN4|NMUR2	-0.87
Input ID	GO Biological Processes	19	GO:1901605	alpha-amino acid metabolic process	19_GO:0008152 metabolic process	-2.3	3.9	3.6	24367	221	170	6	3.5	1.4	445|2875|3172|5009|5625|9971	ASS1|GPT|HNF4A|OTC|PRODH|NR1H4	-0.87
Input ID	GO Biological Processes	19	GO:0006814	sodium ion transport	19_GO:0051179 localization	-2.3	3.9	3.6	24367	221	170	6	3.5	1.4	476|483|6523|9497|10568|65266	ATP1A1|ATP1B3|SLC5A1|SLC4A7|SLC34A2|WNK4	-0.87
Input ID	GO Biological Processes	19	GO:0019722	calcium-mediated signaling	19_GO:0023052 signaling	-2.3	3.9	3.6	24367	222	170	6	3.5	1.4	683|1238|2494|2906|6717|56923	BST1|ACKR2|NR5A2|GRIN2D|SRI|NMUR2	-0.86
Input ID	GO Biological Processes	19	GO:0050810	regulation of steroid biosynthetic process	19_GO:0008152 metabolic process	-2.3	5.9	4.1	24367	97	170	4	2.4	1.2	338|476|6647|9971	APOB|ATP1A1|SOD1|NR1H4	-0.86
Input ID	GO Biological Processes	19	GO:0044070	regulation of anion transport	19_GO:0051179 localization	-2.3	5.9	4.1	24367	97	170	4	2.4	1.2	335|1080|5174|8529	APOA1|CFTR|PDZK1|CYP4F2	-0.86
Input ID	GO Biological Processes	19	GO:0007589	body fluid secretion	19_GO:0051179 localization	-2.3	5.9	4.1	24367	97	170	4	2.4	1.2	302|3099|7498|65266	ANXA2|HK2|XDH|WNK4	-0.86
Input ID	GO Biological Processes	19	GO:1903076	regulation of protein localization to plasma membrane	19_GO:0051179 localization	-2.3	5.9	4.1	24367	97	170	4	2.4	1.2	1969|3958|5357|7429	EPHA2|LGALS3|PLS1|VIL1	-0.86
Input ID	GO Biological Processes	19	GO:0050673	epithelial cell proliferation	19_GO:0008283 cell proliferation	-2.3	2.8	3.3	24367	455	170	9	5.3	1.7	335|634|1969|3164|5268|5967|6195|7498|83481	APOA1|CEACAM1|EPHA2|NR4A1|SERPINB5|REG1A|RPS6KA1|XDH|EPPK1	-0.86
Input ID	GO Biological Processes	19	GO:0034767	positive regulation of ion transmembrane transport	19_GO:0048518 positive regulation of biological process	-2.3	4.6	3.8	24367	156	170	5	2.9	1.3	483|1080|5174|6717|65266	ATP1B3|CFTR|PDZK1|SRI|WNK4	-0.86
Input ID	GO Biological Processes	19	GO:0086009	membrane repolarization	19_GO:0051179 localization	-2.3	8.8	4.6	24367	49	170	3	1.8	1	476|483|3760	ATP1A1|ATP1B3|KCNJ3	-0.85
Input ID	GO Biological Processes	19	GO:0032869	cellular response to insulin stimulus	19_GO:0050896 response to stimulus	-2.3	3.9	3.6	24367	223	170	6	3.5	1.4	339|634|2875|5105|5106|9971	APOBEC1|CEACAM1|GPT|PCK1|PCK2|NR1H4	-0.85
Input ID	GO Biological Processes	19	GO:0050865	regulation of cell activation	19_GO:0050789 regulation of biological process	-2.3	2.5	3.2	24367	632	170	11	6.5	1.9	634|683|1604|1803|2150|3958|5320|6195|6647|11148|56603	CEACAM1|BST1|CD55|DPP4|F2RL1|LGALS3|PLA2G2A|RPS6KA1|SOD1|HHLA2|CYP26B1	-0.85
Input ID	GO Biological Processes	19	GO:0055067	monovalent inorganic cation homeostasis	19_GO:0065007 biological regulation	-2.3	4.6	3.8	24367	157	170	5	2.9	1.3	476|483|1080|8529|9497	ATP1A1|ATP1B3|CFTR|CYP4F2|SLC4A7	-0.85
Input ID	GO Biological Processes	19	GO:0030316	osteoclast differentiation	19_GO:0002376 immune system process	-2.3	5.9	4	24367	98	170	4	2.4	1.2	302|1943|1969|2353	ANXA2|EFNA2|EPHA2|FOS	-0.85
Input ID	GO Biological Processes	19	GO:0090277	positive regulation of peptide hormone secretion	19_GO:0048518 positive regulation of biological process	-2.3	5.9	4	24367	98	170	4	2.4	1.2	1080|2695|6717|9971	CFTR|GIP|SRI|NR1H4	-0.85
Input ID	GO Biological Processes	19	GO:0008015	blood circulation	19_GO:0032501 multicellular organismal process	-2.3	2.6	3.2	24367	544	170	10	5.9	1.8	476|483|634|2028|2150|3760|4311|6647|6717|8529	ATP1A1|ATP1B3|CEACAM1|ENPEP|F2RL1|KCNJ3|MME|SOD1|SRI|CYP4F2	-0.84
Input ID	GO Biological Processes	19	GO:0051223	regulation of protein transport	19_GO:0051179 localization	-2.3	2.4	3.1	24367	725	170	12	7.1	2	335|1080|1263|1803|2150|2695|3172|5174|6288|6717|9971|54474	APOA1|CFTR|PLK3|DPP4|F2RL1|GIP|HNF4A|PDZK1|SAA1|SRI|NR1H4|KRT20	-0.84
Input ID	GO Biological Processes	19	GO:0046390	ribose phosphate biosynthetic process	19_GO:0008152 metabolic process	-2.3	3.4	3.4	24367	299	170	7	4.1	1.5	229|2819|2984|3099|3692|3939|51703	ALDOB|GPD1|GUCY2C|HK2|EIF6|LDHA|ACSL5	-0.83
Input ID	GO Biological Processes	19	GO:0003044	regulation of systemic arterial blood pressure mediated by a chemical signal	19_GO:0032501 multicellular organismal process	-2.3	8.6	4.5	24367	50	170	3	1.8	1	2028|2150|4311	ENPEP|F2RL1|MME	-0.83
Input ID	GO Biological Processes	19	GO:0034404	nucleobase-containing small molecule biosynthetic process	19_GO:0008152 metabolic process	-2.3	3.8	3.5	24367	227	170	6	3.5	1.4	229|2819|3099|3692|3939|7498	ALDOB|GPD1|HK2|EIF6|LDHA|XDH	-0.82
Input ID	GO Biological Processes	19	GO:0030301	cholesterol transport	19_GO:0051179 localization	-2.3	5.7	4	24367	100	170	4	2.4	1.2	302|335|338|1080	ANXA2|APOA1|APOB|CFTR	-0.82
Input ID	GO Biological Processes	19	GO:0006754	ATP biosynthetic process	19_GO:0008152 metabolic process	-2.3	4.5	3.7	24367	160	170	5	2.9	1.3	229|2819|3099|3692|3939	ALDOB|GPD1|HK2|EIF6|LDHA	-0.82
Input ID	KEGG Pathway	24	hsa05014	Amyotrophic lateral sclerosis (ALS)		-2.3	8.4	4.5	24367	51	170	3	1.8	1	2906|4741|6647	GRIN2D|NEFM|SOD1	-0.81
Input ID	GO Biological Processes	19	GO:0035821	modification of morphology or physiology of other organism	19_GO:0051704 multi-organism process	-2.3	4.5	3.7	24367	161	170	5	2.9	1.3	302|1670|2150|5967|5968	ANXA2|DEFA5|F2RL1|REG1A|REG1B	-0.81
Input ID	GO Biological Processes	19	GO:0003013	circulatory system process	19_GO:0032501 multicellular organismal process	-2.2	2.6	3.2	24367	554	170	10	5.9	1.8	476|483|634|2028|2150|3760|4311|6647|6717|8529	ATP1A1|ATP1B3|CEACAM1|ENPEP|F2RL1|KCNJ3|MME|SOD1|SRI|CYP4F2	-0.8
Input ID	GO Biological Processes	19	GO:0055078	sodium ion homeostasis	19_GO:0065007 biological regulation	-2.2	8.3	4.4	24367	52	170	3	1.8	1	476|483|8529	ATP1A1|ATP1B3|CYP4F2	-0.79
Input ID	GO Biological Processes	19	GO:0002790	peptide secretion	19_GO:0051179 localization	-2.2	2.4	3.1	24367	649	170	11	6.5	1.9	335|1080|1803|2150|2695|3172|4547|6288|6717|9971|54474	APOA1|CFTR|DPP4|F2RL1|GIP|HNF4A|MTTP|SAA1|SRI|NR1H4|KRT20	-0.77
Input ID	GO Biological Processes	19	GO:0070372	regulation of ERK1 and ERK2 cascade	19_GO:0023052 signaling	-2.2	3.3	3.3	24367	308	170	7	4.1	1.5	634|1969|2150|2261|5320|6359|6370	CEACAM1|EPHA2|F2RL1|FGFR3|PLA2G2A|CCL15|CCL25	-0.77
Input ID	GO Biological Processes	19	GO:1903793	positive regulation of anion transport	19_GO:0048518 positive regulation of biological process	-2.2	8.1	4.3	24367	53	170	3	1.8	1	335|1080|8529	APOA1|CFTR|CYP4F2	-0.77
Input ID	GO Biological Processes	19	GO:0001954	positive regulation of cell-matrix adhesion	19_GO:0022610 biological adhesion	-2.2	8.1	4.3	24367	53	170	3	1.8	1	4680|6281|6370	CEACAM6|S100A10|CCL25	-0.77
Input ID	GO Biological Processes	19	GO:0042110	T cell activation	19_GO:0002376 immune system process	-2.2	2.7	3.2	24367	472	170	9	5.3	1.7	634|1604|1803|2150|3958|5320|6647|11148|56603	CEACAM1|CD55|DPP4|F2RL1|LGALS3|PLA2G2A|SOD1|HHLA2|CYP26B1	-0.77
Input ID	GO Biological Processes	19	GO:0031669	cellular response to nutrient levels	19_GO:0050896 response to stimulus	-2.2	3.7	3.4	24367	234	170	6	3.5	1.4	5105|6647|9971|54474|55630|83667	PCK1|SOD1|NR1H4|KRT20|SLC39A4|SESN2	-0.77
Input ID	GO Biological Processes	19	GO:0034599	cellular response to oxidative stress	19_GO:0050896 response to stimulus	-2.2	3.2	3.3	24367	309	170	7	4.1	1.5	221|2168|2353|2706|5625|6647|83667	ALDH3B1|FABP1|FOS|GJB2|PRODH|SOD1|SESN2	-0.77
Input ID	GO Biological Processes	19	GO:0019233	sensory perception of pain	19_GO:0032501 multicellular organismal process	-2.2	5.5	3.8	24367	105	170	4	2.4	1.2	2695|2906|4311|56923	GIP|GRIN2D|MME|NMUR2	-0.75
Input ID	GO Biological Processes	19	GO:0032414	positive regulation of ion transmembrane transporter activity	19_GO:0048518 positive regulation of biological process	-2.2	5.5	3.8	24367	105	170	4	2.4	1.2	483|1080|5174|65266	ATP1B3|CFTR|PDZK1|WNK4	-0.75
Input ID	GO Biological Processes	19	GO:0000302	response to reactive oxygen species	19_GO:0050896 response to stimulus	-2.2	3.6	3.4	24367	236	170	6	3.5	1.4	1263|2168|2353|3939|6647|83667	PLK3|FABP1|FOS|LDHA|SOD1|SESN2	-0.75
Input ID	Canonical Pathways	11	M3468	NABA ECM REGULATORS		-2.2	3.6	3.4	24367	238	170	6	3.5	1.4	4016|4224|4225|5265|5268|5646	LOXL1|MEP1A|MEP1B|SERPINA1|SERPINB5|PRSS3	-0.73
Input ID	GO Biological Processes	19	GO:0019369	arachidonic acid metabolic process	19_GO:0008152 metabolic process	-2.2	7.8	4.2	24367	55	170	3	1.8	1	1543|4051|8529	CYP1A1|CYP4F3|CYP4F2	-0.73
Input ID	Canonical Pathways	11	M276	PID FGF PATHWAY		-2.2	7.8	4.2	24367	55	170	3	1.8	1	2261|2353|6195	FGFR3|FOS|RPS6KA1	-0.73
Input ID	GO Biological Processes	19	GO:0097305	response to alcohol	19_GO:0050896 response to stimulus	-2.2	3.6	3.4	24367	239	170	6	3.5	1.4	130|339|1080|1366|2353|6647	ADH6|APOBEC1|CFTR|CLDN7|FOS|SOD1	-0.73
Input ID	GO Biological Processes	19	GO:0090087	regulation of peptide transport	19_GO:0051179 localization	-2.2	2.3	3	24367	755	170	12	7.1	2	335|1080|1263|1803|2150|2695|3172|5174|6288|6717|9971|54474	APOA1|CFTR|PLK3|DPP4|F2RL1|GIP|HNF4A|PDZK1|SAA1|SRI|NR1H4|KRT20	-0.72
Input ID	GO Biological Processes	19	GO:0050954	sensory perception of mechanical stimulus	19_GO:0032501 multicellular organismal process	-2.2	4.2	3.5	24367	170	170	5	2.9	1.3	2706|4640|4648|6647|7020	GJB2|MYO1A|MYO7B|SOD1|TFAP2A	-0.72
Input ID	Reactome Gene Sets	6	R-HSA-5578775	Ion homeostasis		-2.2	7.7	4.2	24367	56	170	3	1.8	1	476|483|6717	ATP1A1|ATP1B3|SRI	-0.71
Input ID	GO Biological Processes	19	GO:0061178	regulation of insulin secretion involved in cellular response to glucose stimulus	19_GO:0023052 signaling	-2.2	7.7	4.2	24367	56	170	3	1.8	1	1080|6717|9971	CFTR|SRI|NR1H4	-0.71
Input ID	GO Biological Processes	19	GO:0009206	purine ribonucleoside triphosphate biosynthetic process	19_GO:0008152 metabolic process	-2.2	4.2	3.5	24367	171	170	5	2.9	1.3	229|2819|3099|3692|3939	ALDOB|GPD1|HK2|EIF6|LDHA	-0.71
Input ID	GO Biological Processes	19	GO:0032526	response to retinoic acid	19_GO:0050896 response to stimulus	-2.1	5.3	3.7	24367	109	170	4	2.4	1.2	2706|3294|5105|56603	GJB2|HSD17B2|PCK1|CYP26B1	-0.7
Input ID	GO Biological Processes	19	GO:0032652	regulation of interleukin-1 production	19_GO:0032501 multicellular organismal process	-2.1	5.3	3.7	24367	109	170	4	2.4	1.2	335|634|6288|9971	APOA1|CEACAM1|SAA1|NR1H4	-0.7
Input ID	GO Biological Processes	19	GO:0009145	purine nucleoside triphosphate biosynthetic process	19_GO:0008152 metabolic process	-2.1	4.2	3.5	24367	172	170	5	2.9	1.3	229|2819|3099|3692|3939	ALDOB|GPD1|HK2|EIF6|LDHA	-0.7
Input ID	GO Biological Processes	19	GO:0048871	multicellular organismal homeostasis	19_GO:0032501 multicellular organismal process	-2.1	2.6	3.1	24367	487	170	9	5.3	1.7	1080|1364|3868|6647|7033|8529|56603|56667|79888	CFTR|CLDN4|KRT16|SOD1|TFF3|CYP4F2|CYP26B1|MUC13|LPCAT1	-0.7
Input ID	GO Biological Processes	19	GO:0019320	hexose catabolic process	19_GO:0008152 metabolic process	-2.1	7.5	4.1	24367	57	170	3	1.8	1	229|3099|3795	ALDOB|HK2|KHK	-0.7
Input ID	Reactome Gene Sets	6	R-HSA-936837	Ion transport by P-type ATPases		-2.1	7.5	4.1	24367	57	170	3	1.8	1	476|483|6717	ATP1A1|ATP1B3|SRI	-0.7
Input ID	GO Biological Processes	19	GO:0086065	cell communication involved in cardiac conduction	19_GO:0023052 signaling	-2.1	7.5	4.1	24367	57	170	3	1.8	1	476|3760|6717	ATP1A1|KCNJ3|SRI	-0.7
Input ID	GO Biological Processes	19	GO:0071398	cellular response to fatty acid	19_GO:0050896 response to stimulus	-2.1	7.5	4.1	24367	57	170	3	1.8	1	338|445|9971	APOB|ASS1|NR1H4	-0.7
Input ID	GO Biological Processes	19	GO:0006650	glycerophospholipid metabolic process	19_GO:0008152 metabolic process	-2.1	3.1	3.2	24367	321	170	7	4.1	1.5	335|2819|5320|9971|10555|79888|80339	APOA1|GPD1|PLA2G2A|NR1H4|AGPAT2|LPCAT1|PNPLA3	-0.69
Input ID	GO Biological Processes	19	GO:0030258	lipid modification	19_GO:0008152 metabolic process	-2.1	3.5	3.3	24367	245	170	6	3.5	1.4	335|1543|1576|2168|11001|83667	APOA1|CYP1A1|CYP3A4|FABP1|SLC27A2|SESN2	-0.69
Input ID	GO Biological Processes	19	GO:0030004	cellular monovalent inorganic cation homeostasis	19_GO:0065007 biological regulation	-2.1	5.2	3.7	24367	111	170	4	2.4	1.2	476|483|1080|9497	ATP1A1|ATP1B3|CFTR|SLC4A7	-0.68
Input ID	GO Biological Processes	19	GO:1904659	glucose transmembrane transport	19_GO:0051179 localization	-2.1	5.2	3.7	24367	111	170	4	2.4	1.2	2695|3099|6523|83667	GIP|HK2|SLC5A1|SESN2	-0.68
Input ID	GO Biological Processes	19	GO:1990778	protein localization to cell periphery	19_GO:0051179 localization	-2.1	3.1	3.2	24367	323	170	7	4.1	1.5	483|1969|3958|5357|6281|7429|81693	ATP1B3|EPHA2|LGALS3|PLS1|S100A10|VIL1|AMN	-0.68
Input ID	GO Biological Processes	19	GO:0009914	hormone transport	19_GO:0051179 localization	-2.1	3.1	3.2	24367	324	170	7	4.1	1.5	1080|1244|1803|2695|3172|6717|9971	CFTR|ABCC2|DPP4|GIP|HNF4A|SRI|NR1H4	-0.67
Input ID	GO Biological Processes	19	GO:0051048	negative regulation of secretion	19_GO:0048519 negative regulation of biological process	-2.1	3.5	3.3	24367	247	170	6	3.5	1.4	335|634|2150|8529|9971|65266	APOA1|CEACAM1|F2RL1|CYP4F2|NR1H4|WNK4	-0.67
Input ID	GO Biological Processes	19	GO:0015918	sterol transport	19_GO:0051179 localization	-2.1	5.1	3.7	24367	112	170	4	2.4	1.2	302|335|338|1080	ANXA2|APOA1|APOB|CFTR	-0.67
Input ID	Reactome Gene Sets	6	R-HSA-418594	G alpha (i) signalling events		-2.1	2.8	3.1	24367	407	170	8	4.7	1.6	335|338|6288|6370|6374|55970|56923|165140	APOA1|APOB|SAA1|CCL25|CXCL5|GNG12|NMUR2|OXER1	-0.67
Input ID	GO Biological Processes	19	GO:0070201	regulation of establishment of protein localization	19_GO:0051179 localization	-2.1	2.2	2.9	24367	772	170	12	7.1	2	335|1080|1263|1803|2150|2695|3172|5174|6288|6717|9971|54474	APOA1|CFTR|PLK3|DPP4|F2RL1|GIP|HNF4A|PDZK1|SAA1|SRI|NR1H4|KRT20	-0.66
Input ID	GO Biological Processes	19	GO:0009201	ribonucleoside triphosphate biosynthetic process	19_GO:0008152 metabolic process	-2.1	4	3.4	24367	177	170	5	2.9	1.3	229|2819|3099|3692|3939	ALDOB|GPD1|HK2|EIF6|LDHA	-0.66
Input ID	Reactome Gene Sets	6	R-HSA-8978868	Fatty acid metabolism		-2.1	4	3.4	24367	177	170	5	2.9	1.3	1543|4051|8529|11001|51703	CYP1A1|CYP4F3|CYP4F2|SLC27A2|ACSL5	-0.66
Input ID	Reactome Gene Sets	6	R-HSA-380108	Chemokine receptors bind chemokines		-2.1	7.3	4.1	24367	59	170	3	1.8	1	1238|6370|6374	ACKR2|CCL25|CXCL5	-0.66
Input ID	Canonical Pathways	11	M166	PID ATF2 PATHWAY		-2.1	7.3	4.1	24367	59	170	3	1.8	1	1647|2353|5268	GADD45A|FOS|SERPINB5	-0.66
Input ID	KEGG Pathway	24	hsa00561	Glycerolipid metabolism		-2.1	7.3	4.1	24367	59	170	3	1.8	1	8694|10555|80339	DGKA|AGPAT2|PNPLA3	-0.66
Input ID	Reactome Gene Sets	6	R-HSA-2142753	Arachidonic acid metabolism		-2.1	7.3	4.1	24367	59	170	3	1.8	1	1543|4051|8529	CYP1A1|CYP4F3|CYP4F2	-0.66
Input ID	GO Biological Processes	19	GO:0032411	positive regulation of transporter activity	19_GO:0048518 positive regulation of biological process	-2.1	5.1	3.6	24367	113	170	4	2.4	1.2	483|1080|5174|65266	ATP1B3|CFTR|PDZK1|WNK4	-0.66
Input ID	GO Biological Processes	19	GO:0046434	organophosphate catabolic process	19_GO:0008152 metabolic process	-2.1	3.5	3.3	24367	249	170	6	3.5	1.4	229|2819|3099|3692|3939|7498	ALDOB|GPD1|HK2|EIF6|LDHA|XDH	-0.66
Input ID	GO Biological Processes	19	GO:0045926	negative regulation of growth	19_GO:0040007 growth	-2.1	3.4	3.3	24367	250	170	6	3.5	1.4	2261|3172|4501|4502|54825|83667	FGFR3|HNF4A|MT1X|MT2A|CDHR2|SESN2	-0.65
Input ID	GO Biological Processes	19	GO:0043200	response to amino acid	19_GO:0050896 response to stimulus	-2.1	5	3.6	24367	114	170	4	2.4	1.2	445|2695|5105|83667	ASS1|GIP|PCK1|SESN2	-0.65
Input ID	GO Biological Processes	19	GO:0008645	hexose transmembrane transport	19_GO:0051179 localization	-2.1	5	3.6	24367	114	170	4	2.4	1.2	2695|3099|6523|83667	GIP|HK2|SLC5A1|SESN2	-0.65
Input ID	GO Biological Processes	19	GO:0002694	regulation of leukocyte activation	19_GO:0002376 immune system process	-2.1	2.4	3	24367	588	170	10	5.9	1.8	634|683|1604|1803|2150|3958|5320|6647|11148|56603	CEACAM1|BST1|CD55|DPP4|F2RL1|LGALS3|PLA2G2A|SOD1|HHLA2|CYP26B1	-0.65
Input ID	GO Biological Processes	19	GO:0001568	blood vessel development	19_GO:0032502 developmental process	-2.1	2.2	2.9	24367	777	170	12	7.1	2	290|302|338|634|1045|1647|1969|2028|3099|3164|4016|7498	ANPEP|ANXA2|APOB|CEACAM1|CDX2|GADD45A|EPHA2|ENPEP|HK2|NR4A1|LOXL1|XDH	-0.65
Input ID	GO Biological Processes	19	GO:0033013	tetrapyrrole metabolic process	19_GO:0008152 metabolic process	-2.1	7.2	4	24367	60	170	3	1.8	1	1543|5646|81693	CYP1A1|PRSS3|AMN	-0.65
Input ID	GO Biological Processes	19	GO:0010803	regulation of tumor necrosis factor-mediated signaling pathway	19_GO:0023052 signaling	-2.1	7.2	4	24367	60	170	3	1.8	1	335|2150|9971	APOA1|F2RL1|NR1H4	-0.65
Input ID	GO Biological Processes	19	GO:0033559	unsaturated fatty acid metabolic process	19_GO:0008152 metabolic process	-2.1	5	3.6	24367	115	170	4	2.4	1.2	1543|4051|8529|8824	CYP1A1|CYP4F3|CYP4F2|CES2	-0.64
Input ID	GO Biological Processes	19	GO:1903829	positive regulation of cellular protein localization	19_GO:0048518 positive regulation of biological process	-2.1	3	3.1	24367	331	170	7	4.1	1.5	1263|1969|3958|5174|5357|7429|83667	PLK3|EPHA2|LGALS3|PDZK1|PLS1|VIL1|SESN2	-0.64
Input ID	GO Biological Processes	19	GO:0072511	divalent inorganic cation transport	19_GO:0051179 localization	-2.1	2.6	3	24367	501	170	9	5.3	1.7	302|1179|1244|2906|3958|6717|55630|56923|159371	ANXA2|CLCA1|ABCC2|GRIN2D|LGALS3|SRI|SLC39A4|NMUR2|SLC35G1	-0.64
Input ID	GO Biological Processes	19	GO:0051249	regulation of lymphocyte activation	19_GO:0002376 immune system process	-2.1	2.6	3	24367	501	170	9	5.3	1.7	634|683|1604|1803|3958|5320|6647|11148|56603	CEACAM1|BST1|CD55|DPP4|LGALS3|PLA2G2A|SOD1|HHLA2|CYP26B1	-0.64
Input ID	GO Biological Processes	19	GO:0030072	peptide hormone secretion	19_GO:0023052 signaling	-2.1	3.4	3.2	24367	253	170	6	3.5	1.4	1080|1803|2695|3172|6717|9971	CFTR|DPP4|GIP|HNF4A|SRI|NR1H4	-0.64
Input ID	GO Biological Processes	19	GO:0007204	positive regulation of cytosolic calcium ion concentration	19_GO:0065007 biological regulation	-2	3	3.1	24367	332	170	7	4.1	1.5	1238|1604|2150|2906|6288|6717|56923	ACKR2|CD55|F2RL1|GRIN2D|SAA1|SRI|NMUR2	-0.63
Input ID	GO Biological Processes	19	GO:0002066	columnar/cuboidal epithelial cell development	19_GO:0032502 developmental process	-2	7	4	24367	61	170	3	1.8	1	3172|6647|9497	HNF4A|SOD1|SLC4A7	-0.63
Input ID	GO Biological Processes	19	GO:0015749	monosaccharide transmembrane transport	19_GO:0051179 localization	-2	4.9	3.6	24367	116	170	4	2.4	1.2	2695|3099|6523|83667	GIP|HK2|SLC5A1|SESN2	-0.63
Input ID	GO Biological Processes	19	GO:0045785	positive regulation of cell adhesion	19_GO:0022610 biological adhesion	-2	2.8	3	24367	416	170	8	4.7	1.6	335|1604|1803|4680|6281|6288|6370|11148	APOA1|CD55|DPP4|CEACAM6|S100A10|SAA1|CCL25|HHLA2	-0.63
Input ID	GO Biological Processes	19	GO:0043401	steroid hormone mediated signaling pathway	19_GO:0023052 signaling	-2	3.9	3.3	24367	182	170	5	2.9	1.3	2494|3164|3172|8856|9971	NR5A2|NR4A1|HNF4A|NR1I2|NR1H4	-0.63
Input ID	KEGG Pathway	24	hsa04010	MAPK signaling pathway		-2	3.4	3.2	24367	255	170	6	3.5	1.4	1647|2261|2353|3164|6195|55970	GADD45A|FGFR3|FOS|NR4A1|RPS6KA1|GNG12	-0.62
Input ID	GO Biological Processes	19	GO:0009127	purine nucleoside monophosphate biosynthetic process	19_GO:0008152 metabolic process	-2	3.9	3.3	24367	183	170	5	2.9	1.3	229|2819|3099|3692|3939	ALDOB|GPD1|HK2|EIF6|LDHA	-0.62
Input ID	GO Biological Processes	19	GO:0009168	purine ribonucleoside monophosphate biosynthetic process	19_GO:0008152 metabolic process	-2	3.9	3.3	24367	183	170	5	2.9	1.3	229|2819|3099|3692|3939	ALDOB|GPD1|HK2|EIF6|LDHA	-0.62
Input ID	GO Biological Processes	19	GO:0032233	positive regulation of actin filament bundle assembly	19_GO:0048518 positive regulation of biological process	-2	6.9	3.9	24367	62	170	3	1.8	1	335|6281|7429	APOA1|S100A10|VIL1	-0.62
Input ID	KEGG Pathway	24	hsa00590	Arachidonic acid metabolism		-2	6.9	3.9	24367	62	170	3	1.8	1	4051|5320|8529	CYP4F3|PLA2G2A|CYP4F2	-0.62
Input ID	Reactome Gene Sets	6	R-HSA-373076	Class A/1 (Rhodopsin-like receptors)		-2	3	3.1	24367	335	170	7	4.1	1.5	1238|2150|6288|6370|6374|56923|165140	ACKR2|F2RL1|SAA1|CCL25|CXCL5|NMUR2|OXER1	-0.62
Input ID	GO Biological Processes	19	GO:1904375	regulation of protein localization to cell periphery	19_GO:0051179 localization	-2	4.9	3.5	24367	118	170	4	2.4	1.2	1969|3958|5357|7429	EPHA2|LGALS3|PLS1|VIL1	-0.61
Input ID	GO Biological Processes	19	GO:0098661	inorganic anion transmembrane transport	19_GO:0051179 localization	-2	4.9	3.5	24367	118	170	4	2.4	1.2	1080|1179|1364|56923	CFTR|CLCA1|CLDN4|NMUR2	-0.61
Input ID	GO Biological Processes	19	GO:0034219	carbohydrate transmembrane transport	19_GO:0051179 localization	-2	4.9	3.5	24367	118	170	4	2.4	1.2	2695|3099|6523|83667	GIP|HK2|SLC5A1|SESN2	-0.61
Input ID	GO Biological Processes	19	GO:0070252	actin-mediated cell contraction	19_GO:0009987 cellular process	-2	4.9	3.5	24367	118	170	4	2.4	1.2	476|3760|6717|7429	ATP1A1|KCNJ3|SRI|VIL1	-0.61
Input ID	GO Biological Processes	19	GO:0002768	immune response-regulating cell surface receptor signaling pathway	19_GO:0002376 immune system process	-2	2.5	2.9	24367	509	170	9	5.3	1.7	634|2353|3958|4584|10071|11148|56667|140453|727897	CEACAM1|FOS|LGALS3|MUC3A|MUC12|HHLA2|MUC13|MUC17|MUC5B	-0.61
Input ID	GO Biological Processes	19	GO:0035773	insulin secretion involved in cellular response to glucose stimulus	19_GO:0023052 signaling	-2	6.8	3.9	24367	63	170	3	1.8	1	1080|6717|9971	CFTR|SRI|NR1H4	-0.6
Input ID	GO Biological Processes	19	GO:0032370	positive regulation of lipid transport	19_GO:0048518 positive regulation of biological process	-2	6.8	3.9	24367	63	170	3	1.8	1	302|335|8529	ANXA2|APOA1|CYP4F2	-0.6
Input ID	GO Biological Processes	19	GO:0006879	cellular iron ion homeostasis	19_GO:0065007 biological regulation	-2	6.8	3.9	24367	63	170	3	1.8	1	6647|6717|113235	SOD1|SRI|SLC46A1	-0.6
Input ID	GO Biological Processes	19	GO:0006690	icosanoid metabolic process	19_GO:0008152 metabolic process	-2	4.8	3.5	24367	119	170	4	2.4	1.2	1543|4051|8529|8824	CYP1A1|CYP4F3|CYP4F2|CES2	-0.6
Input ID	GO Biological Processes	19	GO:0010906	regulation of glucose metabolic process	19_GO:0008152 metabolic process	-2	4.8	3.5	24367	119	170	4	2.4	1.2	2875|3795|7033|83667	GPT|KHK|TFF3|SESN2	-0.6
Input ID	GO Biological Processes	19	GO:0002065	columnar/cuboidal epithelial cell differentiation	19_GO:0032502 developmental process	-2	4.8	3.5	24367	119	170	4	2.4	1.2	1045|3172|6647|9497	CDX2|HNF4A|SOD1|SLC4A7	-0.6
Input ID	GO Biological Processes	19	GO:0030099	myeloid cell differentiation	19_GO:0002376 immune system process	-2	2.7	3	24367	423	170	8	4.7	1.6	302|634|1943|1969|2150|2353|3692|3958	ANXA2|CEACAM1|EFNA2|EPHA2|F2RL1|FOS|EIF6|LGALS3	-0.6
Input ID	GO Biological Processes	19	GO:1903034	regulation of response to wounding	19_GO:0050896 response to stimulus	-2	3.9	3.3	24367	186	170	5	2.9	1.3	634|1364|2150|7429|83481	CEACAM1|CLDN4|F2RL1|VIL1|EPPK1	-0.6
Input ID	Reactome Gene Sets	6	R-HSA-983712	Ion channel transport		-2	3.9	3.3	24367	186	170	5	2.9	1.3	476|483|1179|6717|65266	ATP1A1|ATP1B3|CLCA1|SRI|WNK4	-0.6
Input ID_MCODE_ALL	Reactome Gene Sets	6	R-HSA-211859	Biological oxidations		-12	40	18	24367	222	25	9	36	9.6	1543|1576|4051|6799|6817|8529|25830|27284|56603	CYP1A1|CYP3A4|CYP4F3|SULT1A2|SULT1A1|CYP4F2|SULT4A1|SULT1B1|CYP26B1	-8.5
Input ID_MCODE_ALL	GO Biological Processes	19	GO:0008202	steroid metabolic process	19_GO:0008152 metabolic process	-9	23	13	24367	332	25	8	32	9.3	1543|1576|6799|6817|25830|27284|56603|79154	CYP1A1|CYP3A4|SULT1A2|SULT1A1|SULT4A1|SULT1B1|CYP26B1|DHRS11	-6.2
Input ID_MCODE_ALL	GO Biological Processes	19	GO:0006805	xenobiotic metabolic process	19_GO:0050896 response to stimulus	-8.6	47	17	24367	124	25	6	24	8.5	1543|1576|6799|6817|27284|56603	CYP1A1|CYP3A4|SULT1A2|SULT1A1|SULT1B1|CYP26B1	-5.9
Input ID_MCODE_ALL	GO Biological Processes	19	GO:0051923	sulfation	19_GO:0008152 metabolic process	-8.6	220	29	24367	18	25	4	16	7.3	6799|6817|23563|27284	SULT1A2|SULT1A1|CHST5|SULT1B1	-5.9
Input ID_MCODE_ALL	Reactome Gene Sets	6	R-HSA-211897	Cytochrome P450 - arranged by substrate type		-8.2	74	19	24367	66	25	5	20	8	1543|1576|4051|8529|56603	CYP1A1|CYP3A4|CYP4F3|CYP4F2|CYP26B1	-5.6
Input ID_MCODE_ALL	GO Biological Processes	19	GO:0050427	3'-phosphoadenosine 5'-phosphosulfate metabolic process	19_GO:0008152 metabolic process	-8	160	25	24367	24	25	4	16	7.3	6799|6817|25830|27284	SULT1A2|SULT1A1|SULT4A1|SULT1B1	-5.5
Input ID_MCODE_ALL	GO Biological Processes	19	GO:0034035	purine ribonucleoside bisphosphate metabolic process	19_GO:0008152 metabolic process	-8	160	25	24367	24	25	4	16	7.3	6799|6817|25830|27284	SULT1A2|SULT1A1|SULT4A1|SULT1B1	-5.5
Input ID_MCODE_ALL	Reactome Gene Sets	6	R-HSA-156584	Cytosolic sulfonation of small molecules		-8	160	25	24367	24	25	4	16	7.3	6799|6817|25830|27284	SULT1A2|SULT1A1|SULT4A1|SULT1B1	-5.5
Input ID_MCODE_ALL	GO Biological Processes	19	GO:1904970	brush border assembly	19_GO:0071840 cellular component organization or biogenesis	-8	580	42	24367	5	25	3	12	6.5	4648|53841|54825	MYO7B|CDHR5|CDHR2	-5.5
Input ID_MCODE_ALL	GO Biological Processes	19	GO:0044282	small molecule catabolic process	19_GO:0008152 metabolic process	-8	18	11	24367	445	25	8	32	9.3	1543|4051|5009|6799|6817|8529|27284|56603	CYP1A1|CYP4F3|OTC|SULT1A2|SULT1A1|CYP4F2|SULT1B1|CYP26B1	-5.5
Input ID_MCODE_ALL	GO Biological Processes	19	GO:1901616	organic hydroxy compound catabolic process	19_GO:0008152 metabolic process	-7.9	66	18	24367	74	25	5	20	8	4051|6799|6817|8529|27284	CYP4F3|SULT1A2|SULT1A1|CYP4F2|SULT1B1	-5.4
Input ID_MCODE_ALL	GO Biological Processes	19	GO:0071466	cellular response to xenobiotic stimulus	19_GO:0050896 response to stimulus	-7.6	33	14	24367	179	25	6	24	8.5	1543|1576|6799|6817|27284|56603	CYP1A1|CYP3A4|SULT1A2|SULT1A1|SULT1B1|CYP26B1	-5.2
Input ID_MCODE_ALL	GO Biological Processes	19	GO:0008210	estrogen metabolic process	19_GO:0008152 metabolic process	-7.5	120	22	24367	32	25	4	16	7.3	1543|1576|6817|79154	CYP1A1|CYP3A4|SULT1A1|DHRS11	-5.1
Input ID_MCODE_ALL	GO Biological Processes	19	GO:0034308	primary alcohol metabolic process	19_GO:0008152 metabolic process	-7.5	54	16	24367	90	25	5	20	8	1543|1576|6799|6817|27284	CYP1A1|CYP3A4|SULT1A2|SULT1A1|SULT1B1	-5.1
Input ID_MCODE_ALL	GO Biological Processes	19	GO:1901615	organic hydroxy compound metabolic process	19_GO:0008152 metabolic process	-7.3	14	10	24367	548	25	8	32	9.3	1543|1576|4051|6799|6817|8529|27284|56603	CYP1A1|CYP3A4|CYP4F3|SULT1A2|SULT1A1|CYP4F2|SULT1B1|CYP26B1	-4.9
Input ID_MCODE_ALL	Reactome Gene Sets	6	R-HSA-211945	Phase I - Functionalization of compounds		-7.2	46	15	24367	106	25	5	20	8	1543|1576|4051|8529|56603	CYP1A1|CYP3A4|CYP4F3|CYP4F2|CYP26B1	-4.8
Input ID_MCODE_ALL	GO Biological Processes	19	GO:0070268	cornification	19_GO:0032502 developmental process	-7	43	14	24367	113	25	5	20	8	3855|3856|3866|3880|56603	KRT7|KRT8|KRT15|KRT19|CYP26B1	-4.7
Input ID_MCODE_ALL	GO Biological Processes	19	GO:0006775	fat-soluble vitamin metabolic process	19_GO:0008152 metabolic process	-7	91	19	24367	43	25	4	16	7.3	1543|1576|8529|56603	CYP1A1|CYP3A4|CYP4F2|CYP26B1	-4.6
Input ID_MCODE_ALL	GO Biological Processes	19	GO:0042445	hormone metabolic process	19_GO:0008152 metabolic process	-6.9	24	12	24367	241	25	6	24	8.5	1543|1576|6817|27284|56603|79154	CYP1A1|CYP3A4|SULT1A1|SULT1B1|CYP26B1|DHRS11	-4.5
Input ID_MCODE_ALL	GO Biological Processes	19	GO:0034754	cellular hormone metabolic process	19_GO:0008152 metabolic process	-6.7	37	13	24367	130	25	5	20	8	1543|1576|6817|56603|79154	CYP1A1|CYP3A4|SULT1A1|CYP26B1|DHRS11	-4.4
Input ID_MCODE_ALL	GO Biological Processes	19	GO:0006068	ethanol catabolic process	19_GO:0008152 metabolic process	-6.6	220	26	24367	13	25	3	12	6.5	6799|6817|27284	SULT1A2|SULT1A1|SULT1B1	-4.3
Input ID_MCODE_ALL	GO Biological Processes	19	GO:0009812	flavonoid metabolic process	19_GO:0008152 metabolic process	-6.5	210	25	24367	14	25	3	12	6.5	1543|6817|27284	CYP1A1|SULT1A1|SULT1B1	-4.2
Input ID_MCODE_ALL	GO Biological Processes	19	GO:0009410	response to xenobiotic stimulus	19_GO:0050896 response to stimulus	-6.4	20	11	24367	288	25	6	24	8.5	1543|1576|6799|6817|27284|56603	CYP1A1|CYP3A4|SULT1A2|SULT1A1|SULT1B1|CYP26B1	-4.2
Input ID_MCODE_ALL	GO Biological Processes	19	GO:0034310	primary alcohol catabolic process	19_GO:0008152 metabolic process	-6.3	180	23	24367	16	25	3	12	6.5	6799|6817|27284	SULT1A2|SULT1A1|SULT1B1	-4.1
Input ID_MCODE_ALL	GO Biological Processes	19	GO:0030855	epithelial cell differentiation	19_GO:0032502 developmental process	-6.1	9.9	8.1	24367	786	25	8	32	9.3	1543|3855|3856|3866|3880|27284|54825|56603	CYP1A1|KRT7|KRT8|KRT15|KRT19|SULT1B1|CDHR2|CYP26B1	-4
Input ID_MCODE_ALL	KEGG Pathway	24	hsa05204	Chemical carcinogenesis		-5.8	48	14	24367	82	25	4	16	7.3	1543|1576|6799|6817	CYP1A1|CYP3A4|SULT1A2|SULT1A1	-3.8
Input ID_MCODE_ALL	GO Biological Processes	19	GO:0006067	ethanol metabolic process	19_GO:0008152 metabolic process	-5.8	130	20	24367	22	25	3	12	6.5	6799|6817|27284	SULT1A2|SULT1A1|SULT1B1	-3.8
Input ID_MCODE_ALL	GO Biological Processes	19	GO:0006066	alcohol metabolic process	19_GO:0008152 metabolic process	-5.8	16	9.1	24367	374	25	6	24	8.5	1543|1576|6799|6817|27284|56603	CYP1A1|CYP3A4|SULT1A2|SULT1A1|SULT1B1|CYP26B1	-3.7
Input ID_MCODE_ALL	GO Biological Processes	19	GO:0031424	keratinization	19_GO:0032502 developmental process	-5.5	22	10	24367	225	25	5	20	8	3855|3856|3866|3880|56603	KRT7|KRT8|KRT15|KRT19|CYP26B1	-3.5
Input ID_MCODE_ALL	Reactome Gene Sets	6	R-HSA-156580	Phase II - Conjugation of compounds		-5.4	36	12	24367	109	25	4	16	7.3	6799|6817|25830|27284	SULT1A2|SULT1A1|SULT4A1|SULT1B1	-3.4
Input ID_MCODE_ALL	GO Biological Processes	19	GO:0001676	long-chain fatty acid metabolic process	19_GO:0008152 metabolic process	-5.4	36	12	24367	109	25	4	16	7.3	1543|1576|4051|8529	CYP1A1|CYP3A4|CYP4F3|CYP4F2	-3.4
Input ID_MCODE_ALL	GO Biological Processes	19	GO:0042573	retinoic acid metabolic process	19_GO:0008152 metabolic process	-5.3	91	16	24367	32	25	3	12	6.5	1543|1576|56603	CYP1A1|CYP3A4|CYP26B1	-3.4
Input ID_MCODE_ALL	GO Biological Processes	19	GO:0008544	epidermis development	19_GO:0032502 developmental process	-5.2	12	8	24367	469	25	6	24	8.5	3855|3856|3866|3880|10555|56603	KRT7|KRT8|KRT15|KRT19|AGPAT2|CYP26B1	-3.3
Input ID_MCODE_ALL	Reactome Gene Sets	6	R-HSA-6809371	Formation of the cornified envelope		-5	30	11	24367	130	25	4	16	7.3	3855|3856|3866|3880	KRT7|KRT8|KRT15|KRT19	-3.1
Input ID_MCODE_ALL	GO Biological Processes	19	GO:0006766	vitamin metabolic process	19_GO:0008152 metabolic process	-5	29	10	24367	135	25	4	16	7.3	1543|1576|8529|56603	CYP1A1|CYP3A4|CYP4F2|CYP26B1	-3.1
Input ID_MCODE_ALL	GO Biological Processes	19	GO:0033875	ribonucleoside bisphosphate metabolic process	19_GO:0008152 metabolic process	-4.9	28	10	24367	139	25	4	16	7.3	6799|6817|25830|27284	SULT1A2|SULT1A1|SULT4A1|SULT1B1	-3.1
Input ID_MCODE_ALL	GO Biological Processes	19	GO:0034032	purine nucleoside bisphosphate metabolic process	19_GO:0008152 metabolic process	-4.9	28	10	24367	139	25	4	16	7.3	6799|6817|25830|27284	SULT1A2|SULT1A1|SULT4A1|SULT1B1	-3.1
Input ID_MCODE_ALL	GO Biological Processes	19	GO:0009308	amine metabolic process	19_GO:0008152 metabolic process	-4.9	28	10	24367	139	25	4	16	7.3	1543|6799|6817|27284	CYP1A1|SULT1A2|SULT1A1|SULT1B1	-3.1
Input ID_MCODE_ALL	GO Biological Processes	19	GO:0033865	nucleoside bisphosphate metabolic process	19_GO:0008152 metabolic process	-4.9	28	10	24367	139	25	4	16	7.3	6799|6817|25830|27284	SULT1A2|SULT1A1|SULT4A1|SULT1B1	-3.1
Input ID_MCODE_ALL	GO Biological Processes	19	GO:0030216	keratinocyte differentiation	19_GO:0032502 developmental process	-4.9	16	8.5	24367	302	25	5	20	8	3855|3856|3866|3880|56603	KRT7|KRT8|KRT15|KRT19|CYP26B1	-3
Input ID_MCODE_ALL	GO Biological Processes	19	GO:0042737	drug catabolic process	19_GO:0008152 metabolic process	-4.9	27	10	24367	145	25	4	16	7.3	1576|6799|6817|27284	CYP3A4|SULT1A2|SULT1A1|SULT1B1	-3
Input ID_MCODE_ALL	GO Biological Processes	19	GO:0010817	regulation of hormone levels	19_GO:0065007 biological regulation	-4.9	11	7.4	24367	537	25	6	24	8.5	1543|1576|6817|27284|56603|79154	CYP1A1|CYP3A4|SULT1A1|SULT1B1|CYP26B1|DHRS11	-3
Input ID_MCODE_ALL	GO Biological Processes	19	GO:0016999	antibiotic metabolic process	19_GO:0008152 metabolic process	-4.8	26	9.8	24367	152	25	4	16	7.3	1543|6799|6817|27284	CYP1A1|SULT1A2|SULT1A1|SULT1B1	-2.9
Input ID_MCODE_ALL	Reactome Gene Sets	6	R-HSA-373076	Class A/1 (Rhodopsin-like receptors)		-4.7	15	8	24367	335	25	5	20	8	6288|6370|6374|56923|165140	SAA1|CCL25|CXCL5|NMUR2|OXER1	-2.9
Input ID_MCODE_ALL	GO Biological Processes	19	GO:0046164	alcohol catabolic process	19_GO:0008152 metabolic process	-4.6	54	13	24367	54	25	3	12	6.5	6799|6817|27284	SULT1A2|SULT1A1|SULT1B1	-2.8
Input ID_MCODE_ALL	GO Biological Processes	19	GO:0019369	arachidonic acid metabolic process	19_GO:0008152 metabolic process	-4.6	53	12	24367	55	25	3	12	6.5	1543|4051|8529	CYP1A1|CYP4F3|CYP4F2	-2.8
Input ID_MCODE_ALL	GO Biological Processes	19	GO:0009913	epidermal cell differentiation	19_GO:0032502 developmental process	-4.5	14	7.7	24367	360	25	5	20	8	3855|3856|3866|3880|56603	KRT7|KRT8|KRT15|KRT19|CYP26B1	-2.7
Input ID_MCODE_ALL	Reactome Gene Sets	6	R-HSA-2142753	Arachidonic acid metabolism		-4.5	50	12	24367	59	25	3	12	6.5	1543|4051|8529	CYP1A1|CYP4F3|CYP4F2	-2.7
Input ID_MCODE_ALL	GO Biological Processes	19	GO:0017001	antibiotic catabolic process	19_GO:0008152 metabolic process	-4.5	49	12	24367	60	25	3	12	6.5	6799|6817|27284	SULT1A2|SULT1A1|SULT1B1	-2.7
Input ID_MCODE_ALL	GO Biological Processes	19	GO:0006790	sulfur compound metabolic process	19_GO:0008152 metabolic process	-4.5	13	7.5	24367	373	25	5	20	8	6799|6817|23563|25830|27284	SULT1A2|SULT1A1|CHST5|SULT4A1|SULT1B1	-2.7
Input ID_MCODE_ALL	KEGG Pathway	24	hsa00830	Retinol metabolism		-4.4	45	11	24367	65	25	3	12	6.5	1543|1576|56603	CYP1A1|CYP3A4|CYP26B1	-2.6
Input ID_MCODE_ALL	Reactome Gene Sets	6	R-HSA-375276	Peptide ligand-binding receptors		-4.3	19	8.4	24367	201	25	4	16	7.3	6288|6370|6374|56923	SAA1|CCL25|CXCL5|NMUR2	-2.5
Input ID_MCODE_ALL	GO Biological Processes	19	GO:0006694	steroid biosynthetic process	19_GO:0008152 metabolic process	-4.3	19	8.4	24367	202	25	4	16	7.3	1543|1576|56603|79154	CYP1A1|CYP3A4|CYP26B1|DHRS11	-2.5
Input ID_MCODE_ALL	Reactome Gene Sets	6	R-HSA-418594	G alpha (i) signalling events		-4.3	12	7.2	24367	407	25	5	20	8	6288|6370|6374|56923|165140	SAA1|CCL25|CXCL5|NMUR2|OXER1	-2.5
Input ID_MCODE_ALL	GO Biological Processes	19	GO:0043588	skin development	19_GO:0032502 developmental process	-4.2	12	7	24367	418	25	5	20	8	3855|3856|3866|3880|56603	KRT7|KRT8|KRT15|KRT19|CYP26B1	-2.5
Input ID_MCODE_ALL	Reactome Gene Sets	6	R-HSA-6805567	Keratinization		-4.2	18	8.1	24367	214	25	4	16	7.3	3855|3856|3866|3880	KRT7|KRT8|KRT15|KRT19	-2.4
Input ID_MCODE_ALL	Reactome Gene Sets	6	R-HSA-500792	GPCR ligand binding		-4	10	6.6	24367	467	25	5	20	8	6288|6370|6374|56923|165140	SAA1|CCL25|CXCL5|NMUR2|OXER1	-2.3
Input ID_MCODE_ALL	GO Biological Processes	19	GO:0033273	response to vitamin	19_GO:0050896 response to stimulus	-4	32	9.5	24367	91	25	3	12	6.5	1543|5009|56603	CYP1A1|OTC|CYP26B1	-2.2
Input ID_MCODE_ALL	GO Biological Processes	19	GO:0030593	neutrophil chemotaxis	19_GO:0040011 locomotion	-3.8	29	9.1	24367	100	25	3	12	6.5	6288|6370|6374	SAA1|CCL25|CXCL5	-2.1
Input ID_MCODE_ALL	GO Biological Processes	19	GO:0001523	retinoid metabolic process	19_GO:0008152 metabolic process	-3.8	28	8.9	24367	104	25	3	12	6.5	1543|1576|56603	CYP1A1|CYP3A4|CYP26B1	-2.1
Input ID_MCODE_ALL	GO Biological Processes	19	GO:0046395	carboxylic acid catabolic process	19_GO:0008152 metabolic process	-3.8	14	7.1	24367	274	25	4	16	7.3	4051|5009|8529|56603	CYP4F3|OTC|CYP4F2|CYP26B1	-2.1
Input ID_MCODE_ALL	GO Biological Processes	19	GO:0016054	organic acid catabolic process	19_GO:0008152 metabolic process	-3.8	14	7.1	24367	274	25	4	16	7.3	4051|5009|8529|56603	CYP4F3|OTC|CYP4F2|CYP26B1	-2.1
Input ID_MCODE_ALL	GO Biological Processes	19	GO:0018958	phenol-containing compound metabolic process	19_GO:0008152 metabolic process	-3.7	27	8.7	24367	109	25	3	12	6.5	6799|6817|27284	SULT1A2|SULT1A1|SULT1B1	-2
Input ID_MCODE_ALL	GO Biological Processes	19	GO:0016101	diterpenoid metabolic process	19_GO:0008152 metabolic process	-3.7	27	8.6	24367	110	25	3	12	6.5	1543|1576|56603	CYP1A1|CYP3A4|CYP26B1	-2
Input ID_MCODE_ALL	GO Biological Processes	19	GO:0033559	unsaturated fatty acid metabolic process	19_GO:0008152 metabolic process	-3.7	25	8.4	24367	115	25	3	12	6.5	1543|4051|8529	CYP1A1|CYP4F3|CYP4F2	-2
Input ID_MCODE_ALL	GO Biological Processes	19	GO:1990266	neutrophil migration	19_GO:0040011 locomotion	-3.6	25	8.3	24367	117	25	3	12	6.5	6288|6370|6374	SAA1|CCL25|CXCL5	-1.9
Input ID_MCODE_ALL	GO Biological Processes	19	GO:0006690	icosanoid metabolic process	19_GO:0008152 metabolic process	-3.6	25	8.3	24367	119	25	3	12	6.5	1543|4051|8529	CYP1A1|CYP4F3|CYP4F2	-1.9
Input ID_MCODE_ALL	GO Biological Processes	19	GO:0071621	granulocyte chemotaxis	19_GO:0040011 locomotion	-3.6	25	8.3	24367	119	25	3	12	6.5	6288|6370|6374	SAA1|CCL25|CXCL5	-1.9
Input ID_MCODE_ALL	GO Biological Processes	19	GO:0006721	terpenoid metabolic process	19_GO:0008152 metabolic process	-3.6	24	8.2	24367	120	25	3	12	6.5	1543|1576|56603	CYP1A1|CYP3A4|CYP26B1	-1.9
Input ID_MCODE_ALL	GO Biological Processes	19	GO:0072329	monocarboxylic acid catabolic process	19_GO:0008152 metabolic process	-3.5	22	7.9	24367	130	25	3	12	6.5	4051|8529|56603	CYP4F3|CYP4F2|CYP26B1	-1.8
Input ID_MCODE_ALL	GO Biological Processes	19	GO:0016042	lipid catabolic process	19_GO:0008152 metabolic process	-3.5	12	6.3	24367	331	25	4	16	7.3	1576|4051|8529|56603	CYP3A4|CYP4F3|CYP4F2|CYP26B1	-1.8
Input ID_MCODE_ALL	GO Biological Processes	19	GO:0006720	isoprenoid metabolic process	19_GO:0008152 metabolic process	-3.4	21	7.6	24367	140	25	3	12	6.5	1543|1576|56603	CYP1A1|CYP3A4|CYP26B1	-1.8
Input ID_MCODE_ALL	GO Biological Processes	19	GO:0097530	granulocyte migration	19_GO:0040011 locomotion	-3.4	21	7.6	24367	140	25	3	12	6.5	6288|6370|6374	SAA1|CCL25|CXCL5	-1.8
Input ID_MCODE_ALL	GO Biological Processes	19	GO:0032787	monocarboxylic acid metabolic process	19_GO:0008152 metabolic process	-3.3	7.5	5.4	24367	651	25	5	20	8	1543|1576|4051|8529|56603	CYP1A1|CYP3A4|CYP4F3|CYP4F2|CYP26B1	-1.7
Input ID_MCODE_ALL	GO Biological Processes	19	GO:0006631	fatty acid metabolic process	19_GO:0008152 metabolic process	-3.2	10	5.8	24367	383	25	4	16	7.3	1543|1576|4051|8529	CYP1A1|CYP3A4|CYP4F3|CYP4F2	-1.6
Input ID_MCODE_ALL	GO Biological Processes	19	GO:0009117	nucleotide metabolic process	19_GO:0008152 metabolic process	-3.2	6.9	5.1	24367	710	25	5	20	8	6799|6817|10555|25830|27284	SULT1A2|SULT1A1|AGPAT2|SULT4A1|SULT1B1	-1.6
Input ID_MCODE_ALL	GO Biological Processes	19	GO:0008610	lipid biosynthetic process	19_GO:0008152 metabolic process	-3.2	6.8	5.1	24367	715	25	5	20	8	1543|1576|10555|56603|79154	CYP1A1|CYP3A4|AGPAT2|CYP26B1|DHRS11	-1.5
Input ID_MCODE_ALL	GO Biological Processes	19	GO:0006753	nucleoside phosphate metabolic process	19_GO:0008152 metabolic process	-3.1	6.8	5	24367	717	25	5	20	8	6799|6817|10555|25830|27284	SULT1A2|SULT1A1|AGPAT2|SULT4A1|SULT1B1	-1.5
Input ID_MCODE_ALL	GO Biological Processes	19	GO:1901568	fatty acid derivative metabolic process	19_GO:0008152 metabolic process	-3.1	17	6.7	24367	172	25	3	12	6.5	1543|4051|8529	CYP1A1|CYP4F3|CYP4F2	-1.5
Input ID_MCODE_ALL	Reactome Gene Sets	6	R-HSA-8978868	Fatty acid metabolism		-3.1	17	6.6	24367	177	25	3	12	6.5	1543|4051|8529	CYP1A1|CYP4F3|CYP4F2	-1.5
Input ID_MCODE_ALL	Reactome Gene Sets	6	R-HSA-556833	Metabolism of lipids		-3.1	6.6	4.9	24367	739	25	5	20	8	1543|1576|4051|8529|10555	CYP1A1|CYP3A4|CYP4F3|CYP4F2|AGPAT2	-1.5
Input ID_MCODE_ALL	GO Biological Processes	19	GO:0019221	cytokine-mediated signaling pathway	19_GO:0023052 signaling	-2.9	6.1	4.7	24367	796	25	5	20	8	3856|6288|6370|6374|10555	KRT8|SAA1|CCL25|CXCL5|AGPAT2	-1.4
Input ID_MCODE_ALL	GO Biological Processes	19	GO:0097529	myeloid leukocyte migration	19_GO:0040011 locomotion	-2.9	14	6	24367	212	25	3	12	6.5	6288|6370|6374	SAA1|CCL25|CXCL5	-1.3
Input ID_MCODE_ALL	GO Biological Processes	19	GO:0044242	cellular lipid catabolic process	19_GO:0008152 metabolic process	-2.9	14	5.9	24367	216	25	3	12	6.5	4051|8529|56603	CYP4F3|CYP4F2|CYP26B1	-1.3
Input ID_MCODE_ALL	GO Biological Processes	19	GO:0007584	response to nutrient	19_GO:0050896 response to stimulus	-2.8	13	5.9	24367	219	25	3	12	6.5	1543|5009|56603	CYP1A1|OTC|CYP26B1	-1.3
Input ID_MCODE_ALL	GO Biological Processes	19	GO:0030595	leukocyte chemotaxis	19_GO:0040011 locomotion	-2.8	13	5.8	24367	223	25	3	12	6.5	6288|6370|6374	SAA1|CCL25|CXCL5	-1.3
Input ID_MCODE_ALL	GO Biological Processes	19	GO:0031667	response to nutrient levels	19_GO:0050896 response to stimulus	-2.8	7.8	4.9	24367	501	25	4	16	7.3	1543|5009|56603|56923	CYP1A1|OTC|CYP26B1|NMUR2	-1.3
Input ID_MCODE_ALL	GO Biological Processes	19	GO:0009991	response to extracellular stimulus	19_GO:0050896 response to stimulus	-2.7	7.3	4.7	24367	534	25	4	16	7.3	1543|5009|56603|56923	CYP1A1|OTC|CYP26B1|NMUR2	-1.2
Input ID_MCODE_ALL	GO Biological Processes	19	GO:0009150	purine ribonucleotide metabolic process	19_GO:0008152 metabolic process	-2.7	7.2	4.7	24367	543	25	4	16	7.3	6799|6817|25830|27284	SULT1A2|SULT1A1|SULT4A1|SULT1B1	-1.1
Input ID_MCODE_ALL	GO Biological Processes	19	GO:0009259	ribonucleotide metabolic process	19_GO:0008152 metabolic process	-2.6	7	4.6	24367	558	25	4	16	7.3	6799|6817|25830|27284	SULT1A2|SULT1A1|SULT4A1|SULT1B1	-1.1
Input ID_MCODE_ALL	GO Biological Processes	19	GO:0006163	purine nucleotide metabolic process	19_GO:0008152 metabolic process	-2.6	6.8	4.5	24367	577	25	4	16	7.3	6799|6817|25830|27284	SULT1A2|SULT1A1|SULT4A1|SULT1B1	-1.1
Input ID_MCODE_ALL	GO Biological Processes	19	GO:0019693	ribose phosphate metabolic process	19_GO:0008152 metabolic process	-2.6	6.7	4.5	24367	578	25	4	16	7.3	6799|6817|25830|27284	SULT1A2|SULT1A1|SULT4A1|SULT1B1	-1.1
Input ID_MCODE_ALL	GO Biological Processes	19	GO:0072521	purine-containing compound metabolic process	19_GO:0008152 metabolic process	-2.5	6.4	4.3	24367	613	25	4	16	7.3	6799|6817|25830|27284	SULT1A2|SULT1A1|SULT4A1|SULT1B1	-0.99
Input ID_MCODE_ALL	GO Biological Processes	19	GO:0051146	striated muscle cell differentiation	19_GO:0032502 developmental process	-2.5	9.9	4.9	24367	295	25	3	12	6.5	3856|3880|56603	KRT8|KRT19|CYP26B1	-0.99
Input ID_MCODE_ALL	GO Biological Processes	19	GO:0060326	cell chemotaxis	19_GO:0040011 locomotion	-2.4	9.6	4.8	24367	304	25	3	12	6.5	6288|6370|6374	SAA1|CCL25|CXCL5	-0.96
Input ID_MCODE_ALL	GO Biological Processes	19	GO:0001101	response to acid chemical	19_GO:0050896 response to stimulus	-2.3	8.4	4.5	24367	347	25	3	12	6.5	3856|5009|56603	KRT8|OTC|CYP26B1	-0.83
Input ID_MCODE_ALL	GO Biological Processes	19	GO:0042692	muscle cell differentiation	19_GO:0032502 developmental process	-2.1	7.5	4.2	24367	388	25	3	12	6.5	3856|3880|56603	KRT8|KRT19|CYP26B1	-0.71
Input ID_SUB1_MCODE_1	Reactome Gene Sets	6	R-HSA-211897	Cytochrome P450 - arranged by substrate type		-13	370	43	24367	66	5	5	100	18	1543|1576|4051|8529|56603	CYP1A1|CYP3A4|CYP4F3|CYP4F2|CYP26B1	-9
Input ID_SUB1_MCODE_1	Reactome Gene Sets	6	R-HSA-211945	Phase I - Functionalization of compounds		-12	230	34	24367	106	5	5	100	18	1543|1576|4051|8529|56603	CYP1A1|CYP3A4|CYP4F3|CYP4F2|CYP26B1	-8.4
Input ID_SUB1_MCODE_1	GO Biological Processes	19	GO:0006775	fat-soluble vitamin metabolic process	19_GO:0008152 metabolic process	-10	450	43	24367	43	5	4	80	18	1543|1576|8529|56603	CYP1A1|CYP3A4|CYP4F2|CYP26B1	-7.3
Input ID_SUB1_MCODE_1	Reactome Gene Sets	6	R-HSA-211859	Biological oxidations		-10	110	23	24367	222	5	5	100	18	1543|1576|4051|8529|56603	CYP1A1|CYP3A4|CYP4F3|CYP4F2|CYP26B1	-7.2
Input ID_SUB1_MCODE_1	GO Biological Processes	19	GO:0001676	long-chain fatty acid metabolic process	19_GO:0008152 metabolic process	-8.7	180	27	24367	109	5	4	80	18	1543|1576|4051|8529	CYP1A1|CYP3A4|CYP4F3|CYP4F2	-6
Input ID_SUB1_MCODE_1	GO Biological Processes	19	GO:0006766	vitamin metabolic process	19_GO:0008152 metabolic process	-8.3	140	24	24367	135	5	4	80	18	1543|1576|8529|56603	CYP1A1|CYP3A4|CYP4F2|CYP26B1	-5.7
Input ID_SUB1_MCODE_1	GO Biological Processes	19	GO:1901615	organic hydroxy compound metabolic process	19_GO:0008152 metabolic process	-8.2	44	15	24367	548	5	5	100	18	1543|1576|4051|8529|56603	CYP1A1|CYP3A4|CYP4F3|CYP4F2|CYP26B1	-5.6
Input ID_SUB1_MCODE_1	GO Biological Processes	19	GO:0032787	monocarboxylic acid metabolic process	19_GO:0008152 metabolic process	-7.9	37	13	24367	651	5	5	100	18	1543|1576|4051|8529|56603	CYP1A1|CYP3A4|CYP4F3|CYP4F2|CYP26B1	-5.4
Input ID_SUB1_MCODE_1	GO Biological Processes	19	GO:0042573	retinoic acid metabolic process	19_GO:0008152 metabolic process	-7.7	460	37	24367	32	5	3	60	22	1543|1576|56603	CYP1A1|CYP3A4|CYP26B1	-5.2
Input ID_SUB1_MCODE_1	GO Biological Processes	19	GO:0019369	arachidonic acid metabolic process	19_GO:0008152 metabolic process	-7	270	28	24367	55	5	3	60	22	1543|4051|8529	CYP1A1|CYP4F3|CYP4F2	-4.6
Input ID_SUB1_MCODE_1	Reactome Gene Sets	6	R-HSA-2142753	Arachidonic acid metabolism		-6.9	250	27	24367	59	5	3	60	22	1543|4051|8529	CYP1A1|CYP4F3|CYP4F2	-4.5
Input ID_SUB1_MCODE_1	GO Biological Processes	19	GO:0016042	lipid catabolic process	19_GO:0008152 metabolic process	-6.8	59	15	24367	331	5	4	80	18	1576|4051|8529|56603	CYP3A4|CYP4F3|CYP4F2|CYP26B1	-4.5
Input ID_SUB1_MCODE_1	KEGG Pathway	24	hsa00830	Retinol metabolism		-6.7	220	26	24367	65	5	3	60	22	1543|1576|56603	CYP1A1|CYP3A4|CYP26B1	-4.5
Input ID_SUB1_MCODE_1	GO Biological Processes	19	GO:0006631	fatty acid metabolic process	19_GO:0008152 metabolic process	-6.5	51	14	24367	383	5	4	80	18	1543|1576|4051|8529	CYP1A1|CYP3A4|CYP4F3|CYP4F2	-4.3
Input ID_SUB1_MCODE_1	GO Biological Processes	19	GO:0044282	small molecule catabolic process	19_GO:0008152 metabolic process	-6.3	44	13	24367	445	5	4	80	18	1543|4051|8529|56603	CYP1A1|CYP4F3|CYP4F2|CYP26B1	-4.1
Input ID_SUB1_MCODE_1	GO Biological Processes	19	GO:0001523	retinoid metabolic process	19_GO:0008152 metabolic process	-6.1	140	20	24367	104	5	3	60	22	1543|1576|56603	CYP1A1|CYP3A4|CYP26B1	-4
Input ID_SUB1_MCODE_1	GO Biological Processes	19	GO:0016101	diterpenoid metabolic process	19_GO:0008152 metabolic process	-6.1	130	20	24367	110	5	3	60	22	1543|1576|56603	CYP1A1|CYP3A4|CYP26B1	-3.9
Input ID_SUB1_MCODE_1	GO Biological Processes	19	GO:0033559	unsaturated fatty acid metabolic process	19_GO:0008152 metabolic process	-6	130	19	24367	115	5	3	60	22	1543|4051|8529	CYP1A1|CYP4F3|CYP4F2	-3.9
Input ID_SUB1_MCODE_1	GO Biological Processes	19	GO:0006690	icosanoid metabolic process	19_GO:0008152 metabolic process	-5.9	120	19	24367	119	5	3	60	22	1543|4051|8529	CYP1A1|CYP4F3|CYP4F2	-3.9
Input ID_SUB1_MCODE_1	GO Biological Processes	19	GO:0006721	terpenoid metabolic process	19_GO:0008152 metabolic process	-5.9	120	19	24367	120	5	3	60	22	1543|1576|56603	CYP1A1|CYP3A4|CYP26B1	-3.8
Input ID_SUB1_MCODE_1	GO Biological Processes	19	GO:0006805	xenobiotic metabolic process	19_GO:0050896 response to stimulus	-5.9	120	19	24367	124	5	3	60	22	1543|1576|56603	CYP1A1|CYP3A4|CYP26B1	-3.8
Input ID_SUB1_MCODE_1	GO Biological Processes	19	GO:0072329	monocarboxylic acid catabolic process	19_GO:0008152 metabolic process	-5.8	110	18	24367	130	5	3	60	22	4051|8529|56603	CYP4F3|CYP4F2|CYP26B1	-3.8
Input ID_SUB1_MCODE_1	GO Biological Processes	19	GO:0034754	cellular hormone metabolic process	19_GO:0008152 metabolic process	-5.8	110	18	24367	130	5	3	60	22	1543|1576|56603	CYP1A1|CYP3A4|CYP26B1	-3.8
Input ID_SUB1_MCODE_1	GO Biological Processes	19	GO:0006720	isoprenoid metabolic process	19_GO:0008152 metabolic process	-5.7	100	18	24367	140	5	3	60	22	1543|1576|56603	CYP1A1|CYP3A4|CYP26B1	-3.7
Input ID_SUB1_MCODE_1	GO Biological Processes	19	GO:1901568	fatty acid derivative metabolic process	19_GO:0008152 metabolic process	-5.5	85	16	24367	172	5	3	60	22	1543|4051|8529	CYP1A1|CYP4F3|CYP4F2	-3.5
Input ID_SUB1_MCODE_1	Reactome Gene Sets	6	R-HSA-8978868	Fatty acid metabolism		-5.4	83	16	24367	177	5	3	60	22	1543|4051|8529	CYP1A1|CYP4F3|CYP4F2	-3.5
Input ID_SUB1_MCODE_1	GO Biological Processes	19	GO:0071466	cellular response to xenobiotic stimulus	19_GO:0050896 response to stimulus	-5.4	82	16	24367	179	5	3	60	22	1543|1576|56603	CYP1A1|CYP3A4|CYP26B1	-3.5
Input ID_SUB1_MCODE_1	Reactome Gene Sets	6	R-HSA-556833	Metabolism of lipids		-5.4	26	10	24367	739	5	4	80	18	1543|1576|4051|8529	CYP1A1|CYP3A4|CYP4F3|CYP4F2	-3.4
Input ID_SUB1_MCODE_1	GO Biological Processes	19	GO:0006694	steroid biosynthetic process	19_GO:0008152 metabolic process	-5.3	72	15	24367	202	5	3	60	22	1543|1576|56603	CYP1A1|CYP3A4|CYP26B1	-3.3
Input ID_SUB1_MCODE_1	GO Biological Processes	19	GO:0044242	cellular lipid catabolic process	19_GO:0008152 metabolic process	-5.2	68	14	24367	216	5	3	60	22	4051|8529|56603	CYP4F3|CYP4F2|CYP26B1	-3.3
Input ID_SUB1_MCODE_1	GO Biological Processes	19	GO:0042445	hormone metabolic process	19_GO:0008152 metabolic process	-5	61	13	24367	241	5	3	60	22	1543|1576|56603	CYP1A1|CYP3A4|CYP26B1	-3.1
Input ID_SUB1_MCODE_1	GO Biological Processes	19	GO:0016054	organic acid catabolic process	19_GO:0008152 metabolic process	-4.9	53	12	24367	274	5	3	60	22	4051|8529|56603	CYP4F3|CYP4F2|CYP26B1	-3
Input ID_SUB1_MCODE_1	GO Biological Processes	19	GO:0046395	carboxylic acid catabolic process	19_GO:0008152 metabolic process	-4.9	53	12	24367	274	5	3	60	22	4051|8529|56603	CYP4F3|CYP4F2|CYP26B1	-3
Input ID_SUB1_MCODE_1	GO Biological Processes	19	GO:0009410	response to xenobiotic stimulus	19_GO:0050896 response to stimulus	-4.8	51	12	24367	288	5	3	60	22	1543|1576|56603	CYP1A1|CYP3A4|CYP26B1	-2.9
Input ID_SUB1_MCODE_1	GO Biological Processes	19	GO:0008202	steroid metabolic process	19_GO:0008152 metabolic process	-4.6	44	11	24367	332	5	3	60	22	1543|1576|56603	CYP1A1|CYP3A4|CYP26B1	-2.8
Input ID_SUB1_MCODE_1	GO Biological Processes	19	GO:0006066	alcohol metabolic process	19_GO:0008152 metabolic process	-4.5	39	11	24367	374	5	3	60	22	1543|1576|56603	CYP1A1|CYP3A4|CYP26B1	-2.6
Input ID_SUB1_MCODE_1	GO Biological Processes	19	GO:0010817	regulation of hormone levels	19_GO:0065007 biological regulation	-4	27	8.8	24367	537	5	3	60	22	1543|1576|56603	CYP1A1|CYP3A4|CYP26B1	-2.2
Input ID_SUB1_MCODE_1	GO Biological Processes	19	GO:0008610	lipid biosynthetic process	19_GO:0008152 metabolic process	-3.6	20	7.6	24367	715	5	3	60	22	1543|1576|56603	CYP1A1|CYP3A4|CYP26B1	-1.9
Input ID_SUB1_MCODE_2	Reactome Gene Sets	6	R-HSA-373076	Class A/1 (Rhodopsin-like receptors)		-9.3	73	19	24367	335	5	5	100	18	6288|6370|6374|56923|165140	SAA1|CCL25|CXCL5|NMUR2|OXER1	-6.4
Input ID_SUB1_MCODE_2	Reactome Gene Sets	6	R-HSA-418594	G alpha (i) signalling events		-8.9	60	17	24367	407	5	5	100	18	6288|6370|6374|56923|165140	SAA1|CCL25|CXCL5|NMUR2|OXER1	-6.1
Input ID_SUB1_MCODE_2	Reactome Gene Sets	6	R-HSA-500792	GPCR ligand binding		-8.6	52	16	24367	467	5	5	100	18	6288|6370|6374|56923|165140	SAA1|CCL25|CXCL5|NMUR2|OXER1	-5.9
Input ID_SUB1_MCODE_2	Reactome Gene Sets	6	R-HSA-375276	Peptide ligand-binding receptors		-7.7	97	20	24367	201	5	4	80	18	6288|6370|6374|56923	SAA1|CCL25|CXCL5|NMUR2	-5.2
Input ID_SUB1_MCODE_2	GO Biological Processes	19	GO:0030593	neutrophil chemotaxis	19_GO:0040011 locomotion	-6.2	150	21	24367	100	5	3	60	22	6288|6370|6374	SAA1|CCL25|CXCL5	-4
Input ID_SUB1_MCODE_2	GO Biological Processes	19	GO:1990266	neutrophil migration	19_GO:0040011 locomotion	-6	120	19	24367	117	5	3	60	22	6288|6370|6374	SAA1|CCL25|CXCL5	-3.9
Input ID_SUB1_MCODE_2	GO Biological Processes	19	GO:0071621	granulocyte chemotaxis	19_GO:0040011 locomotion	-5.9	120	19	24367	119	5	3	60	22	6288|6370|6374	SAA1|CCL25|CXCL5	-3.9
Input ID_SUB1_MCODE_2	GO Biological Processes	19	GO:0097530	granulocyte migration	19_GO:0040011 locomotion	-5.7	100	18	24367	140	5	3	60	22	6288|6370|6374	SAA1|CCL25|CXCL5	-3.7
Input ID_SUB1_MCODE_2	GO Biological Processes	19	GO:0097529	myeloid leukocyte migration	19_GO:0040011 locomotion	-5.2	69	14	24367	212	5	3	60	22	6288|6370|6374	SAA1|CCL25|CXCL5	-3.3
Input ID_SUB1_MCODE_2	GO Biological Processes	19	GO:0030595	leukocyte chemotaxis	19_GO:0040011 locomotion	-5.1	66	14	24367	223	5	3	60	22	6288|6370|6374	SAA1|CCL25|CXCL5	-3.2
Input ID_SUB1_MCODE_2	GO Biological Processes	19	GO:0060326	cell chemotaxis	19_GO:0040011 locomotion	-4.7	48	12	24367	304	5	3	60	22	6288|6370|6374	SAA1|CCL25|CXCL5	-2.9
Input ID_SUB1_MCODE_2	GO Biological Processes	19	GO:0050900	leukocyte migration	19_GO:0040011 locomotion	-4.1	29	9.1	24367	504	5	3	60	22	6288|6370|6374	SAA1|CCL25|CXCL5	-2.3
Input ID_SUB1_MCODE_2	GO Biological Processes	19	GO:0006935	chemotaxis	19_GO:0040011 locomotion	-3.7	23	8	24367	649	5	3	60	22	6288|6370|6374	SAA1|CCL25|CXCL5	-2
Input ID_SUB1_MCODE_2	GO Biological Processes	19	GO:0042330	taxis	19_GO:0040011 locomotion	-3.7	22	8	24367	651	5	3	60	22	6288|6370|6374	SAA1|CCL25|CXCL5	-2
Input ID_SUB1_MCODE_2	GO Biological Processes	19	GO:0019221	cytokine-mediated signaling pathway	19_GO:0023052 signaling	-3.5	18	7.1	24367	796	5	3	60	22	6288|6370|6374	SAA1|CCL25|CXCL5	-1.8
Input ID_SUB1_MCODE_3	GO Biological Processes	19	GO:0051923	sulfation	19_GO:0008152 metabolic process	-12	1100	66	24367	18	5	4	80	18	6799|6817|23563|27284	SULT1A2|SULT1A1|CHST5|SULT1B1	-8.4
Input ID_SUB1_MCODE_3	GO Biological Processes	19	GO:0034035	purine ribonucleoside bisphosphate metabolic process	19_GO:0008152 metabolic process	-11	810	57	24367	24	5	4	80	18	6799|6817|25830|27284	SULT1A2|SULT1A1|SULT4A1|SULT1B1	-8.1
Input ID_SUB1_MCODE_3	GO Biological Processes	19	GO:0050427	3'-phosphoadenosine 5'-phosphosulfate metabolic process	19_GO:0008152 metabolic process	-11	810	57	24367	24	5	4	80	18	6799|6817|25830|27284	SULT1A2|SULT1A1|SULT4A1|SULT1B1	-8.1
Input ID_SUB1_MCODE_3	Reactome Gene Sets	6	R-HSA-156584	Cytosolic sulfonation of small molecules		-11	810	57	24367	24	5	4	80	18	6799|6817|25830|27284	SULT1A2|SULT1A1|SULT4A1|SULT1B1	-8.1
Input ID_SUB1_MCODE_3	GO Biological Processes	19	GO:0006790	sulfur compound metabolic process	19_GO:0008152 metabolic process	-9.1	65	18	24367	373	5	5	100	18	6799|6817|23563|25830|27284	SULT1A2|SULT1A1|CHST5|SULT4A1|SULT1B1	-6.2
Input ID_SUB1_MCODE_3	GO Biological Processes	19	GO:0006068	ethanol catabolic process	19_GO:0008152 metabolic process	-8.9	1100	58	24367	13	5	3	60	22	6799|6817|27284	SULT1A2|SULT1A1|SULT1B1	-6.1
Input ID_SUB1_MCODE_3	Reactome Gene Sets	6	R-HSA-156580	Phase II - Conjugation of compounds		-8.7	180	27	24367	109	5	4	80	18	6799|6817|25830|27284	SULT1A2|SULT1A1|SULT4A1|SULT1B1	-6
Input ID_SUB1_MCODE_3	GO Biological Processes	19	GO:0034310	primary alcohol catabolic process	19_GO:0008152 metabolic process	-8.6	910	52	24367	16	5	3	60	22	6799|6817|27284	SULT1A2|SULT1A1|SULT1B1	-5.9
Input ID_SUB1_MCODE_3	GO Biological Processes	19	GO:0033865	nucleoside bisphosphate metabolic process	19_GO:0008152 metabolic process	-8.3	140	24	24367	139	5	4	80	18	6799|6817|25830|27284	SULT1A2|SULT1A1|SULT4A1|SULT1B1	-5.7
Input ID_SUB1_MCODE_3	GO Biological Processes	19	GO:0033875	ribonucleoside bisphosphate metabolic process	19_GO:0008152 metabolic process	-8.3	140	24	24367	139	5	4	80	18	6799|6817|25830|27284	SULT1A2|SULT1A1|SULT4A1|SULT1B1	-5.7
Input ID_SUB1_MCODE_3	GO Biological Processes	19	GO:0034032	purine nucleoside bisphosphate metabolic process	19_GO:0008152 metabolic process	-8.3	140	24	24367	139	5	4	80	18	6799|6817|25830|27284	SULT1A2|SULT1A1|SULT4A1|SULT1B1	-5.7
Input ID_SUB1_MCODE_3	GO Biological Processes	19	GO:0006067	ethanol metabolic process	19_GO:0008152 metabolic process	-8.2	660	45	24367	22	5	3	60	22	6799|6817|27284	SULT1A2|SULT1A1|SULT1B1	-5.6
Input ID_SUB1_MCODE_3	Reactome Gene Sets	6	R-HSA-211859	Biological oxidations		-7.5	88	19	24367	222	5	4	80	18	6799|6817|25830|27284	SULT1A2|SULT1A1|SULT4A1|SULT1B1	-5.1
Input ID_SUB1_MCODE_3	GO Biological Processes	19	GO:0046164	alcohol catabolic process	19_GO:0008152 metabolic process	-7	270	28	24367	54	5	3	60	22	6799|6817|27284	SULT1A2|SULT1A1|SULT1B1	-4.6
Input ID_SUB1_MCODE_3	GO Biological Processes	19	GO:0017001	antibiotic catabolic process	19_GO:0008152 metabolic process	-6.8	240	27	24367	60	5	3	60	22	6799|6817|27284	SULT1A2|SULT1A1|SULT1B1	-4.5
Input ID_SUB1_MCODE_3	GO Biological Processes	19	GO:0008202	steroid metabolic process	19_GO:0008152 metabolic process	-6.8	59	15	24367	332	5	4	80	18	6799|6817|25830|27284	SULT1A2|SULT1A1|SULT4A1|SULT1B1	-4.5
Input ID_SUB1_MCODE_3	GO Biological Processes	19	GO:1901616	organic hydroxy compound catabolic process	19_GO:0008152 metabolic process	-6.6	200	24	24367	74	5	3	60	22	6799|6817|27284	SULT1A2|SULT1A1|SULT1B1	-4.3
Input ID_SUB1_MCODE_3	GO Biological Processes	19	GO:0034308	primary alcohol metabolic process	19_GO:0008152 metabolic process	-6.3	160	22	24367	90	5	3	60	22	6799|6817|27284	SULT1A2|SULT1A1|SULT1B1	-4.1
Input ID_SUB1_MCODE_3	GO Biological Processes	19	GO:0018958	phenol-containing compound metabolic process	19_GO:0008152 metabolic process	-6.1	130	20	24367	109	5	3	60	22	6799|6817|27284	SULT1A2|SULT1A1|SULT1B1	-3.9
Input ID_SUB1_MCODE_3	GO Biological Processes	19	GO:0009150	purine ribonucleotide metabolic process	19_GO:0008152 metabolic process	-5.9	36	12	24367	543	5	4	80	18	6799|6817|25830|27284	SULT1A2|SULT1A1|SULT4A1|SULT1B1	-3.8
Input ID_SUB1_MCODE_3	GO Biological Processes	19	GO:0006805	xenobiotic metabolic process	19_GO:0050896 response to stimulus	-5.9	120	19	24367	124	5	3	60	22	6799|6817|27284	SULT1A2|SULT1A1|SULT1B1	-3.8
Input ID_SUB1_MCODE_3	GO Biological Processes	19	GO:0009259	ribonucleotide metabolic process	19_GO:0008152 metabolic process	-5.9	35	12	24367	558	5	4	80	18	6799|6817|25830|27284	SULT1A2|SULT1A1|SULT4A1|SULT1B1	-3.8
Input ID_SUB1_MCODE_3	GO Biological Processes	19	GO:0006163	purine nucleotide metabolic process	19_GO:0008152 metabolic process	-5.8	34	11	24367	577	5	4	80	18	6799|6817|25830|27284	SULT1A2|SULT1A1|SULT4A1|SULT1B1	-3.8
Input ID_SUB1_MCODE_3	GO Biological Processes	19	GO:0019693	ribose phosphate metabolic process	19_GO:0008152 metabolic process	-5.8	34	11	24367	578	5	4	80	18	6799|6817|25830|27284	SULT1A2|SULT1A1|SULT4A1|SULT1B1	-3.8
Input ID_SUB1_MCODE_3	GO Biological Processes	19	GO:0009308	amine metabolic process	19_GO:0008152 metabolic process	-5.7	110	18	24367	139	5	3	60	22	6799|6817|27284	SULT1A2|SULT1A1|SULT1B1	-3.7
Input ID_SUB1_MCODE_3	GO Biological Processes	19	GO:0072521	purine-containing compound metabolic process	19_GO:0008152 metabolic process	-5.7	32	11	24367	613	5	4	80	18	6799|6817|25830|27284	SULT1A2|SULT1A1|SULT4A1|SULT1B1	-3.7
Input ID_SUB1_MCODE_3	GO Biological Processes	19	GO:0042737	drug catabolic process	19_GO:0008152 metabolic process	-5.7	100	17	24367	145	5	3	60	22	6799|6817|27284	SULT1A2|SULT1A1|SULT1B1	-3.7
Input ID_SUB1_MCODE_3	GO Biological Processes	19	GO:0016999	antibiotic metabolic process	19_GO:0008152 metabolic process	-5.6	96	17	24367	152	5	3	60	22	6799|6817|27284	SULT1A2|SULT1A1|SULT1B1	-3.6
Input ID_SUB1_MCODE_3	GO Biological Processes	19	GO:0009117	nucleotide metabolic process	19_GO:0008152 metabolic process	-5.5	27	10	24367	710	5	4	80	18	6799|6817|25830|27284	SULT1A2|SULT1A1|SULT4A1|SULT1B1	-3.5
Input ID_SUB1_MCODE_3	GO Biological Processes	19	GO:0006753	nucleoside phosphate metabolic process	19_GO:0008152 metabolic process	-5.4	27	10	24367	717	5	4	80	18	6799|6817|25830|27284	SULT1A2|SULT1A1|SULT4A1|SULT1B1	-3.5
Input ID_SUB1_MCODE_3	GO Biological Processes	19	GO:0071466	cellular response to xenobiotic stimulus	19_GO:0050896 response to stimulus	-5.4	82	16	24367	179	5	3	60	22	6799|6817|27284	SULT1A2|SULT1A1|SULT1B1	-3.5
Input ID_SUB1_MCODE_3	GO Biological Processes	19	GO:0009410	response to xenobiotic stimulus	19_GO:0050896 response to stimulus	-4.8	51	12	24367	288	5	3	60	22	6799|6817|27284	SULT1A2|SULT1A1|SULT1B1	-2.9
Input ID_SUB1_MCODE_3	GO Biological Processes	19	GO:0006066	alcohol metabolic process	19_GO:0008152 metabolic process	-4.5	39	11	24367	374	5	3	60	22	6799|6817|27284	SULT1A2|SULT1A1|SULT1B1	-2.6
Input ID_SUB1_MCODE_3	GO Biological Processes	19	GO:0044282	small molecule catabolic process	19_GO:0008152 metabolic process	-4.2	33	9.7	24367	445	5	3	60	22	6799|6817|27284	SULT1A2|SULT1A1|SULT1B1	-2.5
Input ID_SUB1_MCODE_3	GO Biological Processes	19	GO:1901615	organic hydroxy compound metabolic process	19_GO:0008152 metabolic process	-4	27	8.7	24367	548	5	3	60	22	6799|6817|27284	SULT1A2|SULT1A1|SULT1B1	-2.2
Input ID_SUB1_MCODE_4	GO Biological Processes	19	GO:0070268	cornification	19_GO:0032502 developmental process	-9.4	220	29	24367	113	4	4	100	22	3855|3856|3866|3880	KRT7|KRT8|KRT15|KRT19	-6.4
Input ID_SUB1_MCODE_4	Reactome Gene Sets	6	R-HSA-6809371	Formation of the cornified envelope		-9.1	190	27	24367	130	4	4	100	22	3855|3856|3866|3880	KRT7|KRT8|KRT15|KRT19	-6.3
Input ID_SUB1_MCODE_4	Reactome Gene Sets	6	R-HSA-6805567	Keratinization		-8.2	110	21	24367	214	4	4	100	22	3855|3856|3866|3880	KRT7|KRT8|KRT15|KRT19	-5.6
Input ID_SUB1_MCODE_4	GO Biological Processes	19	GO:0031424	keratinization	19_GO:0032502 developmental process	-8.2	110	21	24367	225	4	4	100	22	3855|3856|3866|3880	KRT7|KRT8|KRT15|KRT19	-5.6
Input ID_SUB1_MCODE_4	GO Biological Processes	19	GO:0030216	keratinocyte differentiation	19_GO:0032502 developmental process	-7.6	81	18	24367	302	4	4	100	22	3855|3856|3866|3880	KRT7|KRT8|KRT15|KRT19	-5.2
Input ID_SUB1_MCODE_4	GO Biological Processes	19	GO:0009913	epidermal cell differentiation	19_GO:0032502 developmental process	-7.3	68	16	24367	360	4	4	100	22	3855|3856|3866|3880	KRT7|KRT8|KRT15|KRT19	-4.9
Input ID_SUB1_MCODE_4	GO Biological Processes	19	GO:0043588	skin development	19_GO:0032502 developmental process	-7.1	58	15	24367	418	4	4	100	22	3855|3856|3866|3880	KRT7|KRT8|KRT15|KRT19	-4.7
Input ID_SUB1_MCODE_4	GO Biological Processes	19	GO:0008544	epidermis development	19_GO:0032502 developmental process	-6.9	52	14	24367	469	4	4	100	22	3855|3856|3866|3880	KRT7|KRT8|KRT15|KRT19	-4.5
Input ID_SUB1_MCODE_4	GO Biological Processes	19	GO:0030855	epithelial cell differentiation	19_GO:0032502 developmental process	-6	31	11	24367	786	4	4	100	22	3855|3856|3866|3880	KRT7|KRT8|KRT15|KRT19	-3.9
Input ID_SUB2_MCODE_6	GO Biological Processes	19	GO:1904970	brush border assembly	19_GO:0071840 cellular component organization or biogenesis	-11	4900	120	24367	5	3	3	100	27	4648|53841|54825	MYO7B|CDHR5|CDHR2	-8.1
